# Supplementary material for: Mapping QTL for the traits associated with heat tolerance in wheat (Triticum aestivum L.)
Source: BMC Genet. 2014 Nov 11;15:97. doi: 10.1186/s12863-014-0097-4 (PMC4234900; doi:10.1186/s12863-014-0097-4)
Supplement: Additional file 1: — SNP sequence and Bin information. [file 12863_2014_97_MOESM1_ESM.xlsx]

## Sheet: SNPs
			Lines	KV100	KV101	KV103	KV108	KV109	KV11	KV111	KV117	KV119	KV12	KV120	KV121	KV125	KV127	KV128	KV129	KV13	KV130	KV137	KV14	KV141	KV143	KV147	KV148	KV150	KV152	KV153	KV154	KV157	KV158	KV159	KV16	KV161	KV162	KV163	KV167	KV168	KV169	KV17	KV170	KV171	KV174	KV178	KV18	KV180	KV19
Reference Sequence	SNP Name	alleles	pos/numbering
TGCAGAAAAAAAACAACTCGCAGGTTCTCAAAGTAGGATCCAGAAGACTCAGGGAGGGGGCCGC	gb1	C/G	1	N	N	N	N	N	C	G	N	C	C	G	C	C	G	N	N	C	N	N	G	N	N	N	C	G	N	C	N	N	C	N	C	N	C	C	C	G	C	G	C	N	N	G	G	C	H
TGCAGAAAAACATAACAAGGCCTTGCCATGAACTTAGCATAGTCCG	gb2	A/T	2	A	N	N	N	T	N	T	N	N	N	T	N	N	N	N	N	N	T	N	N	N	T	N	T	N	N	T	N	N	N	N	N	T	A	N	T	N	N	N	A	T	N	N	N	N	T
TGCAGAAAAACATAACAAGGCCTTGCCATGAACTTAGCATAGTCCG	gb3	G/A	3	G	N	N	N	A	N	A	N	N	N	A	N	N	N	N	N	N	A	N	N	N	A	N	A	N	N	A	N	N	N	N	N	A	G	N	A	N	N	N	G	A	N	N	N	N	A
TGCAGAAAAACATAACAAGGCCTTGCCATGAACTTAGCATAGTCCG	gb4	T/G	4	T	N	N	N	G	N	G	N	N	N	G	N	N	N	N	N	N	G	N	N	N	G	N	G	N	N	G	N	N	N	N	N	G	T	N	G	N	N	N	T	G	N	N	N	N	G
TGCAGAAAAAGAAAACAGACCAAAACCATAGCACAACCCGAGCGACCACCAACTCATGTTTGTG	gb5	A/G	5	N	N	N	G	N	N	G	A	A	G	G	G	A	G	N	N	G	G	G	G	A	N	N	G	A	A	A	A	N	N	H	A	A	G	G	A	G	G	A	G	A	N	A	A	A	N
TGCAGAAAAAGAAAACAGACCAAAACCATAGCACAACCCGAGCGACCACCAACTCATGTTTGTG	gb6	C/T	6	N	N	N	T	N	N	T	C	C	T	T	T	C	T	N	N	T	T	T	T	C	N	N	T	C	C	C	C	N	N	H	C	C	T	T	C	T	T	C	T	C	N	C	C	C	N
TGCAGAAAAAGAAAACAGACCAAAACCATAGCACAACCCGAGCGACCACCAACTCATGTTTGTG	gb7	T/C	7	N	N	N	C	N	N	C	T	T	C	C	C	T	C	N	N	C	C	C	C	T	N	N	C	T	T	T	T	N	N	H	T	T	C	C	T	C	C	T	C	T	N	T	T	T	N
TGCAGAAAAAGAAGGATACTCGCTGTTGTCCCCCCACTCACTGTTCCGAGTCCATCGCCCG	gb8	A/C	8	N	N	A	N	N	A	N	N	N	N	C	A	C	N	N	N	N	C	N	C	N	N	N	N	N	N	C	N	N	N	N	N	N	N	C	N	N	A	N	N	N	N	N	A	A	N
TGCAGAAAAAGAATAAAAAATGCCCCAACAGGACGGGGAACCAGTTTGCTGGTTTGTGCTTTCT	gb9	A/C	9	N	N	C	N	N	C	A	N	N	C	C	A	A	C	N	N	A	N	A	C	N	A	N	C	A	N	A	N	N	N	N	N	N	N	A	C	A	C	N	A	N	N	A	A	N	C
TGCAGAAAAAGAGGGGAAAAGATAAGAAACCTAAGAAAAAAACATATCTTTGTTGTGCATATAG	gb10	A/G	10	G	N	G	N	N	G	G	A	G	G	G	A	A	G	N	N	G	A	N	G	N	N	A	G	A	N	A	G	G	N	N	G	A	H	G	G	N	G	A	A	G	N	N	A	N	G
TGCAGAAAACAATGTATGTCCGAGTTAGTTCTAATAAAATCATACCAAAATAATATAAATCTAT	gb11	A/C	11	N	N	A	N	N	N	N	A	A	N	A	N	C	A	N	N	A	A	N	A	N	A	N	A	N	C	A	A	A	A	A	A	N	A	A	A	N	C	C	N	N	N	N	C	A	C
TGCAGAAAAGAAGGATAAGAGCATCTCCAGCCGCGCCCCCAGAACAGCCTCCCCAGATGATTTT	gb12	C/T	12	T	N	N	N	N	N	N	N	N	N	N	N	C	N	N	N	T	C	N	T	N	N	N	T	C	C	T	N	T	N	N	N	N	C	C	N	T	C	C	C	N	N	N	C	N	N
TGCAGAAAAGAATGGCACTACTGGAACCTATTCTTAGGGCGGGGCATATAACCCGAAAATTGAT	gb13	A/G	13	G	N	G	N	N	G	A	G	A	G	G	G	H	N	G	N	G	A	N	H	N	A	N	H	G	G	A	G	G	G	G	A	G	A	G	A	N	G	A	H	A	A	G	A	N	G
TGCAGAAAATGCACAGATCCCCTGGTCAAAAATCACATGACTTTGTCTAAGAACATGAGTCCAA	gb14	A/G	14	G	N	G	N	N	G	G	G	A	N	A	A	G	G	A	G	H	A	A	H	N	G	A	H	G	G	A	A	G	N	A	G	N	G	G	G	G	A	G	G	H	G	G	H	A	G
TGCAGAAAATTGATGAACATTTCTTCAGTTTTTTACAGTTGACGATTCAGTGAGTTTGCTGTAG	gb15	G/T	15	T	N	N	N	N	N	N	G	N	N	G	N	N	N	N	N	N	T	N	G	N	N	N	T	N	N	N	N	G	N	N	N	N	N	G	N	T	G	N	N	G	N	N	G	N	T
TGCAGAAACACACCGTAGCAGATCAGTGACACGCGTCGCACGGAAAAGACGACGGATGCTTGCG	gb16	C/T	16	N	N	N	N	N	N	T	N	N	N	T	N	C	N	N	N	H	N	N	C	N	N	N	T	C	C	T	N	C	N	N	N	N	T	T	N	N	H	C	T	N	N	C	C	C	N
TGCAGAAACACCACACGATCTGAAAAAACCGACAGAACATGTCGTCGGAGAAGCAGGAGACGGC	gb17	A/G	17	N	N	N	N	N	A	G	G	A	N	A	N	G	G	N	N	G	G	N	G	N	G	N	G	G	G	A	G	N	N	A	N	A	A	A	G	G	G	A	N	A	N	A	H	N	A
TGCAGAAACACCGAGAAGGCTGTAACAAAGCGGCAACCAACACTGTGGTAGAACCAGAAGGCGC	gb18	A/G	18	G	N	A	N	N	G	N	G	A	A	N	G	N	N	N	N	A	A	N	G	N	N	N	G	G	A	G	A	N	N	N	N	N	A	N	N	N	A	G	A	N	N	G	G	N	A
TGCAGAAACCAAAGGGACGCCGTGTTGCAGCGCGGCAAACATGCTAGTGCTGGTGGCGCATGAT	gb19	A/G	19	A	N	N	N	N	G	G	N	A	N	N	N	N	N	N	N	G	N	N	G	N	N	N	A	A	N	G	N	A	N	N	N	N	A	A	N	N	A	N	A	N	A	N	A	N	N
TGCAGAAACCAAAGGGACGCCGTGTTGCAGCGCGGCAAACATGCTAGTGCTGGTGGCGCATGAT	gb20	G/A	20	G	N	N	N	N	A	A	N	G	N	N	N	N	N	N	N	A	N	N	A	N	N	N	G	G	N	A	N	G	N	N	N	N	G	G	N	N	G	N	G	N	G	N	G	N	N
TGCAGAAACTCCATAACCTCAGCGACGCGGCGAGGACACGACAGCAACAAGGCGGCTCAACAAC	gb21	C/T	21	N	T	N	N	C	C	N	C	T	T	C	H	T	C	N	T	H	T	N	C	N	N	N	H	T	T	C	C	C	C	T	C	T	T	T	C	T	T	C	N	C	N	C	T	T	C
TGCAGAAACTCTTGCCAGAGACCCTGCCACGGGCATGGGTGTTTCTGTTCCTCTTCTGCCTCAT	gb22	C/T	22	N	N	N	N	N	C	C	N	N	N	C	T	T	N	N	N	H	C	N	C	N	T	N	T	T	T	T	N	T	N	N	C	N	C	C	T	N	C	C	C	C	N	C	T	T	T
TGCAGAAACTTTTGCCAGAGACCCTGCCACGGGCATGGGTATTTCTCTTCCTCTTCTTCCTCGT	gb23	A/C	23	C	N	C	N	N	N	C	N	N	N	N	A	N	A	N	N	H	A	N	A	N	N	N	H	C	C	C	A	N	N	N	N	C	C	C	A	C	C	A	A	A	N	A	H	N	C
TGCAGAAAGAATAAAAGGAAGCAGACGAAGATAATAAGTTTATGTCTTATCATGGCGTAGTGGT	gb24	A/G	24	G	A	N	N	N	N	N	N	G	N	G	N	G	G	N	N	A	N	N	A	N	N	N	G	G	N	A	G	A	A	N	N	N	A	N	G	G	G	G	G	G	N	N	G	A	G
TGCAGAAAGAATAAAAGGAAGCAGACGAAGATAATAAGTTTATGTCTTATCATGGCGTAGTGGT	gb25	C/T	25	T	C	N	N	N	N	N	N	T	N	T	N	T	T	N	N	C	N	N	C	N	N	N	T	T	N	C	T	C	C	N	N	N	C	N	T	T	T	T	T	T	N	N	T	C	T
TGCAGAAAGAATAAAAGGAAGCCGACAAAGATAGTAAGCATATGTTTTACCATGGCGTAGTGGT	gb26	C/G	26	C	N	G	N	N	C	H	C	G	N	G	C	C	G	N	N	G	G	N	C	N	N	C	H	C	G	C	G	G	N	N	N	C	G	G	C	C	G	C	G	G	N	C	C	G	G
TGCAGAAAGGGCCAAGATCATCAGAACAGACGATTCCGTTTCCCTCTGTGAAATGAACACATAT	gb27	C/T	27	C	N	N	N	N	C	N	T	N	N	T	N	C	N	N	N	N	C	N	C	N	N	N	N	N	N	C	N	N	N	N	N	N	C	N	N	N	C	C	N	N	N	T	T	C	C
TGCAGAAAGGGCCAAGATCATCAGAACAGACGATTCCGTTTCCCTCTGTGAAATGAACACATAT	gb28	G/A	28	G	N	N	N	N	G	N	A	N	N	A	N	G	N	N	N	N	G	N	G	N	N	N	N	N	N	G	N	N	N	N	N	N	G	N	N	N	G	G	N	N	N	A	A	G	G
TGCAGAAAGGGCCAAGATCATCAGAACAGACGATTCCGTTTCCCTCTGTGAAATGAACACATAT	gb29	T/A	29	T	N	N	N	N	T	N	A	N	N	A	N	T	N	N	N	N	T	N	T	N	N	N	N	N	N	T	N	N	N	N	N	N	T	N	N	N	T	T	N	N	N	A	A	T	T
TGCAGAAATAACCCTAGATCAGAAGTTCCGCCGCCGCAAGCCTCTCTAGCCACGAAAACCCAAT	gb30	C/T	30	C	N	C	N	N	C	N	T	N	C	N	N	N	C	N	N	C	N	N	C	N	N	N	C	N	N	T	C	C	N	N	C	N	N	N	N	N	N	N	T	C	N	N	T	N	N
TGCAGAAATAACCCTAGATCAGAAGTTCCGCCGCCGCAAGCCTCTCTAGCCACGAAAACCCAAT	gb31	C/A	31	C	N	C	N	N	C	N	A	N	C	N	N	N	C	N	N	C	N	N	C	N	N	N	C	N	N	A	C	C	N	N	C	N	N	N	N	N	N	N	A	C	N	N	A	N	N
TGCAGAAATAGATGGATTTCCTTCTCCCTCCATCAAATCCCACTACTCTGGTGATGCAGTTGCT	gb32	C/T	32	C	N	N	N	N	N	N	N	N	C	N	N	T	T	N	N	C	N	N	T	N	C	N	H	T	N	N	C	N	N	N	N	T	N	C	T	N	C	C	H	T	N	N	T	N	N
TGCAGAAATAGCCTTTGTCGCGAAGGCAACACCTTGTCCCCCAACTTATCTGCAACATAGTGGA	gb33	A/G	33	A	N	A	N	N	N	N	N	N	N	G	G	G	A	G	N	G	A	N	G	N	N	N	A	A	N	N	N	N	N	N	N	N	G	G	A	N	A	G	N	N	N	A	G	G	G
TGCAGAAATAGGGTCTCCAAAACATGGCAGGCAGAGAGCAGCACATGCAAGGCTTCCTCCGACA	gb34	A/G	34	N	N	N	N	N	G	N	A	N	A	G	A	A	N	N	N	A	G	N	A	N	N	N	G	A	N	N	A	N	N	N	G	N	G	N	A	N	A	A	N	N	G	N	G	N	G
TGCAGAAATATAAATACACAAGCAGCAGTGGATGACAGTATGCTTAGGCATGAACACCTTGATC	gb35	C/T	35	N	N	N	N	N	N	N	C	N	N	T	N	T	N	N	N	C	T	N	C	N	N	N	T	C	T	N	N	N	N	N	N	N	N	T	C	N	N	T	N	N	N	C	C	T	C
TGCAGAAATCGGGGAAAAAATAGGATCTTCAGCATCCGAATGGCGAATGGAGAAGGAAGGGGAT	gb36	A/G	36	N	N	G	N	N	A	N	A	A	G	N	A	A	A	N	N	A	G	N	G	N	A	N	G	A	N	G	G	N	N	N	G	G	G	G	A	N	A	A	G	N	N	N	A	A	N
TGCAGAAATCGGGGAAAAAATAGGATCTTCAGCATCCGAATGGCGAATGGAGAAGGAAGGGGAT	gb37	A/G	37	N	N	G	N	N	A	N	A	A	G	N	A	A	A	N	N	A	G	N	G	N	A	N	G	A	N	G	G	N	N	N	G	G	G	G	A	N	A	A	G	N	N	N	A	A	N
TGCAGAAATCGGGGAAAAAATAGGATCTTCAGCATCCGAATGGCGAATGGAGAAGGAAGGGGAT	gb38	A/C	38	N	N	C	N	N	A	N	A	A	C	N	A	A	A	N	N	A	C	N	C	N	A	N	C	A	N	C	C	N	N	N	C	C	C	C	A	N	A	A	C	N	N	N	A	A	N
TGCAGAAATCTTACCATTATTACTGGAGTCGGCACCTCGCCCACGCTAACACTCTACAACCGTA	gb39	A/T	39	N	N	N	N	N	N	N	T	A	A	A	T	T	N	N	N	A	A	A	T	N	N	N	T	T	A	T	A	N	N	N	N	N	A	A	N	T	A	T	A	A	N	T	T	A	A
TGCAGAAATGAAGACACGCCTTCCCGATTTTGTATATCAACACCTCCATCCTCTTCCCCTCCTA	gb40	C/T	40	N	N	N	N	N	N	N	N	N	N	T	N	T	N	N	N	N	C	N	T	N	N	N	C	C	T	C	N	N	N	N	N	N	N	N	N	N	N	C	T	N	N	N	N	N	T
TGCAGAAATGATTTTGCTACTAACTCCCGAGTATCACCAACTAGACGAAGGAAAATCCAGACAA	gb41	C/T	41	N	N	N	N	N	N	N	N	N	N	T	N	N	N	T	N	N	T	N	N	N	N	N	N	C	N	C	N	C	N	N	T	N	T	T	T	N	T	N	C	N	N	C	T	N	N
TGCAGAAATTTCATTTGTAAATTCTTTTTATATTTTTCTTCTTCTTCATTTTTCTCCGTTGTTG	gb42	A/G	42	N	N	N	N	N	N	N	N	N	A	N	G	G	N	N	N	G	N	N	A	N	N	N	G	G	N	G	N	N	N	N	N	N	N	A	N	N	A	N	N	N	N	N	G	N	A
TGCAGAAATTTTCGGCAACGAAACCTATGTTGTAATGATGGAGGGCACCGATACGCCAGACCTA	gb43	A/G	43	N	N	G	N	G	N	N	G	N	N	A	N	A	N	N	N	G	G	N	A	N	N	N	H	G	N	A	N	N	N	N	G	N	G	G	A	G	G	G	N	N	N	G	G	N	G
TGCAGAACACGCAGCCACTACCGACGTTCAGCAACTTTGGCGACGACGTCTACTTCGTGGCCGA	gb44	A/G	44	A	N	N	A	N	A	G	A	G	A	G	G	G	N	N	N	A	G	G	G	N	N	N	A	G	A	G	A	G	N	N	G	A	N	A	G	G	G	G	A	G	N	A	G	G	G
TGCAGAACATCTTTTGAGGAACACACCTATATGAATTTGACTGTAAACGTCGCAGTCTGTGAGA	gb45	C/T	45	T	N	N	N	N	N	C	N	N	N	N	N	C	N	N	N	N	C	N	T	N	T	N	T	N	N	T	N	N	N	N	N	N	N	T	N	N	N	N	N	T	N	C	C	N	T
TGCAGAACCATCAAAGCGAAGAGGAAATTGCCATCTAGTACCACACCACCGACCACTGCAAAGG	gb46	A/C	46	N	N	N	N	N	N	N	C	N	N	C	N	C	N	N	N	A	C	A	A	N	N	N	N	C	N	C	N	N	N	N	A	N	N	N	N	N	N	N	N	N	N	N	C	C	N
TGCAGAACCCCCGACAAAAAACGCACATGAAACCTACGCAGATGCAGTGGCGATACTGGGGCGC	gb47	G/T	47	G	N	N	N	N	T	G	G	T	N	T	N	G	T	N	N	H	G	N	T	N	N	N	T	N	N	N	N	N	T	N	T	N	T	G	N	N	T	G	N	N	N	N	G	N	T
TGCAGAACCTGAGGTTCGGTGAATCGGGCATACCCAACATCCTAGCCACCTGCAAGCGGCTGGA	gb48	A/G	48	N	A	N	N	N	A	N	A	G	N	G	A	A	A	N	N	H	A	N	A	N	A	N	A	A	A	A	A	A	N	N	G	N	A	A	G	N	G	A	G	A	N	N	A	A	A
TGCAGAACCTGAGGTTCGGTGAATCGGGCATACCCAACATCCTAGCCACCTGCAAGCGGCTGGA	gb49	G/A	49	N	G	N	N	N	G	N	G	A	N	A	G	G	G	N	N	H	G	N	G	N	G	N	G	G	G	G	G	G	N	N	A	N	G	G	A	N	A	G	A	G	N	N	G	G	G
TGCAGAACGATTGATTTCCCAAGTCAAAAATAATTTGGAACCAAAAGTGGTGTCCTAGTTGTGC	gb50	C/G	50	N	N	N	N	N	C	N	G	C	N	C	N	C	N	N	N	G	N	N	G	N	G	N	C	N	C	G	N	N	N	N	N	C	G	N	C	C	C	C	C	N	N	C	C	N	C
TGCAGAACGCTCCTCCTCCGTATGGATACTCTTTCCCCATTTTCCTCCGACTCGGAACAACCAA	gb51	C/T	51	C	N	N	N	N	T	N	T	T	T	C	N	T	T	N	N	H	T	N	T	N	N	T	C	T	C	N	N	T	T	T	N	N	T	T	T	T	N	C	T	T	T	T	C	C	C
TGCAGAACGCTCCTCCTCCGTATGGATACTCTTTCCCCATTTTCCTCCGACTCGGAACAACCAA	gb52	G/T	52	G	N	N	N	N	T	N	T	T	T	G	N	T	T	N	N	H	T	N	T	N	N	T	G	T	G	N	N	T	T	T	N	N	T	T	T	T	N	G	T	T	T	T	G	G	G
TGCAGAACGTGTAGAAGCACCGTTTTCTGCCGTTCTTGCACCATTCTGTGCACCGTTTTCGCCA	gb53	T/C	53	T	N	N	N	N	N	T	C	T	T	T	N	C	T	C	N	C	T	N	T	N	N	N	C	N	N	N	N	C	N	C	C	N	N	N	C	T	C	T	C	N	N	N	T	T	N
TGCAGAACGTGTAGAAGCACCGTTTTCTGCCGTTCTTGCACCATTCTGTGCACCGTTTTCGCCA	gb54	T/C	54	T	N	N	N	N	N	T	C	T	T	T	N	C	T	C	N	C	T	N	T	N	N	N	C	N	N	N	N	C	N	C	C	N	N	N	C	T	C	T	C	N	N	N	T	T	N
TGCAGAACGTGTAGAAGCACCGTTTTCTGCCGTTCTTGCACCATTCTGTGCACCGTTTTCGCCA	gb55	T/G	55	T	N	N	N	N	N	T	G	T	T	T	N	G	T	G	N	G	T	N	T	N	N	N	G	N	N	N	N	G	N	G	G	N	N	N	G	T	G	T	G	N	N	N	T	T	N
TGCAGAACTCACATAGGCCTTACCAAAGGTTAGTGGACTTCACAACCCTTGGACCAACCTCATG	gb56	C/T	56	T	N	T	N	T	T	T	T	C	N	C	C	T	T	C	N	H	C	N	T	N	T	C	H	T	N	C	T	N	N	C	T	N	C	C	T	H	C	T	T	N	N	T	C	N	T
TGCAGAACTCCTCCGATCAGAGCGCCGCGGCCCAGGAGCGGCACACGGCGCGGAAGCGCAGGAT	gb57	C/G	57	N	N	G	N	N	C	N	C	G	N	G	C	N	G	N	N	C	N	N	G	N	N	N	G	G	N	C	N	N	N	N	N	N	N	G	G	N	G	C	G	N	N	C	G	G	G
TGCAGAACTGGGGTGTCCTCCGCCAGCAGCACGCGCATGCCCTCCAGTGGCCTGCCGTCTGCTA	gb58	C/T	58	C	N	N	N	N	N	N	N	T	N	C	N	N	N	N	N	T	T	N	N	N	N	N	T	T	N	N	C	N	N	N	N	N	N	N	N	N	T	N	C	N	N	N	T	C	N
TGCAGAAGAACAGGCTCCATGGCAAGGTGACCCACCTCTGGAAACACATGGTGGAAATGGAAGA	gb59	C/T	59	N	N	N	N	C	H	C	N	N	N	T	N	T	T	N	N	H	T	C	C	N	N	N	T	C	N	T	T	T	N	N	N	N	T	T	C	N	C	T	C	T	N	C	C	N	N
TGCAGAAGAAGAGCAGGAAGAAGAAAGCGCTGATGGCCACGGTGATGACCGTCCACATGGTGCG	gb60	A/G	60	A	N	N	N	N	N	N	N	N	N	G	N	A	N	N	N	N	N	G	G	N	N	G	G	A	N	A	N	N	N	N	N	G	N	A	N	N	A	N	A	N	N	G	G	A	G
TGCAGAAGAAGGACGGGAGCAGAATCATGGCGAGTTCGTCGTGTGAGAACACGGAGGCGACGGC	gb61	C/T	61	C	N	N	N	N	N	C	N	N	N	H	T	C	C	N	N	N	C	N	N	N	N	N	C	N	H	N	T	N	N	N	N	T	C	N	C	N	N	C	C	N	N	N	C	N	C
TGCAGAAGAAGGCGGTAGCAGCGGCAGGGTCAAAACAGGCACGCGAGGAGCAGAGGTCCGAGAT	gb62	A/G	62	A	N	G	N	N	A	N	A	N	N	A	A	G	A	N	N	G	N	N	A	N	N	N	A	N	N	A	G	A	N	N	A	N	G	N	A	N	G	G	N	A	A	N	G	N	A
TGCAGAAGAATCTAGGGCGCCACTCGCGGTTCCTGGGGCGCGGGCGGTGCACACCCAAAGAGAA	gb63	A/G	63	N	N	A	N	N	N	N	N	N	G	G	A	A	A	N	N	G	A	N	A	N	N	N	A	A	N	N	N	N	N	N	A	N	G	N	N	N	A	H	A	G	A	N	H	N	N
TGCAGAAGAGGCCGAAGCCGCTGCGTCTGTTGCGGCCTTAGCCTGGCCTATTGAAGGGAATGAT	gb64	A/G	64	G	A	A	N	N	A	A	G	N	N	G	A	A	G	N	G	H	A	N	A	N	G	A	G	G	G	A	N	N	N	N	A	A	G	H	A	A	G	G	G	G	N	G	G	A	A
TGCAGAAGATGAACATGGGCTTGGTTCGTTCGTGGAATGGCAGGCTCCACTATGTCTTCTCTCT	gb65	C/T	65	T	N	N	N	N	T	T	N	C	N	T	N	C	N	N	N	T	T	N	N	N	N	N	C	T	N	N	N	C	C	T	C	N	T	T	C	N	C	T	C	C	N	T	C	T	C
TGCAGAAGATGAACATGGGCTTGGTTCGTTCGTGGAATGGCAGGCTCCACTATGTCTTCTCTCT	gb66	T/C	66	C	N	N	N	N	C	C	N	T	N	C	N	T	N	N	N	C	C	N	N	N	N	N	T	C	N	N	N	T	T	C	T	N	C	C	T	N	T	C	T	T	N	C	T	C	T
TGCAGAAGATGCACCCAGTCCGCATCAGATCATGATGGACGATAGATGGCAACAGCCTCAAAGC	gb67	A/T	67	N	A	N	N	N	A	A	N	N	N	A	N	T	A	N	N	A	T	N	A	N	N	T	A	T	N	A	N	N	A	N	N	N	N	T	N	N	T	A	A	A	N	N	T	T	A
TGCAGAAGATGTCGGCGTGCAGCCTCGCCGCGTCCCGCTGCGTCTGCAAGGCATGGCGCGACGG	gb68	A/C	68	A	N	A	N	N	N	A	C	N	A	C	C	C	N	N	N	H	C	N	C	N	N	N	H	A	C	A	N	C	N	A	N	A	N	A	N	C	A	A	A	N	N	C	A	C	A
TGCAGAAGATTGAAGGACATGGCACACTAAGTTCACAATCAGCGATCCAAAAGGAGGAGGCATT	gb69	A/G	69	A	N	N	N	N	N	N	N	G	N	N	N	A	N	N	N	G	N	N	A	N	N	N	A	N	N	N	A	N	N	N	N	N	N	N	G	N	G	N	G	A	A	N	A	N	A
TGCAGAAGATTTTCTGTCCTAATGATGGCAAAGGCTACTAGTAATCTCTTCTCCCTGTCAAAAC	gb70	A/C	70	N	N	C	N	N	A	N	A	N	C	N	A	C	N	N	N	N	N	N	C	N	N	N	C	A	N	A	N	N	N	C	N	H	A	N	N	N	C	A	A	N	N	A	A	A	C
TGCAGAAGCAAATACGATACTATAAGCAATGGAAATGAGAACAAAAGAGAATGGAAGCATGCAG	gb71	A/G	71	N	N	A	N	N	A	N	G	A	A	G	A	N	N	N	N	A	N	N	A	N	N	N	A	G	A	A	N	N	N	N	N	N	A	A	A	N	A	H	A	N	N	N	G	N	A
TGCAGAAGCCGAGAGCCGCTCACGGCGAAGAGGAGCCACGTGGCATGCCCGTCCGCAACAGACG	gb72	A/C	72	C	N	N	N	N	C	N	C	N	N	N	N	N	N	N	N	A	N	N	C	N	C	N	C	N	N	N	N	N	A	N	N	N	N	N	N	N	A	A	N	C	N	N	A	N	C
TGCAGAAGCCGAGAGCCGCTCACGGCGAAGAGGAGCCACGTGGCATGCCCGTCCGCAACAGACG	gb73	C/T	73	T	N	N	N	N	T	N	T	N	N	N	N	N	N	N	N	C	N	N	T	N	T	N	T	N	N	N	N	N	C	N	N	N	N	N	N	N	C	C	N	T	N	N	C	N	T
TGCAGAAGCCGAGAGCCGCTCACGGCGAAGAGGAGCCACGTGGCATGCCCGTCCGCAACAGACG	gb74	C/T	74	T	N	N	N	N	T	N	T	N	N	N	N	N	N	N	N	C	N	N	T	N	T	N	T	N	N	N	N	N	C	N	N	N	N	N	N	N	C	C	N	T	N	N	C	N	T
TGCAGAAGCTTACCATCACCATCTGCCCAAAGTTGAAGGTGCTGGGGAGTATCCCTGCACTTGA	gb75	C/T	75	N	N	N	N	N	N	N	N	N	C	T	N	T	N	N	N	N	N	N	T	N	N	N	C	T	N	T	C	N	N	C	N	C	N	N	N	N	T	N	T	N	N	N	T	N	T
TGCAGAAGGGGAAGCAGCGCAATGGTCATATTGTGTGCTCCTTCATGCCAAAGACGCGACACAC	gb76	C/A	76	N	N	C	N	N	N	N	N	N	N	C	N	A	C	A	N	C	C	N	C	N	N	N	N	C	N	N	N	N	N	N	N	N	C	C	A	N	A	C	A	N	N	N	A	N	A
TGCAGAAGGGGATGGATGTTAGGGTTTGATTAGGAGCGGAAAATCTGGCTAGGGTTTACTAATA	gb77	A/T	77	T	N	N	N	N	A	N	N	T	N	A	N	A	A	N	N	A	N	N	T	N	N	N	H	A	N	N	N	N	N	T	N	N	N	N	A	N	A	A	T	N	A	N	T	N	T
TGCAGAAGGGTCCCGCAGATTCACCAGCCAGTGAGATTGGAACCAGTCTACGGTCACGTTTTCA	gb78	A/G	78	N	N	G	N	N	G	N	N	N	N	A	N	N	N	N	N	A	N	N	A	N	N	N	A	A	A	A	N	N	N	N	N	N	N	N	N	A	G	A	A	N	N	N	A	N	A
TGCAGAAGGTCTGAATTTGGGTGGCGTGTATGCAGGTACTCGTGCGTACACCTCCACACATGCT	gb79	G/T	79	G	N	G	N	N	G	N	N	G	G	T	G	N	T	N	N	H	G	N	T	N	N	N	H	G	N	T	T	T	T	N	T	G	N	N	T	N	G	T	T	N	T	T	G	G	T
TGCAGAAGGTCTGAATTTGGGTGGCGTGTATGCAGGTACTCGTGCGTACACCTCCACACATGCT	gb80	T/G	80	T	N	T	N	N	T	N	N	T	T	G	T	N	G	N	N	H	T	N	G	N	N	N	H	T	N	G	G	G	G	N	G	T	N	N	G	N	T	G	G	N	G	G	T	T	G
TGCAGAAGGTGAAGCAGCGAAATGGTCATATTGTGTGCTCCTTCATGCCAAAGACGCGACACAC	gb81	A/C	81	N	N	C	N	N	N	N	N	N	N	C	N	A	C	A	N	C	C	N	C	N	N	N	N	C	N	N	N	N	N	N	N	N	C	C	A	N	A	C	A	N	N	N	A	N	A
TGCAGAAGGTTGCATTCATCGCTAGGCTTGTTGGGGGTAGATCCAAAGAGAAGTAAGACGCACT	gb82	A/G	82	A	N	A	N	N	G	N	G	A	G	A	G	G	G	N	N	H	A	G	G	N	G	N	G	G	G	A	A	N	N	N	N	N	A	A	N	N	G	G	G	N	N	A	G	G	A
TGCAGAAGTGACAAGTGAGGGGTGGCTATAAATTGGTGAGGCAGGCAGACATGAACAGTGTGGG	gb83	A/G	83	N	N	A	N	N	N	G	N	N	N	G	G	A	G	N	N	G	N	N	A	N	N	N	G	A	N	G	N	N	N	N	N	N	N	N	A	N	G	N	G	N	N	N	A	N	A
TGCAGAATAAGTGGAGACTGGCGAAGGACGAGGGGACGATGCGCGTCAGGAATGGTTCCAAGGT	gb84	A/T	84	A	N	A	N	N	T	N	N	A	A	N	A	A	N	T	N	N	A	N	H	N	N	N	A	A	N	N	N	A	N	T	A	T	N	A	N	A	A	N	H	N	N	N	A	A	N
TGCAGAATAAGTGGAGACTGGCGAAGGACGAGGGGACGATGCGCGTCAGGAATGGTTCCAAGGT	gb85	T/C	85	T	N	T	N	N	C	N	N	T	T	N	T	T	N	C	N	N	T	N	H	N	N	N	T	T	N	N	N	T	N	C	T	C	N	T	N	T	T	N	H	N	N	N	T	T	N
TGCAGAATACGTCAACATATTAGATTTGTGCAAATGTTATTCTCTCTATGGTGGTATGTGGAAC	gb86	G/T	86	G	N	N	N	N	G	N	N	N	N	G	N	N	N	N	N	G	N	N	N	G	N	T	N	G	N	T	N	N	N	N	N	N	T	N	N	N	T	N	N	N	N	N	T	T	G
TGCAGAATACGTCAACATATTAGATTTGTGCAAATGTTATTCTCTCTATGGTGGTATGTGGAAC	gb87	T/C	87	T	N	N	N	N	T	N	N	N	N	T	N	N	N	N	N	T	N	N	N	T	N	C	N	T	N	C	N	N	N	N	N	N	C	N	N	N	C	N	N	N	N	N	C	C	T
TGCAGAATACTACTGCTCCGTACTCCTCGCCGCTCCGACCCCGCCACCGCCGCCGTCGCCGTCG	gb88	A/G	88	G	A	G	N	N	G	A	G	A	N	A	N	G	A	N	N	A	G	N	G	N	N	A	G	A	G	A	G	A	G	N	G	A	G	G	G	G	G	A	A	G	N	A	G	A	G
TGCAGAATACTACTGCTCCGTACTCCTCGCCGCTCCGACCCCGCCACCGCCGCCGTCGCCGTCG	gb89	T/C	89	C	T	C	N	N	C	T	C	T	N	T	N	C	T	N	N	T	C	N	C	N	N	T	C	T	C	T	C	T	C	N	C	T	C	C	C	C	C	T	T	C	N	T	C	T	C
TGCAGAATAGAAAAAAGATGTGTTCGTCCAAAAATAATGGAGAATTGTGATTGGAGCCCTCTCG	gb90	A/G	90	G	N	N	N	N	N	N	G	N	N	N	G	G	N	N	N	N	N	N	A	N	N	N	A	G	A	G	N	N	N	N	G	N	N	G	N	N	G	G	G	N	N	A	A	N	A
TGCAGAATATAATAGAAGAAAAAGGTCCCTGATGATGATGCTATTGGTAGTACAAGAAATGTGC	gb91	A/G	91	N	N	G	N	G	A	A	G	G	A	A	A	G	G	N	N	G	A	N	G	G	N	A	H	A	A	G	N	A	N	G	N	G	A	A	G	G	G	G	G	G	G	A	G	A	A
TGCAGAATATAATAGCAAAGAAAAAGGTCTCTGATAATGATGTTGTTGGTAGTAGAAGAAATGT	gb92	A/G	92	N	N	G	N	N	N	G	G	G	N	A	A	A	G	N	G	N	G	N	G	N	A	N	A	G	N	G	A	G	N	G	N	N	A	N	N	G	A	A	A	G	G	A	A	G	G
TGCAGAATATAATAGCAAATAAAAAGGTCCCTGATGATGATGTTGTTGGTAGTAGAAGAAATGT	gb93	A/G	93	N	N	N	N	N	N	G	A	G	N	N	G	A	N	N	N	G	N	N	A	N	N	A	G	A	N	G	N	N	N	N	N	A	A	A	N	N	G	G	A	N	N	A	G	G	G
TGCAGAATATGAAAGGGCATAACAGCAACAACTAAGGAAATGGTAGTAAGCATAGACAGCCTGA	gb94	A/G	94	N	N	G	N	N	N	N	A	G	N	A	N	N	N	N	N	G	A	G	A	N	N	A	G	A	N	G	A	A	N	A	N	A	G	G	N	N	G	A	G	G	N	N	A	G	N
TGCAGAATCACTTCGCCGCCTCCAACAACATCGTTGAATATGAGGCGCTCATTCATGGGCTCCG	gb95	A/G	95	N	N	N	N	N	N	G	N	A	N	H	A	A	N	N	N	N	N	N	G	N	N	N	N	G	N	A	N	G	N	N	N	N	N	A	N	N	N	N	N	N	N	N	G	N	N
TGCAGAATCACTTCGCCGCCTCCAACAACATCGTTGAATATGAGGCGCTCATTCATGGGCTCCG	gb96	G/C	96	N	N	N	N	N	N	C	N	G	N	H	G	G	N	N	N	N	N	N	C	N	N	N	N	C	N	G	N	C	N	N	N	N	N	G	N	N	N	N	N	N	N	N	C	N	N
TGCAGAATCAGGGCTAGGGGGAAGGGAACCTTGACGGACCAGCAGAGAGCGCCCTCGCGGTCGC	gb97	C/G	97	N	G	N	N	N	N	N	G	N	N	C	G	N	N	N	N	C	N	N	C	N	N	N	C	G	N	N	C	C	C	N	N	N	N	N	C	N	C	G	N	N	C	G	G	N	N
TGCAGAATCATGTGATCATCCTACTTACGTATTTAGTTTGTGATCCCTTGCCAAAAATAAAGTG	gb98	C/T	98	C	N	N	N	T	N	T	C	T	N	T	C	C	T	C	T	T	T	N	C	N	N	C	C	C	T	C	N	T	C	C	T	C	T	H	C	C	T	C	T	T	T	C	H	T	T
TGCAGAATCCAAGATTCCGTCGCTGCGCGGGAGCGACAACAGCGGAAGCAGCGCCGCGCCGAGA	gb99	G/T	99	G	N	N	N	N	N	N	G	T	N	N	T	T	T	N	N	T	G	N	G	N	N	N	G	G	N	T	T	N	N	N	N	N	N	N	T	T	N	T	N	N	N	N	T	N	N
TGCAGAATCCAGTGTAATAGGCATTATTGCTTGCGTGTGCACAGACCAATGTTTGCTGCTTTGA	gb100	A/T	100	N	N	T	N	N	A	T	N	T	N	A	A	T	A	T	N	A	A	T	T	N	N	T	A	A	N	N	T	A	N	T	T	T	A	A	T	T	T	T	A	T	T	T	T	T	A
TGCAGAATCCAGTGTAATAGGCATTATTGCTTGCGTGTGCACAGACCAATGTTTGCTGCTTTGA	gb101	C/T	101	N	N	T	N	N	C	T	N	T	N	C	C	T	C	T	N	C	C	T	T	N	N	T	C	C	N	N	T	C	N	T	T	T	C	C	T	T	T	T	C	T	T	T	T	T	C
TGCAGAATCGGAAGGAAATACTAGTACTGCTTCCAAAAGAAAAGATTCGGGGGAAAAAATCCCG	gb102	C/G	102	C	N	C	N	N	C	G	C	G	N	C	C	C	C	C	N	C	G	G	C	G	G	N	G	G	C	G	C	G	N	C	G	C	C	C	C	G	C	G	C	G	G	C	C	G	G
TGCAGAATCGGAAGGAAATACTAGTACTGCTTCCAAAAGAAAAGATTCGGGGGAAAAAATCCCG	gb103	A/G	103	A	N	A	N	N	A	G	A	G	N	A	A	A	A	A	N	A	G	G	A	G	G	N	G	G	A	G	A	G	N	A	G	A	A	A	A	G	A	G	A	G	G	A	A	G	G
TGCAGAATGAACCAACTAAAAACCTCTAGTACCGATTTATGGTATGAACCG	gb104	A/G	104	N	N	G	N	N	N	N	N	N	N	A	G	A	A	N	N	A	A	N	N	N	N	N	A	N	N	A	N	N	N	A	N	A	N	A	A	N	G	G	A	A	N	A	G	N	H
TGCAGAATGAAGTACTATACGCTGTGCGCGCGCGCGTGTGCAGTCTAGGAGAAGAGGACGATGC	gb105	A/T	105	A	N	N	N	N	A	T	T	A	N	T	A	A	T	T	A	A	T	N	T	N	N	T	A	T	A	A	N	T	A	T	A	T	A	A	A	T	A	T	A	A	N	N	T	A	A
TGCAGAATGAAGTACTATACGCTGTGCGCGCGCGCGTGTGCAGTCTAGGAGAAGAGGACGATGC	gb106	G/T	106	G	N	N	N	N	G	T	T	G	N	T	G	G	T	T	G	G	T	N	T	N	N	T	G	T	G	G	N	T	G	T	G	T	G	G	G	T	G	T	G	G	N	N	T	G	G
TGCAGAATGCGCTGCTCGGCATGTACTCCAGCTGCGGCGATCTGGACACTGCGTTGCATGTGTT	gb107	C/T	107	N	N	N	N	N	N	N	N	N	T	N	N	N	N	N	N	N	N	N	C	N	N	N	C	N	N	T	N	N	N	N	N	N	N	C	N	N	T	T	T	C	N	T	C	C	C
TGCAGAATGGTGCGATGGAGAAAAAGTGTGCTCAGAGAGAGATGGACAATGTCAACAGGGAATG	gb108	A/G	108	A	N	N	N	N	N	A	N	N	N	N	N	G	N	N	N	A	A	N	G	N	A	N	A	A	N	G	N	N	N	N	N	G	N	N	G	N	N	N	N	A	N	N	G	N	N
TGCAGAATTATCTAGACAACAGATTCGTTTTCGTCGGCCACACCTCCTCAAAGATCGTTTCGTC	gb109	C/T	109	N	N	N	N	N	N	N	N	N	N	T	N	T	C	N	N	T	N	N	C	N	N	N	T	C	T	C	N	C	N	N	N	N	T	N	N	N	N	N	T	N	N	T	T	N	N
TGCAGAATTGCATTGGGCTGCGGTGAAGCAAAACCTCCGCTATGTTAGCGGGACTTTGGAATAT	gb110	A/G	110	N	N	N	N	N	A	N	A	N	G	A	N	A	N	G	N	N	N	N	G	N	N	N	G	G	N	A	N	N	N	N	N	A	A	A	N	N	A	G	A	N	A	N	A	A	G
TGCAGAATTGCCGCCATGACCTTTCTATCTACTGATTTGATTGGATGTCATGCTCGGCGGGATC	gb111	A/C	111	A	N	N	N	N	A	N	C	C	N	C	A	A	N	N	N	C	C	N	C	N	C	N	H	A	A	C	C	C	N	N	N	N	C	C	C	A	A	A	A	A	N	A	A	C	A
TGCAGAATTTGGCTGTGGACACTTCTTTGGTAAATTTGCTACCTTGGGTCCGATTCTTCTCGGG	gb112	T/C	112	H	N	C	N	N	N	C	C	C	N	C	T	T	C	N	N	C	C	N	C	N	N	N	H	T	T	C	C	C	N	C	C	T	C	C	C	T	T	T	T	T	T	T	T	C	T
TGCAGAATTTGGCTGTGGACACTTTTTTGGTAAATTTGCTACCTCGGGTCCGATTCTTCTCGGG	gb113	C/T	113	H	N	C	N	N	N	C	C	C	N	C	T	T	C	N	N	C	C	N	C	N	N	N	H	T	T	C	C	C	N	C	C	T	C	C	C	T	T	T	T	T	T	T	T	C	T
TGCAGAATTTTTTTCCATGTTTATTCTTTATATATATATTTTGAACTGGTAAACCGATATTTAT	gb114	A/T	114	T	T	N	T	N	N	N	T	T	N	T	T	N	N	T	T	A	T	N	T	N	N	N	T	T	A	A	A	N	N	N	N	A	N	A	A	N	T	T	A	N	N	T	A	N	T
TGCAGACAAAGGCACGGAGGAAGAAGACAGTGAGATGCATGATTGTTGGATGGATCTTGGGGGG	gb115	C/G	115	C	N	N	N	N	C	C	N	G	C	C	N	C	C	N	N	H	C	N	C	C	N	N	C	C	C	C	N	N	N	N	N	N	C	C	G	N	G	C	C	G	N	N	G	N	C
TGCAGACACAAGAACCATCTGTGCGCATCAATCTGTACAAACCGTGACGGCCCCAGCCGATCCG	gb116	C/G	116	N	N	G	N	G	G	N	G	G	N	C	G	G	N	N	N	C	G	N	C	N	N	N	C	H	N	G	G	N	N	N	N	N	N	G	C	N	G	G	G	N	N	C	C	G	C
TGCAGACACACATTTCTCATCATCATGAAAAACAGAGGGGGACAACAAGGCATTCACCAGTGCC	gb117	A/G	117	N	N	N	N	N	A	N	A	A	N	N	A	A	N	N	N	A	G	A	G	N	N	N	N	N	N	G	A	N	G	N	N	N	N	A	N	G	A	N	G	N	N	A	G	N	G
TGCAGACACACATTTCTCATCATCATGAAAAACAGAGGGGGACAACAAGGCATTCACCAGTGCC	gb118	A/G	118	N	N	N	N	N	A	N	A	A	N	N	A	A	N	N	N	A	G	A	G	N	N	N	N	N	N	G	A	N	G	N	N	N	N	A	N	G	A	N	G	N	N	A	G	N	G
TGCAGACACAGATACTGAATGCCCCAGAAGTTCTGTTGGCATTTGAAACTGGATGAATTTCATG	gb119	C/T	119	C	C	N	N	T	C	C	C	C	C	C	C	T	C	T	N	H	C	N	T	N	T	N	T	C	T	T	C	N	N	C	C	C	C	C	T	T	C	C	C	C	C	T	C	C	T
TGCAGACACAGATACTGAATGCCCCAGAAGTTCTGTTGGCATTTGAAACTGGATGAATTTCATG	gb120	C/T	120	C	C	N	N	T	C	C	C	C	C	C	C	T	C	T	N	H	C	N	T	N	T	N	T	C	T	T	C	N	N	C	C	C	C	C	T	T	C	C	C	C	C	T	C	C	T
TGCAGACACTACTGAAATGGCCTTACATTCCGAGTGCCACGGACACTCGGCAAAAGGGCAATAA	gb121	A/G	121	A	N	A	G	G	A	G	G	G	A	A	A	A	A	N	G	H	A	G	G	A	N	G	A	H	A	A	G	A	G	G	A	G	A	A	G	G	G	A	G	A	G	G	G	A	G
TGCAGACAGACATGTGTATCCAGCGTCAGTGATCATCTTCTATCAGTCACGCAAGTTTATCAAC	gb122	T/C	122	T	N	N	N	N	C	C	T	T	N	C	C	T	T	N	N	C	N	N	C	N	N	N	C	T	N	N	T	T	N	N	T	T	T	T	T	C	C	T	C	N	N	T	T	T	C
TGCAGACAGACCCTGCTTGCCGCTAGGCCAACTCCACCGCATGATCCATTTCTATCTCATTCGT	gb123	C/G	123	G	N	N	N	N	G	G	G	N	N	G	G	C	G	N	N	G	N	N	C	N	N	N	G	G	N	C	G	G	N	N	G	C	G	G	N	G	G	G	C	G	G	G	C	C	G
TGCAGACAGACCCTGCTTGCCGCTAGGCCAACTCCACCGCATGATCCATTTCTATCTCATTCGT	gb124	A/G	124	G	N	N	N	N	G	G	G	N	N	G	G	A	G	N	N	G	N	N	A	N	N	N	G	G	N	A	G	G	N	N	G	A	G	G	N	G	G	G	A	G	G	G	A	A	G
TGCAGACAGACTCAATCGCCGCATCCCATTGTTAGAGTCTGGAACAAAATGGAGCCTTCCCGTG	gb125	C/T	125	T	C	N	T	N	H	C	N	C	N	T	T	H	T	N	C	C	N	N	C	C	N	C	C	C	C	T	C	C	C	N	T	N	N	T	C	C	T	C	T	T	N	C	T	N	C
TGCAGACAGATCCTTGCCGCGGCGTGGATGAGGGAGGCGAAACGAGCCGCATTGATAATTTCTT	gb126	C/G	126	G	N	N	N	N	C	N	G	C	N	G	N	C	N	N	N	G	C	N	C	N	C	N	H	G	G	G	C	G	N	N	N	C	G	C	N	G	G	G	C	G	N	G	G	G	C
TGCAGACAGCACGTCCAGAAGCGCGGAGCCGACGCCGCCGACCCCACCGCGAAGGCCTCCGAGC	gb127	C/T	127	T	C	N	N	N	C	N	C	T	T	T	T	T	T	T	N	H	T	N	T	N	T	N	C	C	C	T	T	T	N	C	T	T	T	T	T	T	T	T	C	T	N	C	T	T	T
TGCAGACAGCACGTCCAGAAGCGCGGAGCCGACGCCGCCGACCCCACCGCGAAGGCCTCCGAGC	gb128	C/A	128	A	C	N	N	N	C	N	C	A	A	A	A	A	A	A	N	H	A	N	A	N	A	N	C	C	C	A	A	A	N	C	A	A	A	A	A	A	A	A	C	A	N	C	A	A	A
TGCAGACATAAGGCCGCGTATATGATGCAGATCGGACGCTCATGCATGTACGTGACATAAAAGG	gb129	A/C	129	N	N	N	N	N	N	N	A	C	N	N	N	C	N	N	N	C	C	N	N	N	N	N	N	C	N	N	A	N	N	N	N	N	N	C	C	C	A	N	H	N	C	N	A	N	N
TGCAGACATATGTTCATCTTGCTAGAGCCGCAGCCGAGGATAGTGTGGATGAAAGTCCCACTAC	gb130	A/G	130	N	N	N	N	N	N	N	A	A	N	N	G	N	N	N	N	G	A	N	N	N	N	N	G	A	N	A	A	N	N	N	N	N	N	N	N	N	N	N	G	N	N	N	A	N	G
TGCAGACATATGTTCATCTTGCTAGAGCCGCAGCCGAGGATAGTGTGGATGAAAGTCCCACTAC	gb131	G/A	131	N	N	N	N	N	N	N	G	G	N	N	A	N	N	N	N	A	G	N	N	N	N	N	A	G	N	G	G	N	N	N	N	N	N	N	N	N	N	N	A	N	N	N	G	N	A
TGCAGACATATGTTCATCTTGCTAGAGCCGCAGCCGAGGATAGTGTGGATGAAAGTCCCACTAC	gb132	T/G	132	N	N	N	N	N	N	N	T	T	N	N	G	N	N	N	N	G	T	N	N	N	N	N	G	T	N	T	T	N	N	N	N	N	N	N	N	N	N	N	G	N	N	N	T	N	G
TGCAGACATTTAGAGCAATTCCAACGGGCGACTCATTTTATCTGCCTGCGTCCGTTTGAATCGG	gb133	T/C	133	T	N	C	N	N	C	N	C	N	C	T	C	T	C	N	N	C	H	N	C	N	N	N	T	H	H	N	T	N	N	C	N	C	T	T	C	T	C	N	T	T	T	T	H	T	N
TGCAGACCAAACATCTATATATCTATACCCCTATATAATGTGTGAATAACTTTGAAAGTTGGTC	gb134	A/G	134	N	N	A	N	N	N	N	N	N	N	N	N	A	N	N	N	G	N	N	N	N	N	N	G	A	N	A	N	N	N	N	N	N	G	G	N	N	N	A	N	G	N	N	A	G	G
TGCAGACCAATTTTGCCAATAGATCCATTACAGTAGTACTCCCTCTGTTCCGAATTACTTGTCG	gb135	T/C	135	C	N	C	N	N	C	C	C	H	T	T	C	C	T	C	T	T	C	C	C	N	T	T	H	C	C	C	T	C	H	N	T	T	C	H	T	C	C	T	T	T	C	H	H	T	C
TGCAGACCAATTTTGTCAATAGATCCATTACAGTAGTACTCCCTCCGTTCCGAATTACTTGTCG	gb136	C/T	136	C	N	C	N	N	C	C	C	H	T	T	C	C	T	C	T	T	C	C	C	N	T	T	H	C	C	C	T	C	H	N	T	T	C	H	T	C	C	T	T	T	C	H	H	T	C
TGCAGACCATCAACCTCCTATTCAGTGTGGAATACATAGATACCATCCATCTAGGTACAGGCAA	gb137	A/C	137	N	N	N	N	N	N	N	A	A	N	A	N	N	N	N	N	A	N	A	C	N	N	C	C	N	N	C	N	A	N	N	A	N	A	N	N	N	A	N	N	N	N	N	A	A	C
TGCAGACCATCAACCTCCTATTCAGTGTGGAATACATAGATACCATCCATCTAGGTACAGGCAA	gb138	C/T	138	N	N	N	N	N	N	N	C	C	N	C	N	N	N	N	N	C	N	C	T	N	N	T	T	N	N	T	N	C	N	N	C	N	C	N	N	N	C	N	N	N	N	N	C	C	T
TGCAGACCATGTGTTCTCTACAAAACATGAACAAGGACTAGACTTACATCGTATGCCAGAGAAG	gb139	A/G	139	G	A	A	N	A	N	N	A	G	G	G	A	G	G	N	N	A	A	N	A	N	A	G	G	G	G	A	G	A	A	A	A	N	A	A	G	G	G	G	G	G	G	G	G	A	G
TGCAGACCATGTGTTCTCTACAAAACATGAACAAGGACTAGACTTACATCGTATGCCAGAGAAG	gb140	C/T	140	T	C	C	N	C	N	N	C	T	T	T	C	T	T	N	N	C	C	N	C	N	C	T	T	T	T	C	T	C	C	C	C	N	C	C	T	T	T	T	T	T	T	T	T	C	T
TGCAGACCCCACTGCTGCTGCCGACACCGCCGCCGCCGATGGCCGAGATCGGAAGAGCGGTTCA	gb141	A/G	141	N	N	G	N	N	H	G	A	A	G	G	G	G	G	N	N	A	G	A	A	N	N	N	H	A	N	G	G	N	N	N	A	N	N	N	G	N	G	A	G	G	N	N	A	N	G
TGCAGACCCCCTCCTCCGTACCTGGACCAAGCACCCTGCCAACCCCGTCATCTTCCCGCCCCCT	gb142	C/T	142	N	N	N	N	N	N	N	N	N	N	C	N	T	T	N	N	C	T	N	C	N	N	N	H	T	N	N	T	N	N	N	N	N	N	T	N	N	T	T	T	N	C	N	T	N	C
TGCAGACCCCGTCTGGACTGCCCGCAGACCCGCCGCTCCCTCCTCGCCGTCCTTCAATTCTGCC	gb143	A/T	143	A	N	T	N	N	N	N	A	T	N	T	A	A	A	N	N	H	A	N	A	N	N	N	H	H	N	N	N	A	A	N	A	T	A	A	T	N	T	A	A	A	N	N	T	T	A
TGCAGACCGAACAGGGCCGCCCTGGCGTCTGCCTCTTCCACACTGTCGGCGGGCTGCTGTTTTT	gb144	C/T	144	T	N	C	N	N	C	C	T	C	N	T	T	C	N	N	N	C	N	N	C	N	N	C	T	T	N	C	N	N	N	C	N	N	C	C	N	N	C	C	T	C	C	C	C	C	T
TGCAGACCGACCACATGGTGAACATCGTCCCCGTGGTGAATCTCCGACGAGGTCTGCTCAGTCA	gb145	A/G	145	N	N	N	N	N	N	N	N	G	N	A	G	G	N	N	N	A	G	N	G	N	N	N	G	N	N	G	G	N	N	N	N	N	N	G	N	N	A	A	N	G	N	N	A	N	A
TGCAGACCGACCACATGGTGAACATCGTCCCCGTGGTGAATCTCCGACGAGGTCTGCTCAGTCA	gb146	G/A	146	N	N	N	N	N	N	N	N	A	N	G	A	A	N	N	N	G	A	N	A	N	N	N	A	N	N	A	A	N	N	N	N	N	N	A	N	N	G	G	N	A	N	N	G	N	G
TGCAGACCGACCACATGGTGAACATCGTCCCCGTGGTGAATCTCCGACGAGGTCTGCTCAGTCA	gb147	G/T	147	N	N	N	N	N	N	N	N	T	N	G	T	T	N	N	N	G	T	N	T	N	N	N	T	N	N	T	T	N	N	N	N	N	N	T	N	N	G	G	N	T	N	N	G	N	G
TGCAGACCGTGCTACAGCGACCTCCTATGGCTCCACGATGACGCTGGTCGCCGAATGGTCTTCG	gb148	C/T	148	N	N	T	N	N	T	C	T	C	N	N	N	T	N	N	N	H	N	C	N	N	N	N	T	C	T	C	N	N	N	N	T	N	C	C	N	N	N	T	N	C	N	C	T	N	N
TGCAGACCTACGGGGGGGGGGCCGAAGGGTGGCGAAGGCGCTGGATGGGACTTGGTGCAGGTCT	gb149	A/G	149	A	N	N	N	N	G	N	A	A	N	N	N	A	H	N	N	G	N	N	G	N	N	N	G	A	N	A	A	N	N	N	N	N	A	A	N	N	G	A	G	N	N	N	A	A	N
TGCAGACCTACGGGGTGGGGGCCGAAGGGGGGCGAAGGCGCTGGATGGGACTTGGTGCAGGTCT	gb150	A/G	150	A	N	N	N	N	N	N	A	A	N	N	N	A	A	N	N	G	N	N	G	N	N	N	N	A	N	A	A	N	N	N	N	N	A	A	N	N	G	A	N	N	N	N	A	A	N
TGCAGACCTGCCTTCACCACAAGATGCCACCACCGCGATGCACTTCACCCCCGCAAGTTCAAGC	gb151	C/T	151	N	N	N	N	C	N	N	N	T	N	N	N	N	C	N	N	N	T	N	N	T	N	N	T	H	N	T	N	T	N	N	T	N	N	N	N	T	N	T	N	T	N	N	C	N	T
TGCAGACCTTCTGCACCGTCTACGACTGCAAGCGCTGGTTCGGCGGCCGCATAGCGCAGCTAAC	gb152	C/G	152	N	N	N	N	C	C	G	N	N	C	N	N	N	C	N	N	C	N	G	C	N	C	N	C	C	N	N	N	C	N	N	C	N	N	N	C	N	G	G	N	N	N	C	C	N	G
TGCAGACCTTCTGCACCGTCTACGACTGCAAGCGCTGGTTCGGCGGCCGCATAGCGCAGCTAAC	gb153	G/C	153	N	N	N	N	G	G	C	N	N	G	N	N	N	G	N	N	G	N	C	G	N	G	N	G	G	N	N	N	G	N	N	G	N	N	N	G	N	C	C	N	N	N	G	G	N	C
TGCAGACCTTCTGCACCGTCTACGACTGCAAGCGCTGGTTCGGCGGCCGCATAGCGCAGCTAAC	gb154	A/G	154	N	N	N	N	A	A	G	N	N	A	N	N	N	A	N	N	A	N	G	A	N	A	N	A	A	N	N	N	A	N	N	A	N	N	N	A	N	G	G	N	N	N	A	A	N	G
TGCAGACCTTGTAAATATATTTACAGGTGTTTTTGCCTCAGCTTCTTCTGTGGCCTAACCCCTC	gb155	A/G	155	N	N	A	N	N	N	N	G	A	N	N	N	N	N	N	A	N	N	A	G	N	N	N	N	N	N	G	G	N	N	A	G	N	N	A	G	G	A	N	G	N	N	G	A	A	N
TGCAGACGACGCACACCCCACGGTTCCTCGGGTTGAACACGGCGCTGGGCTATAGGAACCCGTC	gb156	A/G	156	A	N	N	N	N	G	N	N	N	N	A	N	G	N	N	N	G	N	N	A	N	A	N	A	N	A	A	N	N	N	N	N	N	N	N	N	N	N	A	N	N	N	N	A	N	A
TGCAGACGACGCACACCCCACGGTTCCTCGGGTTGAACACGGCGCTGGGCTATAGGAACCCGTC	gb157	G/A	157	G	N	N	N	N	A	N	N	N	N	G	N	A	N	N	N	A	N	N	G	N	G	N	G	N	G	G	N	N	N	N	N	N	N	N	N	N	N	G	N	N	N	N	G	N	G
TGCAGACGCAGCGGGACGCCGCGAGCCAGCGCGGCGCGAGATGGCGCAAGACGTCTGCTAGCAT	gb158	C/T	158	N	N	C	T	N	N	N	N	C	N	C	N	C	N	N	N	C	N	N	T	N	N	N	H	T	N	N	N	N	N	N	N	T	N	N	T	N	C	N	T	N	N	T	C	N	C
TGCAGACGCCGAGAGCCGCTCACGGTAAAGAGTAGCCACGTGGCATGTCCGTCCGCAACAGACG	gb159	C/T	159	C	N	N	N	N	N	N	N	T	N	T	N	C	T	N	N	N	N	N	C	N	N	N	T	T	N	C	N	N	N	N	N	N	T	T	N	N	N	N	T	T	N	C	C	N	N
TGCAGACGCCGCCGCCGCCGTCGCCTTTGCCGCCGTCAGCGCGGCGCGGGCGCGGGGGCTGGTG	gb160	C/G	160	C	N	C	N	N	N	C	C	C	N	G	G	N	C	N	N	H	G	N	G	N	C	C	C	C	N	N	N	C	N	N	N	N	C	N	N	C	G	C	G	N	N	C	G	C	G
TGCAGACGCCTCCGCGCCCTCCCGCGCGGCAGAACGCGCCTGTCCATGTTCCTGTCTCTGCGCC	gb161	C/T	161	N	N	N	T	N	T	C	C	T	N	T	C	C	T	C	N	H	N	N	T	N	N	N	T	C	C	C	T	T	T	N	T	H	T	C	T	C	T	C	N	T	N	C	C	C	T
TGCAGACGCCTCCGCGCCCTCCCGCGCGGCAGAACGCGCCTGTCCATGTTCCTGTCTCTGCGCC	gb162	G/C	162	N	N	N	C	N	C	G	G	C	N	C	G	G	C	G	N	H	N	N	C	N	N	N	C	G	G	G	C	C	C	N	C	H	C	G	C	G	C	G	N	C	N	G	G	G	C
TGCAGACGCGCTGGGGTTACACGGGCTCCTCCTTGACACGACCTCCAATGTAGAGGCCGTGGTT	gb163	A/G	163	N	N	N	N	N	G	N	N	G	N	N	N	A	N	N	N	N	N	N	A	N	N	N	N	N	N	N	N	N	N	N	N	N	N	N	N	N	N	N	A	A	N	G	A	N	G
TGCAGACGCTCAGGGGGGGACGCGCCCACTCGCTAGGGGGCGACCAACGCGCCGTATAGGAACC	gb164	C/T	164	T	N	N	N	N	N	N	N	N	N	T	N	C	T	N	N	C	T	N	C	N	N	T	H	T	T	C	C	N	N	N	N	N	T	T	C	C	C	C	N	C	N	T	C	N	T
TGCAGACGCTTCCTTGAGATTCAGGGTCATGTGCTCGGCCAAATACCAGTCCCACCTGGTCGTA	gb165	C/T	165	C	T	N	N	N	C	T	C	T	N	T	N	T	C	T	N	C	C	N	T	N	N	N	C	T	N	T	N	N	N	N	N	N	C	C	T	N	T	T	H	N	N	C	T	N	T
TGCAGACGGATGCGGCAGAGAGATGCTATACCAGGGAGGGGAGGATTTGGCGGCGAGCAATGGC	gb166	G/T	166	N	N	N	N	N	N	G	T	G	N	N	N	T	N	N	N	G	N	N	T	N	N	N	G	G	N	G	T	T	N	N	N	N	N	N	T	N	G	T	N	N	N	N	G	G	G
TGCAGACGTCGGTGTCTGGCGCACGGGCACGGGGGAGGGCGGCAAGGAAGCCGTTCAGGGCTTG	gb167	G/T	167	N	N	G	N	N	T	G	N	N	N	T	T	N	T	G	N	H	G	N	N	N	N	N	G	T	N	T	N	N	N	N	N	N	T	T	N	N	N	T	T	N	N	T	T	T	N
TGCAGACGTGAGTCGTTTGCTTTTGGGCAGGTCTCCTCTAGCAGGGAGTACAAGGCGCTCCGCA	gb168	C/T	168	N	N	N	N	N	C	N	C	N	N	N	C	N	C	N	N	C	T	N	C	N	N	N	C	C	N	T	C	C	N	C	N	C	N	C	N	T	C	N	N	N	N	C	C	N	C
TGCAGACGTGGCCGTGAATGGCGATGACAAGGAACGCACGTGGACGTGGGGGCTGGACGTGGAG	gb169	A/G	169	G	N	G	N	N	G	N	A	A	N	G	A	A	N	N	N	H	N	N	G	N	N	A	G	A	N	A	G	G	N	A	N	A	N	A	G	A	G	A	A	N	N	N	A	N	G
TGCAGACTAATGATAATTTTATTTTGCACTACTGACTTGACTGTAAGCCTGATCGCAAAGGGGA	gb170	C/G	170	G	G	C	N	G	G	C	G	C	C	C	G	H	C	N	N	C	C	N	G	N	C	N	H	C	H	G	C	C	G	G	C	G	C	C	G	G	G	G	C	C	C	G	C	C	C
TGCAGACTCCTCAAATTGCCATCAGGAAGGTCTTGCCCCATGGTGAGCACGAGCAAGCCCATCA	gb171	C/G	171	N	G	C	N	N	G	N	G	G	N	N	N	G	C	N	N	C	N	N	G	N	N	N	C	C	N	C	C	G	N	N	N	N	C	C	N	N	C	C	N	G	N	N	C	G	C
TGCAGACTCTGGACGGTGAAGCACGAGTGAACTTGACAAAGCCAAAGAGAGAGCGCGTGTGTCC	gb172	T/C	172	C	N	C	N	N	C	N	N	C	N	T	N	T	N	N	N	C	C	N	T	N	N	N	H	C	N	T	T	N	N	N	N	N	N	C	N	N	C	T	T	N	T	N	C	C	T
TGCAGACTGCGTAGACGGCGCCGCTGTAGATAGCCATCACGGAGGAACGACGACGGCCAGTGCA	gb173	A/G	173	G	N	G	N	N	G	N	A	G	N	A	G	G	A	N	N	G	G	N	G	N	G	N	H	A	G	G	G	N	N	N	N	N	G	G	A	A	G	G	G	G	N	A	G	G	G
TGCAGACTGTCGCCGACATTGGCAACTACGAGCAGGCTCTCAGCGACATGGCCG	gb174	A/G	174	G	N	G	N	N	N	A	A	N	A	G	G	A	A	N	N	A	A	N	A	N	N	N	H	A	N	A	N	A	N	N	G	A	G	G	N	A	A	G	A	N	N	N	G	G	G
TGCAGACTGTCGCCGACATTGGCAACTACGAGCAGGCTCTCAGCGACATGGCCG	gb175	A/G	175	G	N	G	N	N	N	A	A	N	A	G	G	A	A	N	N	A	A	N	A	N	N	N	H	A	N	A	N	A	N	N	G	A	G	G	N	A	A	G	A	N	N	N	G	G	G
TGCAGACTGTGCGCAGCACAAAAACCCCGTGTCTTCGTCTACCTCTGGTTCTATTTGTGATAGT	gb176	A/C	176	A	N	N	N	N	N	N	A	N	N	A	A	C	N	N	N	C	A	N	C	N	C	N	C	C	A	A	C	N	N	A	N	N	N	A	C	N	A	N	A	C	N	C	C	A	A
TGCAGACTTCATGACGAGCGCTAACCCTCTCGGGCCGCTACCCCG	gb177	C/T	177	C	N	N	N	N	C	N	C	C	N	N	N	C	N	N	N	C	T	N	C	N	N	N	C	T	C	T	T	N	N	N	N	T	N	T	C	N	C	T	N	T	T	T	C	N	T
TGCAGACTTCCGAACTACAGTACCAGATTCAAACTGCACAAAAAAGAGAAGTAGCAAGGCGTAC	gb178	C/T	178	C	N	N	N	N	N	N	N	N	N	T	N	N	N	N	N	C	N	N	C	N	N	N	T	N	N	N	N	N	N	N	N	N	N	C	T	T	C	C	N	C	N	N	C	N	C
TGCAGACTTCCGAACTACAGTACCAGATTCAAACTGCACAAAAAAGAGAAGTAGCAAGGCGTAC	gb179	A/T	179	A	N	N	N	N	N	N	N	N	N	T	N	N	N	N	N	A	N	N	A	N	N	N	T	N	N	N	N	N	N	N	N	N	N	A	T	T	A	A	N	A	N	N	A	N	A
TGCAGACTTCGTAGCATTGGATTTTCTTTTGAACAAAACAAGCGCTCATGTACACGCGCATACA	gb180	C/T	180	T	N	N	N	N	T	N	N	N	N	N	C	C	C	N	N	C	T	N	N	N	N	N	T	T	T	C	C	T	N	N	N	N	N	T	C	N	C	C	N	C	N	N	C	C	C
TGCAGACTTCGTAGCATTGGATTTTCTTTTGAACAAAACAAGCGCTCATGTACACGCGCATACA	gb181	T/G	181	G	N	N	N	N	G	N	N	N	N	N	T	T	T	N	N	T	G	N	N	N	N	N	G	G	G	T	T	G	N	N	N	N	N	G	T	N	T	T	N	T	N	N	T	T	T
TGCAGACTTCGTAGCATTGGATTTTCTTTTGAACAAAACAAGCGCTCATGTACACGCGCATACA	gb182	G/A	182	A	N	N	N	N	A	N	N	N	N	N	G	G	G	N	N	G	A	N	N	N	N	N	A	A	A	G	G	A	N	N	N	N	N	A	G	N	G	G	N	G	N	N	G	G	G
TGCAGACTTCTCACGGCGAGTGGGCTTGGTGGGAATCACAACTTCTTCATCATCTAACACAACC	gb183	A/G	183	N	N	N	N	N	N	N	N	G	N	H	A	A	A	N	N	A	A	N	G	N	N	N	A	N	N	A	N	N	N	N	N	N	A	A	G	G	G	A	G	N	N	G	G	N	N
TGCAGACTTTGTCGGCGAGCACATGGATTCGTCTTCTCTGTGCCTGCTGTTTCGGAGGGCGGTA	gb184	A/G	184	N	N	A	A	N	A	N	G	N	N	N	A	A	N	N	N	A	G	N	G	N	N	N	A	G	A	A	G	G	N	G	N	N	A	N	N	N	A	A	A	A	N	G	G	N	A
TGCAGACTTTTTTGAGGCCCATGTGTCAAAAGATGCATAAGAGTGTTATCACAGACGCCGATGC	gb185	C/T	185	N	N	C	N	N	C	N	N	N	N	C	N	C	N	N	N	N	C	N	C	N	N	N	C	C	C	N	N	N	N	C	N	N	N	T	N	N	N	N	T	T	N	N	T	C	C
TGCAGACTTTTTTGAGGTCCATGTGTCAAAAGATGCCGAAGAGTGTAATCACGACCGCCAACAC	gb186	A/G	186	G	N	N	N	N	A	N	N	N	G	A	G	N	N	N	N	A	N	N	A	N	N	N	G	N	G	G	N	G	G	N	N	N	N	N	N	N	A	N	N	A	N	N	G	N	N
TGCAGACTTTTTTTTCTTTTCAATCAGGCCGATTCACTCTTTTTTCCTTTCTCAAATTCCAACG	gb187	C/T	187	N	N	N	N	N	N	N	N	N	N	T	N	C	T	N	N	N	N	N	N	N	N	T	N	T	C	N	T	N	N	N	N	N	N	C	N	T	C	T	C	C	C	T	T	N	C
TGCAGAGAAAAAAGATGAATCCAGCCCACAGACCGAACCAAAAAAACTAAACCGCTGTAGGCCA	gb188	C/T	188	N	N	N	N	N	T	N	N	N	N	C	N	C	C	N	N	T	C	T	C	N	N	N	C	N	T	T	T	N	N	N	N	N	T	N	N	T	N	N	C	C	N	T	C	N	T
TGCAGAGAAAAAAGATGAATCCAGCCCACAGACCGAACCAAAAAAACTAAACCGCTGTAGGCCA	gb189	A/T	189	N	N	N	N	N	T	N	N	N	N	A	N	A	A	N	N	T	A	T	A	N	N	N	A	N	T	T	T	N	N	N	N	N	T	N	N	T	N	N	A	A	N	T	A	N	T
TGCAGAGAACAAAATTCCTCTAGCATTTAGGCAATTATGGCTTTTACAGATGGAAGGTTCATTT	gb190	A/G	190	G	N	N	N	N	G	N	N	G	N	G	N	G	G	A	N	A	N	G	A	N	N	N	G	G	G	N	A	A	N	N	N	G	N	A	N	N	G	G	G	G	N	G	G	N	G
TGCAGAGAACAAAATTCCTCTGGCATTCAGGCAATTATGGCTTTTACAGATGGAAGGTTCATTT	gb191	C/T	191	T	N	N	N	N	T	C	C	T	N	T	N	H	T	N	N	C	C	T	C	N	N	N	T	T	T	C	N	C	N	N	C	T	C	C	N	N	T	T	T	T	N	T	T	C	H
TGCAGAGAACATGTTTGCTAATGCCGCCCAGATTGCATGAGATGATTCAAGCGAAGCCACTTGA	gb192	A/G	192	N	N	N	N	N	N	N	N	N	N	N	N	N	A	N	N	N	G	N	G	N	N	N	A	N	A	G	N	N	N	N	N	N	N	G	N	N	N	A	N	A	N	N	A	N	N
TGCAGAGAACATGTTTGCTAATGCCGCCCAGATTGCATGAGATGATTCAAGCGAAGCCACTTGA	gb193	C/T	193	N	N	N	N	N	N	N	N	N	N	N	N	N	C	N	N	N	T	N	T	N	N	N	C	N	C	T	N	N	N	N	N	N	N	T	N	N	N	C	N	C	N	N	C	N	N
TGCAGAGAAGATTGGTCTGTTGGTTTCTCAGACTTGTGTGCTCGCCGTCACCAGTATAAATACA	gb194	A/G	194	A	N	N	N	G	N	N	N	A	N	G	G	A	A	N	N	A	A	A	G	N	N	N	H	A	A	G	N	N	N	N	N	N	A	N	N	N	G	A	A	N	N	A	A	N	A
TGCAGAGAAGGTACGTGTTGCTGGCGGCAACTACGAGCGCGCTGGCGACGAGGCACCGAGATCG	gb195	C/G	195	N	N	G	N	N	N	G	N	G	G	G	N	C	N	N	N	H	C	N	C	N	N	N	N	N	C	C	N	N	N	N	N	N	C	C	G	N	G	C	N	C	C	C	C	C	G
TGCAGAGAAGGTACGTGTTGCTGGCGGCAACTACGAGCGCGCTGGCGACGAGGCACCGAGATCG	gb196	A/G	196	N	N	G	N	N	N	G	N	G	G	G	N	A	N	N	N	H	A	N	A	N	N	N	N	N	A	A	N	N	N	N	N	N	A	A	G	N	G	A	N	A	A	A	A	A	G
TGCAGAGAAGGTACGTGTTGCTGGCGGCAACTACGAGCGCGCTGGCGACGAGGCACCGAGATCG	gb197	T/G	197	N	N	G	N	N	N	G	N	G	G	G	N	T	N	N	N	H	T	N	T	N	N	N	N	N	T	T	N	N	N	N	N	N	T	T	G	N	G	T	N	T	T	T	T	T	G
TGCAGAGAAGGTAGGTATTGGTGGCGGCGACGATGAGCCCGCTGGCGACCATGCAACGGCCCAG	gb198	C/G	198	N	N	N	N	N	C	G	G	C	N	G	N	N	G	N	N	C	N	N	G	N	N	N	C	G	N	C	N	G	N	N	C	G	N	C	C	N	C	G	C	C	N	N	G	N	C
TGCAGAGAATGGGACCGTTTAGACCGATCACATCTCTTACTCCTAACCCGCCCGAGTTGGTGGC	gb199	C/T	199	T	N	C	N	N	T	N	C	N	N	T	N	C	T	N	N	C	N	N	C	N	N	N	H	T	N	C	N	T	N	N	N	N	T	N	C	N	C	C	C	C	N	N	C	C	T
TGCAGAGAATTATTAGTTTTGTCTTGTCCTTTTTCTTCCTCCTCCTTATTTTCCTCCTCTTGTT	gb200	A/G	200	G	N	N	N	N	N	N	N	N	N	G	G	G	N	G	N	H	N	N	G	N	G	N	G	N	N	G	N	N	N	N	N	N	N	N	G	N	A	A	N	N	N	A	A	N	A
TGCAGAGAATTATTAGTTTTGTCTTGTCCTTTTTCTTCCTCCTCCTTATTTTCCTCCTCTTGTT	gb201	C/T	201	T	N	N	N	N	N	N	N	N	N	T	T	T	N	T	N	H	N	N	T	N	T	N	T	N	N	T	N	N	N	N	N	N	N	N	T	N	C	C	N	N	N	C	C	N	C
TGCAGAGACGATTGGTCTGTTGGTTTCTCAGACTTGTGTGCTCGTCGTCACCAGTATAAATACA	gb202	A/G	202	A	N	N	N	G	N	N	N	A	N	G	G	A	A	N	N	A	A	A	G	N	N	N	H	A	A	G	N	N	N	N	N	N	A	N	N	N	G	A	A	N	N	A	A	N	A
TGCAGAGACTAATTCTTGTGCCTTGCACGCAGTATATTCTTTTAGTACGAGGGGGCCGAGTTAT	gb203	C/G	203	N	N	N	N	N	N	N	C	G	G	G	C	C	C	N	N	H	C	N	C	N	N	N	C	C	C	C	C	C	N	N	G	G	C	C	G	C	G	C	G	C	C	C	C	C	C
TGCAGAGATCGCGAATCCCTGCGCCTGACGCAGCCACCCGCTCCATCGCTGCTGTTTAGATCAG	gb204	C/G	204	N	N	N	N	N	N	C	N	N	C	C	N	G	N	N	N	C	N	N	C	N	N	N	G	N	N	N	N	N	N	N	N	N	N	N	N	N	N	N	N	N	N	N	C	N	C
TGCAGAGATGCTTCTTACCTTGATCGCCGTGCTTGCTTCGGCGTGGCCCGCGGCGGCATCGCAA	gb205	C/G	205	C	N	N	N	N	C	N	G	N	N	N	C	N	N	N	N	C	N	N	G	N	N	N	C	G	N	C	N	N	N	G	N	N	N	N	N	N	C	N	N	N	N	G	G	C	C
TGCAGAGATGTATAACTCGGAGACACATACTTGGACACCCCTTCCAAGCATGAATAGGGCTAGG	gb206	A/G	206	G	N	A	N	N	G	N	A	A	G	G	A	A	N	N	N	H	A	N	A	N	N	N	H	A	N	N	A	N	N	N	G	N	N	A	N	N	A	N	A	N	G	N	A	A	G
TGCAGAGATGTATAACTCGGAGACACATACTTGGACACCCCTTCCAAGCATGAATAGGGCTAGG	gb207	T/G	207	G	N	T	N	N	G	N	T	T	G	G	T	T	N	N	N	H	T	N	T	N	N	N	H	T	N	N	T	N	N	N	G	N	N	T	N	N	T	N	T	N	G	N	T	T	G
TGCAGAGCACACACCCCATAGAGAAGCAATTCGCAGCGGCTACACCACTTCCCAATGGCACACC	gb208	A/G	208	N	N	N	N	N	N	N	N	G	N	A	N	N	G	N	N	G	N	N	N	N	N	N	H	G	N	N	G	N	G	N	N	N	N	N	A	G	G	N	G	N	N	G	G	G	N
TGCAGAGCATTTTTGTGGAAAAGGAGACAGGACGTTCATGGTGGACACTGCCTCGTGGCATGGA	gb209	A/G	209	N	N	A	N	G	A	G	A	A	A	G	G	G	N	N	N	H	A	A	A	N	N	N	A	A	N	G	G	N	A	N	N	N	G	A	G	G	A	A	A	A	N	G	A	A	G
TGCAGAGCGAGATGGGAGCCGATGTCACACTTCTTGTGTGCGACGAGCCGTTTGCTGCACACAG	gb210	C/T	210	N	N	N	N	N	C	N	C	N	N	T	N	N	N	N	N	C	N	N	T	N	N	N	C	N	T	T	N	N	N	N	T	C	T	C	N	N	N	N	T	N	N	N	C	C	C
TGCAGAGCGAGATGGGAGCCGATGTCACACTTCTTGTGTGCGACGAGCCGTTTGCTGCACACAG	gb211	C/T	211	N	N	N	N	N	C	N	C	N	N	T	N	N	N	N	N	C	N	N	T	N	N	N	C	N	T	T	N	N	N	N	T	C	T	C	N	N	N	N	T	N	N	N	C	C	C
TGCAGAGCGAGATGGGAGCCGATGTCACACTTCTTGTGTGCGACGAGCCGTTTGCTGCACACAG	gb212	G/A	212	N	N	N	N	N	G	N	G	N	N	A	N	N	N	N	N	G	N	N	A	N	N	N	G	N	A	A	N	N	N	N	A	G	A	G	N	N	N	N	A	N	N	N	G	G	G
TGCAGAGGAGAACGAGGCAGCCATGGCGCGGTTGACGATCGCATCGGCGGCGGCGGCGGCGCTG	gb213	C/T	213	N	N	N	N	N	N	T	T	N	N	N	N	C	N	N	N	T	N	N	C	N	N	N	C	C	N	N	N	N	N	N	N	N	C	N	N	N	N	T	T	C	N	N	T	N	N
TGCAGAGGAGAACGAGGCAGCCATGGCGCGGTTGACGATCGCATCGGCGGCGGCGGCGGCGCTG	gb214	C/T	214	N	N	N	N	N	N	T	T	N	N	N	N	C	N	N	N	T	N	N	C	N	N	N	C	C	N	N	N	N	N	N	N	N	C	N	N	N	N	T	T	C	N	N	T	N	N
TGCAGAGGAGGTCAGAGTTCCTCATCTCTGAGGGGGGGCTGGAACCGACATACATTGCTCATCG	gb215	C/G	215	N	N	N	N	N	C	N	N	G	N	C	N	G	N	N	N	C	N	N	G	N	N	N	N	N	N	N	G	N	N	N	C	N	N	N	N	N	N	G	C	N	N	N	C	N	N
TGCAGAGGCAACGCAAGCAGTGTAAGCAAAAGATATCACAGGGTTTGCCAGGGAGGGATATCAA	gb216	C/G	216	C	N	N	N	N	N	N	C	N	N	G	N	C	N	N	N	N	C	N	C	N	N	N	C	N	C	N	N	N	N	N	N	N	N	N	C	N	C	N	N	N	C	N	C	N	N
TGCAGAGGCAACGCAAGCAGTGTAAGCAAAAGATATCACAGGGTTTGCCAGGGAGGGATATCAA	gb217	G/A	217	G	N	N	N	N	N	N	G	N	N	A	N	G	N	N	N	N	G	N	G	N	N	N	G	N	G	N	N	N	N	N	N	N	N	N	G	N	G	N	N	N	G	N	G	N	N
TGCAGAGGCAACGCAAGCAGTGTAAGCAAAAGATATCACAGGGTTTGCCAGGGAGGGATATCAA	gb218	T/G	218	T	N	N	N	N	N	N	T	N	N	G	N	T	N	N	N	N	T	N	T	N	N	N	T	N	T	N	N	N	N	N	N	N	N	N	T	N	T	N	N	N	T	N	T	N	N
TGCAGAGGCTCCTGCTGCTCTTCGCGCTGCTTGGGACGTGTATGCTCATCGGTGACGGAGTGCT	gb219	C/T	219	C	N	N	N	N	N	N	H	C	N	T	N	N	N	T	N	C	T	N	T	N	N	N	C	T	N	C	T	N	N	N	N	T	N	C	C	N	C	T	N	C	N	T	T	N	C
TGCAGAGGGAACAGCAGGGGCCGCGGCGGAGGGGGCTTCGGTCTCCGAGATCGGAAGAGCGGTT	gb220	A/G	220	N	N	N	N	N	G	N	A	N	N	N	N	G	A	A	N	G	A	N	A	N	N	N	N	A	N	N	N	N	N	N	N	A	N	N	N	N	N	N	N	N	N	N	A	N	N
TGCAGAGGGCATGCTATGTATCCTCGCATTCCAAGCCACATAAAGCACATGTGTTAGAAATCTC	gb221	C/G	221	G	N	C	N	N	N	N	N	N	N	G	N	G	C	N	N	G	G	N	G	N	N	N	G	C	G	G	N	N	N	C	G	N	N	N	G	N	C	C	H	N	N	N	C	G	N
TGCAGAGGTGGCTCAGCCCACGGATCCGTCGGGCGAGGCCATGGAGGGGGTGACCGCTCTTGCT	gb222	C/T	222	N	N	T	N	N	T	N	C	T	T	N	N	T	C	N	N	T	C	N	C	N	N	N	T	N	T	N	N	N	N	N	N	N	T	T	N	N	T	C	T	N	N	N	C	N	N
TGCAGAGTATCTTGAAGCGGACGCTGGGGGGGCCTCCTCCTCCTCCGCCGCCACCGCTGCTGAC	gb223	G/T	223	T	N	G	N	G	H	G	T	G	G	G	T	T	G	T	N	G	G	G	T	N	G	N	H	T	G	T	G	G	N	T	G	N	G	G	T	T	G	T	G	G	G	N	T	G	G
TGCAGAGTCTGTCTTCTTTCATGCTTGCTTACGGAGGAGAAGGACTACGACGCGCCAGAGAAGC	gb224	A/C	224	A	N	N	N	N	A	N	N	N	N	C	N	A	N	N	N	A	N	N	N	N	N	N	A	N	N	A	C	N	N	N	N	N	N	A	A	N	A	C	A	A	N	N	C	A	N
TGCAGAGTTGCCTCGCGCCTGGGCACGGTGCATCGGTGATACTAGTAGAAAAGGGGGCATCAGT	gb225	C/G	225	N	N	N	N	N	N	N	N	N	N	C	N	C	G	N	N	N	G	N	C	N	N	N	G	N	N	C	G	N	N	G	N	N	N	N	C	N	C	C	G	N	N	N	C	N	N
TGCAGATAAGAGAGGGAGGGGCGAGCGAGAGAGAAGGGAGAGGCGGCGCGCCGAGCCAACCCAC	gb226	A/G	226	G	N	G	N	A	G	A	N	G	N	G	G	A	A	N	N	A	A	A	A	N	A	N	A	A	N	N	A	A	N	G	G	N	N	G	A	A	A	G	N	N	G	G	G	N	G
TGCAGATAAGGATTTAGCAGCAGCGCGCTTTGGGATACGGCACTACTGCTAACTGGGACAAAAA	gb227	C/T	227	C	N	T	N	N	C	N	C	T	N	N	N	T	T	N	N	T	N	N	H	N	N	T	H	N	N	C	N	T	C	C	C	N	T	T	N	N	N	N	T	T	T	N	T	N	T
TGCAGATAATATCAGTAGCGCTCTTCACATAAGCGCGCTG	gb228	A/T	228	N	N	N	N	N	N	N	N	A	A	N	A	A	A	N	T	N	N	N	N	N	N	N	N	T	N	H	T	A	N	N	N	N	T	T	T	T	N	T	A	N	N	T	T	N	T
TGCAGATACAATGGAGGGCAGATTTTTATGCATAAGTAATTTGTTCAAAAAAAAATATGTTGTG	gb229	T/A	229	T	N	T	N	N	N	A	N	T	N	A	T	T	N	N	N	T	N	T	N	N	T	N	T	A	T	T	A	N	N	A	N	A	T	T	T	A	T	A	T	T	T	N	A	T	T
TGCAGATACAATGGAGTGCAGATTTTTATGCATAAGTAATTTGTTCAAAAAAAAAAATGTTGTG	gb230	A/T	230	T	N	T	N	N	N	A	N	T	N	A	T	T	N	N	N	T	N	T	N	N	T	N	T	A	T	T	A	N	N	A	N	A	T	T	T	A	T	A	T	T	T	N	A	T	T
TGCAGATACAATGGAGTGCAGATTTTTATGCATAAGTAATTTGTTCAAAAAAAAAATGTTGTGA	gb231	A/T	231	T	N	T	N	N	N	N	N	T	N	A	N	T	N	N	N	T	N	T	A	A	T	N	T	A	N	T	N	N	N	N	N	A	N	T	T	N	T	N	T	T	N	A	A	T	T
TGCAGATACACGAAGGAGCCCACACAACAAGCCCTAGCACTCAAGGCGGCCGCGGGCGCCACCC	gb232	A/G	232	A	N	A	N	N	G	A	G	N	G	A	G	A	G	G	N	N	A	G	A	N	N	G	A	G	N	A	G	N	N	N	A	N	A	A	A	A	A	A	N	N	N	N	A	N	A
TGCAGATACGCTGATCTGGGCGATGCCATGCCAAGTTGTTATCCAAAGCCACAGAGATTCCTCT	gb233	C/G	233	G	N	G	N	N	G	C	H	C	G	C	N	C	G	N	N	H	C	N	G	G	N	N	G	C	G	C	G	C	G	N	G	C	G	G	G	C	C	C	C	G	G	N	G	G	G
TGCAGATACGGCGAGTCCGACCTCCTCGGCTCCGACGACGACGGCCACGAACACGGAGACCGCT	gb234	C/T	234	N	N	N	N	N	N	N	N	N	N	T	N	N	C	N	N	C	N	N	C	N	T	N	C	N	N	C	T	N	T	N	N	T	N	N	N	T	C	C	N	N	N	N	T	N	N
TGCAGATACGGTCTTCCACGCATCGCATAGCAACTCATTCTTCATCACCAAGTACCCCCACCAT	gb235	A/G	235	G	N	N	N	N	G	A	N	G	N	A	N	A	A	N	N	G	G	N	A	N	G	N	G	G	G	N	N	N	N	N	A	G	G	G	A	N	G	A	N	N	N	A	G	G	A
TGCAGATACTAGCCCCTCCCTCCTCCAGGACGGCCCGTCACTCCCCGACTTGCTTCCATTGCTT	gb236	G/T	236	T	T	N	N	N	G	T	N	G	N	T	N	G	T	N	N	G	N	N	N	N	T	N	G	N	N	T	T	T	N	N	N	G	T	N	G	N	T	G	T	N	N	T	G	G	N
TGCAGATACTCGTGCATTGGCGTCCCAATGCTCCTAACAGGCGACGACCTCCCGCATCGCCCTC	gb237	C/G	237	N	N	C	N	N	G	C	C	C	N	C	G	G	C	N	N	C	C	N	C	N	C	N	H	G	G	C	N	C	N	C	C	G	C	C	C	G	G	G	G	G	N	G	G	C	G
TGCAGATAGACCTTGGCAGCAAGAGATCCAATGGGGCATGAGGTGCGTGCGTTTTGAGCGAGGG	gb238	A/G	238	N	N	A	N	N	N	G	A	A	N	A	A	N	G	N	N	G	A	A	A	A	N	G	A	A	G	G	G	N	N	N	G	A	H	G	G	G	A	N	G	A	A	A	G	N	A
TGCAGATAGGATATTCGGTTGTTCATCTCATGTGATACACTCCGCTCCTTCCTCAATAATAATA	gb239	C/T	239	C	N	T	N	N	T	T	T	T	N	T	T	T	N	N	N	H	T	C	C	C	C	T	T	T	H	T	C	N	N	T	N	T	T	C	T	T	C	T	C	T	N	C	T	T	C
TGCAGATAGGATATTCGGTTGTTCATCTCATGTGATACACTCCGCTCCTTCCTCAATAATAATA	gb240	A/G	240	A	N	G	N	N	G	G	G	G	N	G	G	G	N	N	N	H	G	A	A	A	A	G	G	G	H	G	A	N	N	G	N	G	G	A	G	G	A	G	A	G	N	A	G	G	A
TGCAGATAGGATATTCGGTTGTTCATCTCATGTGATACACTCCGCTCCTTCCTCAATAATAATA	gb241	T/C	241	T	N	C	N	N	C	C	C	C	N	C	C	C	N	N	N	H	C	T	T	T	T	C	C	C	H	C	T	N	N	C	N	C	C	T	C	C	T	C	T	C	N	T	C	C	T
TGCAGATAGGGGATCGGGGCACGAACACGGATACGGGGCTCAGTGCTAGCCTGGATCCGCCTCT	gb242	G/C	242	G	N	N	N	N	G	N	G	G	N	G	C	G	G	G	N	C	G	N	G	G	G	N	G	C	G	C	G	N	N	N	G	N	G	G	G	N	G	C	G	G	G	N	G	N	G
TGCAGATAGGGGATCGGGGCACGAACACGGATACGGGGCTCAGTGCTAGCCTGGATCCGCCTCT	gb243	C/T	243	C	N	N	N	N	C	N	C	C	N	C	T	C	C	C	N	T	C	N	C	C	C	N	C	T	C	T	C	N	N	N	C	N	C	C	C	N	C	T	C	C	C	N	C	N	C
TGCAGATAGGGGATCGGTCCACGAACACGGATACGGGGCTCAGTGCTAGCCTGGATCCGCTTCT	gb244	C/G	244	G	N	N	N	N	G	N	G	G	N	G	C	G	G	G	N	C	G	N	G	G	G	N	G	C	G	C	G	N	N	N	G	N	G	G	G	N	G	C	G	G	G	N	G	N	G
TGCAGATAGGGGATCGGTCCACGAACACGGATACGGGGCTCAGTGCTAGCCTGGATCCGCTTCT	gb245	T/C	245	C	N	N	N	N	C	N	C	C	N	C	T	C	C	C	N	T	C	N	C	C	C	N	C	T	C	T	C	N	N	N	C	N	C	C	C	N	C	T	C	C	C	N	C	N	C
TGCAGATAGTGAAGCACACACACAAGAAAAAGAAAAAAGTTAGCACAACAACATTCCTTGACTG	gb246	A/G	246	N	N	N	N	N	N	N	A	G	N	A	N	G	G	N	N	N	A	G	A	N	N	N	A	N	N	H	A	N	N	N	N	N	N	G	G	N	N	A	G	G	N	G	G	A	A
TGCAGATATAAAAGAAACGGTGAAGGGGTAGAATCGGAGAACGCAGAAACAAAGAGATAGATCC	gb247	A/G	247	N	A	G	N	N	N	N	N	G	N	N	G	N	A	N	N	N	N	N	A	N	N	N	A	N	G	A	N	N	N	N	N	N	N	G	N	N	N	A	A	N	N	A	G	N	A
TGCAGATATAAATGCCCAAGCCTCAATGGCCTGGTCATAGCAGTAAAAGGCACGGTGGAGCCAA	gb248	A/T	248	N	N	N	N	T	N	A	T	N	N	A	T	T	A	A	N	A	N	N	A	N	A	A	A	N	A	T	T	N	A	A	T	A	N	N	A	A	T	N	T	A	A	A	A	T	A
TGCAGATATAAATGCTCAAGCCTCAATGGCCTGGTCATAGCAGTAAAAGGCACGGGGGAGCCAA	gb249	A/G	249	N	N	N	N	N	N	A	G	G	N	A	N	G	A	A	N	A	N	N	A	N	A	A	A	G	A	G	N	N	A	A	G	A	N	N	A	A	G	N	G	A	A	A	A	N	A
TGCAGATATAGAAGAGAAGAAAGCCAAGGCCAAGGATGTGAAGTGCAAAGGAGCAGCTGTGCTC	gb250	A/C	250	C	N	N	N	N	N	A	N	A	N	N	N	C	N	N	N	A	N	N	C	N	N	N	N	C	N	N	N	N	N	N	N	C	N	N	C	C	N	N	A	A	N	C	C	N	A
TGCAGATATAGATACAAACCATAAGAAAAAAAATATGGAAAATGCTACTCAGTCCAGAAATAAA	gb251	C/T	251	C	N	N	N	N	C	T	T	C	N	T	C	C	T	N	N	C	T	C	T	N	N	T	C	T	C	C	T	T	N	T	C	H	C	C	C	T	C	T	C	C	C	T	T	C	C
TGCAGATATGGGTAGCTGCTTGCCATGGGGATCATTGTCTTTGATAATAGTACTTGTCTTGTTG	gb252	C/T	252	T	N	N	N	N	N	N	N	C	N	T	N	C	N	N	N	T	N	N	T	N	N	N	T	C	T	N	T	N	N	N	T	N	C	C	T	C	T	C	N	N	N	C	C	T	T
TGCAGATATGGGTAGCTGCTTGCCATGGGGATCATTGTCTTTGATAATAGTACTTGTCTTGTTG	gb253	C/G	253	G	N	N	N	N	N	N	N	C	N	G	N	C	N	N	N	G	N	N	G	N	N	N	G	C	G	N	G	N	N	N	G	N	C	C	G	C	G	C	N	N	N	C	C	G	G
TGCAGATATTGACATAAGACACCTCAGGGTCTTCGTTCTTAGGCTTATACCATTGCTGGATGCT	gb254	A/C	254	N	N	N	N	N	N	N	N	C	C	N	N	C	N	N	N	N	N	N	A	N	N	N	N	N	N	A	N	A	N	N	N	N	N	N	N	N	C	N	N	C	N	N	C	N	N
TGCAGATATTGACATAAGACACCTCAGGGTCTTCGTTCTTAGGCTTATACCATTGCTGGATGCT	gb255	T/A	255	N	N	N	N	N	N	N	N	A	A	N	N	A	N	N	N	N	N	N	T	N	N	N	N	N	N	T	N	T	N	N	N	N	N	N	N	N	A	N	N	A	N	N	A	N	N
TGCAGATATTGACATAAGACACCTCAGGGTCTTCGTTCTTAGGCTTATACCATTGCTGGATGCT	gb256	G/C	256	N	N	N	N	N	N	N	N	C	C	N	N	C	N	N	N	N	N	N	G	N	N	N	N	N	N	G	N	G	N	N	N	N	N	N	N	N	C	N	N	C	N	N	C	N	N
TGCAGATATTTTTTTGCAACATATGTCTTGTTACAGATATATATTTTTTGTAATAGAGGTCTTG	gb257	A/T	257	T	N	T	N	T	T	T	T	A	N	T	A	T	T	A	N	H	A	N	T	N	N	N	T	T	N	A	T	T	T	N	T	N	N	A	T	T	A	T	T	T	T	T	A	N	T
TGCAGATCAAGAAGAGAAGAAAGCCAACGCCAAGGATGTGAAGCGCAAGGGAGAAGTTGTGCTT	gb258	A/C	258	N	N	N	N	N	A	A	A	C	A	C	N	N	N	A	N	C	N	N	A	N	N	N	C	A	C	N	N	C	A	N	N	A	C	A	N	N	N	N	A	C	N	N	A	N	A
TGCAGATCAAGTTCGGCTTCTCTTTCTTCGTACATGCGCACGCGAGGTGAGTCATGAATTATGT	gb259	C/T	259	N	N	N	N	N	N	N	C	T	N	C	T	T	N	N	N	T	T	N	C	N	N	T	H	T	N	N	C	N	C	N	N	N	T	T	C	N	T	C	N	C	N	N	T	N	N
TGCAGATCACCGCGGACAAATACGCCACGGCCGACTCCTCCATGAAGGCGGAGATTTGGGTCAA	gb260	C/G	260	N	N	N	N	N	G	N	N	N	G	C	G	C	N	N	N	G	G	N	C	N	N	N	G	G	N	G	N	N	N	G	C	N	N	G	C	N	N	G	G	N	N	G	G	N	N
TGCAGATCACTTCGGTGGGGGCGGCGCAGACTCCCACGACGATTCCCACTACCGCCG	gb261	A/G	261	N	N	N	N	N	G	N	N	N	N	G	N	A	N	N	N	G	N	N	G	N	N	N	A	G	N	A	N	N	N	N	N	N	G	G	N	N	G	N	A	N	N	N	A	N	N
TGCAGATCAGAAAATTGGTCGCCGATGATTTCTATTTTTTTTAGGTATTCGCCGACGATTTCTA	gb262	A/T	262	N	N	N	N	N	T	A	N	A	N	A	N	N	T	N	N	A	T	N	T	N	N	N	T	N	N	T	N	N	N	A	N	N	T	T	A	N	A	N	T	N	N	N	N	N	T
TGCAGATCAGAAAATTGGTCGCCGATGATTTCTATTTTTTTTAGGTATTCGCCGACGATTTCTA	gb263	T/G	263	N	N	N	N	N	G	T	N	T	N	T	N	N	G	N	N	T	G	N	G	N	N	N	G	N	N	G	N	N	N	T	N	N	G	G	T	N	T	N	G	N	N	N	N	N	G
TGCAGATCAGAACTACACCAATCGGCCTGATTACATCATCACTGACGCTTTTTGCCGCGTCAGT	gb264	G/A	264	G	N	G	N	N	N	A	G	A	G	G	G	G	G	G	N	G	A	N	G	N	G	G	H	A	G	A	G	A	G	G	N	G	N	G	A	A	G	A	G	N	A	G	H	N	A
TGCAGATCAGAGCGTTACTCCGAGCAGCAGGAGATCAGAATTCCGTTGTTTCTCAGTCAGGGAA	gb265	C/T	265	N	N	N	N	N	N	N	N	N	N	N	N	N	T	N	N	T	N	N	N	N	N	N	N	N	N	N	T	C	N	N	T	N	T	N	N	N	N	T	T	T	N	T	C	N	N
TGCAGATCAGCCACAAGATAACAGCATAATAACAACATCACGAGGAAGAAGAGAGTCAAAGTGA	gb266	A/G	266	G	N	N	N	N	G	A	G	N	N	A	N	G	N	N	N	A	N	N	G	N	N	N	A	N	N	G	A	A	N	N	N	G	N	N	G	N	A	G	A	N	N	G	G	N	A
TGCAGATCAGTTGGGCGAGGCGTGGTCGCGGGGGCGAGAAGCAGCGGCGGTGGGGGGAGGGTGT	gb267	G/A	267	N	N	G	N	G	A	G	G	G	A	G	A	A	G	N	N	H	A	N	G	N	N	N	G	A	A	G	G	N	N	N	N	A	A	A	G	N	A	A	A	A	N	G	A	G	A
TGCAGATCAGTTGGGCGAGGCGTGGTCGCGGTGGCGAGAAGCAGCAGCGGGGGGGGGAGGGTGT	gb268	A/G	268	N	N	G	N	G	A	G	G	G	A	G	A	A	G	N	N	H	A	N	G	N	N	N	G	A	A	G	G	N	N	N	N	A	A	A	G	N	A	A	A	A	N	G	A	G	A
TGCAGATCAGTTGGGCGAGGCGTGGTCGCGGTGGCGAGAAGCAGCAGCGGTGGGGGGAGGGGGT	gb269	A/G	269	N	N	G	N	G	A	G	G	G	A	G	A	A	G	N	N	A	A	N	G	N	N	N	G	A	A	G	N	N	N	N	N	A	A	A	N	N	A	A	A	A	N	G	A	G	A
TGCAGATCATACCTGCTGTGGAGTGAGGGCAGGGGACGCCTGACCGTGCCACCCGCGCCCCGCA	gb270	C/T	270	N	N	N	N	N	N	N	N	N	N	C	T	N	N	N	N	N	N	N	N	N	N	T	C	N	N	C	N	N	C	T	N	N	N	T	N	N	T	C	C	C	N	C	T	N	C
TGCAGATCATAGCAGACAAGCATGCCACGGCTGACTCCTCCATGAAGGCGGAGATTCAAGTTAG	gb271	C/T	271	N	N	N	N	N	T	C	C	T	N	C	C	C	C	N	H	C	N	N	T	N	N	N	C	C	N	T	N	C	N	N	N	N	N	N	C	N	N	N	T	N	N	C	N	T	C
TGCAGATCCAAACTACACCAATCAGCCTGATTACATCATCACTGACGCTTTTTGCCGCGTCAGT	gb272	A/G	272	G	N	G	N	N	N	A	G	A	G	G	G	G	G	G	N	G	A	N	G	N	G	G	H	A	G	A	G	A	G	G	N	G	N	G	A	A	G	A	G	N	A	G	H	N	A
TGCAGATCCAAGTGATTTGTTGCGAGCCAAGAAGCCCACTACAGAGTCAGCGTTTCAGTCGTCC	gb273	A/G	273	N	N	N	N	G	G	N	N	A	G	A	N	A	A	N	N	H	A	N	A	N	N	A	H	A	N	A	N	A	N	N	N	N	A	N	N	A	G	G	A	N	N	N	G	G	A
TGCAGATCCAAGTTTGTCTCCATGCTGTAGGGCTCCCTTGTGTAAAATAGGTGCATCTCTTTTC	gb274	C/G	274	G	N	N	N	N	N	N	N	C	N	G	G	G	G	N	N	G	N	N	C	C	N	N	H	G	C	G	C	N	N	N	C	N	G	G	N	C	G	C	G	N	C	N	G	C	N
TGCAGATCCACATGAAAATGATCCAGCCCTGGCAGATGACTCCATAGTAATCATCACTCCAGCA	gb275	A/G	275	G	N	N	N	N	N	G	A	A	N	N	A	A	N	N	N	A	A	N	G	N	N	N	A	A	G	G	N	N	N	N	G	A	G	N	A	N	G	A	G	A	A	G	A	A	A
TGCAGATCCACGTCCCCAACGTCCCCCACATCCTCCTCCG	gb276	A/G	276	N	N	N	N	N	N	N	N	G	N	N	A	A	N	N	N	N	N	N	G	N	N	N	G	N	A	N	N	G	N	N	N	N	N	N	G	N	N	A	N	N	N	N	A	A	G
TGCAGATCCAGATAAGTTTTTTATCCTCTGTCATGCGTTTCGTTATGGACTGGGATATGTGAAA	gb277	C/T	277	T	N	T	N	N	N	N	N	N	N	N	N	C	T	N	N	N	N	N	N	N	N	N	C	N	N	T	N	N	N	N	N	C	C	N	N	N	N	T	N	C	N	T	T	N	C
TGCAGATCCATCGTCCCCAATATACACTACTGCCTGTGCATCTTCGGGTCCTACGAGAATCTCC	gb278	C/T	278	N	N	T	N	N	N	N	C	C	T	C	N	C	C	N	N	H	C	N	C	N	N	N	C	C	N	C	N	C	N	N	N	C	C	C	C	C	T	T	C	C	T	C	T	T	C
TGCAGATCCATTTTGCCGCCTCCAACAACGTCGCGAGTACGAGGCGCTCATTCAAGAGTACCGA	gb279	C/G	279	C	N	C	N	N	N	N	N	C	C	G	C	C	G	G	N	C	G	N	G	N	N	N	C	G	C	C	N	G	N	N	N	N	C	N	N	N	N	N	N	C	C	G	G	N	C
TGCAGATCCATTTTGCCGCCTCCAACAACGTCGCGAGTACGAGGCGCTCATTCAAGAGTACCGA	gb280	A/C	280	A	N	A	N	N	N	N	N	A	A	C	A	A	C	C	N	A	C	N	C	N	N	N	A	C	A	A	N	C	N	N	N	N	A	N	N	N	N	N	N	A	A	C	C	N	A
TGCAGATCCATTTTGCCGCCTCCAACAACGTGGCCGAGTACCAGGCGCTCATCCACGGGTTCCG	gb281	C/T	281	N	N	N	N	N	N	N	N	C	N	T	T	N	N	N	N	N	N	N	T	N	N	N	T	N	C	N	N	N	N	N	N	N	N	N	N	N	C	N	T	C	C	N	C	N	N
TGCAGATCCCATAGCAGTGGTGACAGCCTCAGGTGGATCCCATGGTTGCCTCCTCTTTTGGAAG	gb282	A/G	282	G	N	N	N	N	G	A	G	N	G	G	G	G	G	N	N	G	N	G	G	N	N	N	H	G	N	A	G	N	N	N	N	G	N	G	N	N	G	A	N	N	N	G	G	N	G
TGCAGATCCCATAGCAGTGGTGACAGCCTCAGGTGGATCCCATGGTTGCCTCCTCTTTTGGAAG	gb283	T/C	283	C	N	N	N	N	C	T	C	N	C	C	C	C	C	N	N	C	N	C	C	N	N	N	H	C	N	T	C	N	N	N	N	C	N	C	N	N	C	T	N	N	N	C	C	N	C
TGCAGATCCCATAGCAGTGGTGACAGCCTCAGGTGGATCCCATGGTTGCCTCCTCTTTTGGAAG	gb284	T/C	284	C	N	N	N	N	C	T	C	N	C	C	C	C	C	N	N	C	N	C	C	N	N	N	H	C	N	T	C	N	N	N	N	C	N	C	N	N	C	T	N	N	N	C	C	N	C
TGCAGATCCCATTGCAGGTAACCCTCTTGCCTGAGAACTTCCCTTGGATTCTTCTTCTTCTGAT	gb285	A/G	285	N	A	N	N	N	G	N	N	N	N	A	A	G	N	G	N	N	G	N	N	N	N	N	G	A	N	A	G	N	N	N	N	N	G	N	N	G	N	N	A	G	N	N	G	N	G
TGCAGATCCCGTAGATAACATGCTAAGTTTAGGTGATAAACCGACTATTCCAGAGGAGTTTCAA	gb286	A/C	286	A	N	N	N	N	C	C	A	N	N	C	C	N	A	N	N	N	C	N	C	N	N	N	C	N	N	N	A	N	N	N	N	N	C	C	C	C	A	A	C	N	N	N	A	N	A
TGCAGATCCCGTAGATAACATGCTAAGTTTAGGTGATAAACCGACTATTCCAGAGGAGTTTCAA	gb287	A/C	287	A	N	N	N	N	C	C	A	N	N	C	C	N	A	N	N	N	C	N	C	N	N	N	C	N	N	N	A	N	N	N	N	N	C	C	C	C	A	A	C	N	N	N	A	N	A
TGCAGATCCCTTATTATGCACTTCCGTATGAAGTGGGGACGTATGAAACCTCATTTTGCTCCTA	gb288	G/T	288	N	N	N	N	N	T	N	N	N	N	T	N	G	N	N	N	N	G	N	G	N	N	N	N	N	N	N	N	N	G	N	N	G	N	N	N	G	G	T	T	N	N	N	T	N	N
TGCAGATCCGACGCCACCTACGGGGAGGGGGAAAGTCTTGCGGCGGGCTAGTTCCG	gb289	A/C	289	N	N	N	N	N	C	N	N	N	C	C	N	C	N	N	N	N	A	N	A	N	N	N	C	A	N	A	N	N	N	C	N	N	C	C	N	N	C	A	N	N	N	C	C	N	N
TGCAGATCCGACGCCACCTACGGGGAGGGGGAAAGTCTTGCGGCGGGCTAGTTCCG	gb290	A/G	290	N	N	N	N	N	G	N	N	N	G	G	N	G	N	N	N	N	A	N	A	N	N	N	G	A	N	A	N	N	N	G	N	N	G	G	N	N	G	A	N	N	N	G	G	N	N
TGCAGATCCGACGCCACCTACGGGGAGGGGGAAAGTCTTGCGGCGGGCTAGTTCCG	gb291	T/A	291	N	N	N	N	N	A	N	N	N	A	A	N	A	N	N	N	N	T	N	T	N	N	N	A	T	N	T	N	N	N	A	N	N	A	A	N	N	A	T	N	N	N	A	A	N	N
TGCAGATCCGCCGATCATTGCGCTTGTCGCCATCAGATCTACTCATTCCACCTCGCCATTGGCC	gb292	C/T	292	C	N	N	N	N	C	N	T	N	N	T	N	N	N	N	N	N	N	N	T	N	N	N	T	C	C	T	N	N	N	N	N	N	N	C	N	N	C	T	N	T	N	N	C	N	T
TGCAGATCCGCCTCGCCGCCTCCAACAACGTCGCCGAATACGATGCGCTCATTCACGGGCTCCG	gb293	C/T	293	N	N	N	N	N	N	N	N	N	N	N	N	N	N	N	N	N	T	T	N	N	N	N	N	T	N	C	N	N	N	N	N	N	N	T	N	T	N	C	C	N	N	N	T	T	N
TGCAGATCCTAGCACAAGTAATCCTCTTGCTTGTAAACCTCCCTTGGGTTCTTCTTCTTCTGAT	gb294	A/G	294	N	N	N	N	G	A	N	A	G	N	G	A	A	N	A	N	G	N	N	A	A	N	N	A	N	N	N	G	N	N	N	N	N	N	G	A	N	G	A	G	N	N	A	A	N	G
TGCAGATCCTAGTGCAGGTAACCCTCTTGCCTGAAAGTTTCCCTTGTGTTCTTCTTCTTCTGAT	gb295	C/T	295	N	N	N	N	N	N	N	C	N	N	T	N	N	N	N	N	T	N	N	N	N	N	C	C	C	N	C	T	N	N	C	N	N	N	T	N	N	T	N	T	T	N	N	C	N	N
TGCAGATCGGCACAAAATAATCCCTACGAGCGCCTAATAGATTGAACTTGTACCTGGGCCGAGT	gb296	C/T	296	N	N	C	T	C	T	C	C	C	T	C	T	T	C	N	C	C	C	N	C	N	C	N	C	T	N	C	C	C	N	N	N	N	C	C	C	T	T	T	T	N	N	H	T	C	T
TGCAGATCGGGGCGGAGGAAAGGTTAGAGATGCATCATACTAGCAGTGAGGTGGGCGTGAGGGA	gb297	G/T	297	T	N	T	N	T	N	N	T	N	N	N	N	T	N	N	N	G	N	N	T	N	N	N	T	T	N	N	N	N	T	N	N	N	N	G	T	N	N	T	T	N	N	N	G	G	T
TGCAGATCGGTGGAGACGACTGGCGAGGGGTGACCGCACAGCAGGACCCCAGGCTCTGGCCGTG	gb298	C/T	298	N	N	N	N	N	N	N	C	C	N	N	N	C	C	N	N	H	H	N	T	N	N	C	T	C	C	C	C	N	N	N	C	N	C	C	C	T	N	C	T	N	N	C	C	C	T
TGCAGATCGGTGGAGACGACTGGCGAGGGTTGACCGCACAGCAGGACCCCAGGCTCAGGCTGTG	gb299	C/T	299	N	N	N	N	N	N	N	C	C	N	N	N	C	C	N	N	H	H	N	T	N	N	C	T	C	C	C	C	N	N	N	C	N	C	C	C	T	N	C	T	N	N	C	C	C	T
TGCAGATCGTCTCCAACGACAGGTTAAAGAGCGTGGAGCACCGCGTGGTGGCCCAGAGCACCGA	gb300	A/T	300	T	N	A	N	N	T	N	N	T	N	A	N	N	N	N	N	N	N	N	T	N	N	N	N	A	A	N	N	N	N	N	A	N	N	T	N	T	A	N	N	N	N	N	A	A	N
TGCAGATCGTGCATCGTCGGCTATGGCAATGCCAACACCGCGTGCTGCACAGGGGAGTCAAGCC	gb301	C/T	301	N	N	T	T	N	T	N	N	N	N	T	N	N	N	N	N	C	C	N	T	N	C	N	T	C	N	C	T	N	N	C	T	C	C	C	T	C	T	C	C	T	T	C	C	T	T
TGCAGATCGTTCCTCGGCGTCGCGCTCGTGCACGTGCTACCTTATTTGCACGCGGCTAAGAAAA	gb302	C/T	302	T	N	N	N	N	N	N	C	C	N	C	T	C	C	N	N	T	N	N	C	N	N	N	C	C	T	C	T	C	T	N	C	N	C	N	C	C	T	T	C	C	T	C	T	T	C
TGCAGATCGTTTAGAGCCTGTCGTGTGTATAGCATCTGTCGGTAAAATTCCATTCATGGTGGTC	gb303	C/T	303	C	T	T	N	N	T	C	T	N	N	T	T	C	T	N	N	T	C	N	C	N	T	N	C	T	T	T	T	C	N	N	N	C	C	C	C	T	T	T	C	C	C	T	T	T	C
TGCAGATCTACTTTGCCGCCTCCAACAACGTCGCTGAGTATGAGGCGCGCATTCACGGGCTCCG	gb304	G/A	304	N	N	N	N	N	G	N	N	G	N	N	N	A	G	N	N	N	N	N	N	N	N	N	N	A	N	N	N	N	G	N	N	N	G	N	N	N	N	N	N	N	N	A	A	N	N
TGCAGATCTACTTTGCCGCCTCCAACAACGTCGCTGAGTATGAGGCGCGCATTCACGGGCTCCG	gb305	T/C	305	N	N	N	N	N	T	N	N	T	N	N	N	C	T	N	N	N	N	N	N	N	N	N	N	C	N	N	N	N	T	N	N	N	T	N	N	N	N	N	N	N	N	C	C	N	N
TGCAGATCTAGAGAAGGCGGGGGCGCAGCGGCGCAGTCCAGCCAGATGCGCCCGCTCTGGCGAT	gb306	A/G	306	A	N	N	N	N	A	N	N	N	N	A	N	N	N	N	N	A	N	N	G	N	N	N	G	N	A	G	N	A	N	N	N	N	N	N	A	N	N	N	A	N	N	N	A	N	N
TGCAGATCTAGAGAAGGGGGACGCGGGGTCTAGCGGCGTAGTCCAGCCAAATGCACCCGCTCTG	gb307	G/C	307	C	N	N	N	N	N	N	N	N	N	C	N	N	N	N	N	G	N	N	C	N	N	N	C	C	G	G	G	C	N	N	G	N	G	G	N	G	C	G	G	N	N	C	G	G	C
TGCAGATCTAGAGAAGGGGGACGCGGGGTCTAGCGGCGTAGTCCAGCCAAATGCACCCGCTCTG	gb308	A/G	308	G	N	N	N	N	N	N	N	N	N	G	N	N	N	N	N	A	N	N	G	N	N	N	G	G	A	A	A	G	N	N	A	N	A	A	N	A	G	A	A	N	N	G	A	A	G
TGCAGATCTAGAGAAGGTGGACGCGGCGTCTAGCGGCGTAGTCCAGCCAAATGCGCCCGCTCTG	gb309	C/G	309	C	N	N	N	N	N	N	N	N	N	C	N	N	N	N	N	G	N	N	C	N	N	N	C	C	G	G	G	C	N	N	G	N	G	G	N	G	C	G	G	N	N	C	G	G	C
TGCAGATCTAGAGAAGGTGGACGCGGCGTCTAGCGGCGTAGTCCAGCCAAATGCGCCCGCTCTG	gb310	G/A	310	G	N	N	N	N	N	N	N	N	N	G	N	N	N	N	N	A	N	N	G	N	N	N	G	G	A	A	A	G	N	N	A	N	A	A	N	A	G	A	A	N	N	G	A	A	G
TGCAGATCTAGGACATCCACACTCTCGTTTGGCCCCTCCACTGCCCTCTCTTCTCCCGCGAGCG	gb311	G/T	311	G	N	N	N	N	T	N	G	G	G	H	N	G	N	N	N	G	N	N	T	N	N	N	H	G	N	T	N	T	N	N	N	T	N	G	N	T	T	G	N	T	N	G	T	G	T
TGCAGATCTCGCCAGCCAAGGGAGGAGAGGGGCCCACTGCTGCTCTAATGGCGAGGAGGAGAGA	gb312	A/G	312	G	N	N	N	N	A	G	N	G	N	G	G	G	A	N	N	G	G	N	A	G	N	N	G	A	G	G	A	G	A	A	A	A	G	N	A	G	G	G	A	G	G	A	G	G	G
TGCAGATCTCTGTCACAACACCGAGTCTGCATCATACATATTCACATCTGATAGCCCATAAGAG	gb313	G/T	313	G	G	G	N	G	G	G	G	G	G	G	N	N	G	N	N	H	T	N	G	N	G	G	G	N	N	T	N	G	G	N	N	N	T	T	G	G	T	G	T	N	N	G	G	N	G
TGCAGATCTGACATCATCAACCCTGGGATCAGTGCCTCGGTTGCAGGCGCGCGCTGACGGCGTC	gb314	A/G	314	N	N	G	N	N	N	G	N	N	N	G	N	A	A	N	N	N	G	N	A	N	N	N	G	G	N	G	N	N	N	N	N	N	G	G	H	N	A	N	G	G	N	G	A	N	G
TGCAGATCTGAGTGATTTATTGCGGGCCAAGAAGCCCGCCACAAAGTCAGTGTTCCAGTCGTTC	gb315	A/G	315	G	N	N	N	N	N	N	N	N	A	A	N	G	N	N	N	N	N	N	G	N	N	N	H	G	N	G	N	A	N	N	N	N	N	A	G	N	N	G	A	N	A	G	G	N	A
TGCAGATCTTCTGCGTGAAGCCGAAGATAGTGAGCGGCCAACAAGCGGAGTGCGGAGGAGCCAT	gb316	A/C	316	A	N	N	N	N	N	N	N	N	N	N	N	N	C	N	A	C	A	N	N	N	A	N	A	A	N	N	N	N	C	C	C	N	N	N	N	A	N	N	N	N	C	A	N	N	N
TGCAGATCTTGTGAAGAAGTTTGCATCGGAACTCCATGAGTTGAAGCAGACCGTGCATGAACTA	gb317	A/C	317	N	N	N	N	N	A	N	C	N	N	C	C	H	A	A	N	N	N	N	A	N	N	N	A	N	N	C	N	A	N	A	N	N	A	N	A	N	A	C	C	N	N	N	C	N	A
TGCAGATCTTTCTCCATAATCTAGCACCACCTGCCCCGCCATTCATCCCATTTCTCGCGGTAAA	gb318	C/G	318	N	N	N	N	N	C	N	G	C	C	G	N	G	N	N	C	H	C	N	G	N	N	C	G	C	C	G	N	G	G	N	G	N	C	N	N	N	C	N	N	N	G	N	C	C	G
TGCAGATGAAACCCGAAATGTGGTGGTTTTATGCAATTTACTCTGATTTGATATGTTACAAATA	gb319	A/G	319	G	N	N	N	N	G	N	G	A	N	G	G	G	N	N	N	H	G	N	G	N	G	N	G	G	G	N	G	A	G	G	G	G	G	A	N	N	A	A	N	A	N	G	A	G	G
TGCAGATGACACGGAGGTGTTATCCCAAAGGCTCCCAAAGCGGGGGGAGGGGGATCTAGAGGCG	gb320	A/G	320	G	N	G	N	G	N	G	A	A	G	G	N	N	N	N	N	N	N	A	G	N	N	G	G	G	N	A	N	N	N	N	G	G	A	A	A	A	N	G	G	G	N	G	G	N	G
TGCAGATGATGACATGGCAAAGTGCAACACGCAAGCAAATGACAAGGCAACTATGGCGAATAAC	gb321	C/T	321	N	N	N	N	N	N	N	N	T	N	N	N	T	N	C	N	N	N	N	C	N	N	T	T	T	N	N	C	N	N	N	N	N	N	C	N	N	C	C	N	N	N	N	T	T	C
TGCAGATGATGTCGCACGCGATGAGTGAACAGTGTATGCTTTATCAGCAACAGTGGTTGCAGTA	gb322	T/C	322	N	N	N	N	N	N	C	C	N	N	C	N	T	C	N	N	T	C	N	C	N	N	N	T	C	N	N	C	C	T	N	N	N	T	T	T	C	N	T	N	T	N	C	C	T	T
TGCAGATGCAACCAGCGTGTGTTTGGTGTGAAAATCTGGATTGTAGTGTGAAAGAATGGTGTTG	gb323	A/G	323	G	N	N	N	N	G	N	G	A	N	H	N	G	N	N	N	A	A	N	G	N	N	N	H	G	N	G	N	A	N	N	A	N	A	A	N	G	A	G	A	N	N	G	G	N	A
TGCAGATGCACCATGGACGTATGTACTGTAGTCTCCAGGAAAGAGGCCAAGACAGGCTACAAGA	gb324	A/C	324	C	N	N	N	N	N	N	C	C	C	N	H	C	N	C	N	C	N	N	A	C	N	N	A	N	A	C	C	N	C	N	N	N	A	A	C	N	C	C	N	C	N	A	C	N	C
TGCAGATGCAGATGTCGCCGTTGTTCTTACGAACAACTAGGGACCACTCAAGCACGACGCACCC	gb325	C/T	325	C	N	N	N	N	N	N	C	N	N	T	T	T	N	T	N	T	T	N	T	N	N	N	H	C	T	C	N	N	N	N	N	N	C	C	T	C	T	C	T	C	C	C	C	N	N
TGCAGATGCCAAGCACAAGGTTATAGGAGAACGAGTAGTAGGTGCTGCGTCATTTATAAAAAAA	gb326	A/G	326	N	N	N	N	N	N	N	N	N	N	N	N	N	N	N	N	G	G	N	A	N	N	G	G	N	N	A	N	N	N	N	A	N	G	G	N	N	A	A	N	A	N	N	A	N	N
TGCAGATGCCAAGCACAAGGTTATAGGAGAACGAGTAGTAGGTGCTGCGTCATTTATAAAAAAA	gb327	T/C	327	N	N	N	N	N	N	N	N	N	N	N	N	N	N	N	N	C	C	N	T	N	N	C	C	N	N	T	N	N	N	N	T	N	C	C	N	N	T	T	N	T	N	N	T	N	N
TGCAGATGCCCAATGGCCCAGGGCCTATGGCACGCGATGAGCAAGCACTTGTGCATGCCGCGGC	gb328	A/G	328	N	N	N	N	G	N	N	N	N	N	N	G	G	A	N	N	H	N	N	A	N	N	N	A	G	A	G	A	N	N	N	N	N	G	G	N	N	A	G	G	H	N	N	G	A	A
TGCAGATGCCCCTTGGCGCGGCGGTTATGGACGGCGACGTCGGACAAATGGAGGATGCCGCAGG	gb329	A/G	329	N	N	N	N	N	A	G	A	N	N	N	A	A	G	N	N	G	A	N	A	N	G	G	A	A	G	G	N	N	N	N	G	A	G	G	G	G	A	G	G	N	N	N	G	G	A
TGCAGATGCCGACGTACGCGAACCCGATGGCGGGGGAGGTGTGGGTGCTGATCAAGCGCGCCTT	gb330	A/G	330	A	N	N	N	N	N	N	N	A	G	A	A	G	N	N	N	G	A	N	G	N	N	N	A	N	N	A	N	G	N	N	A	N	N	A	G	N	N	G	N	N	N	A	A	N	A
TGCAGATGCCGTTGGTGAGATGGTCAAGATGGGGGAGAGCACATGCCTGAAGACTACTGTCAAG	gb331	A/T	331	T	N	N	T	N	N	T	N	T	N	T	A	N	A	N	N	T	A	N	T	N	N	A	T	N	N	N	N	N	N	T	N	N	N	T	N	N	A	A	T	N	N	T	N	T	T
TGCAGATGCCGTTGGTGAGATGGTCAAGATGGGGGAGAGCACATGCCTGAAGACTACTGTCAAG	gb332	G/A	332	A	N	N	A	N	N	A	N	A	N	A	G	N	G	N	N	A	G	N	A	N	N	G	A	N	N	N	N	N	N	A	N	N	N	A	N	N	G	G	A	N	N	A	N	A	A
TGCAGATGCCGTTGGTGAGATGGTCAAGATGGGGGAGAGCACATGCCTGAAGACTACTGTCAAG	gb333	A/G	333	G	N	N	G	N	N	G	N	G	N	G	A	N	A	N	N	G	A	N	G	N	N	A	G	N	N	N	N	N	N	G	N	N	N	G	N	N	A	A	G	N	N	G	N	G	G
TGCAGATGCGCTCCTCCTCCTCCCTCTCCTGGCACTCCTCCTCCTGCTCCTGCCGTCTCCTGTT	gb334	C/T	334	C	N	C	T	N	C	N	N	N	N	N	N	C	T	N	N	N	N	N	T	N	N	N	C	N	T	T	N	N	N	N	N	N	N	T	N	N	N	N	N	N	N	N	C	C	N
TGCAGATGGACGAGCCGAAATCTATTGATGCAGACGGGCAGCCCTAAGTATCTAATAAGGAACC	gb335	A/G	335	N	N	N	N	A	G	A	N	A	N	G	A	A	N	N	N	H	N	N	G	N	N	A	G	A	G	A	N	G	N	N	G	N	A	A	N	A	G	A	A	N	N	A	A	G	N
TGCAGATGGAGATGAGCCTGGGCTAGTAGTTGTATTTGTCTTATCGCATTTGTATGCATGTGTA	gb336	C/T	336	N	N	T	N	N	N	C	N	N	N	T	T	C	C	N	C	N	N	N	C	N	N	N	T	T	N	C	N	C	N	N	T	N	C	C	C	N	C	C	C	N	N	C	T	C	C
TGCAGATGGATAAGCCCTCACTTGATGCATGCCGCAACTGCCTGCGACCGCTTCTTTCTCCATC	gb337	A/C	337	N	N	C	N	N	N	N	A	N	N	C	C	C	C	N	N	N	C	N	A	N	N	N	N	C	N	C	C	N	N	N	N	N	N	A	N	N	A	A	N	N	N	A	A	N	C
TGCAGATGGATAAGCCCTCACTTGATGCATGCCGCAACTGCCTGCGCCCGCTTCTTTCTCCAAC	gb338	A/T	338	N	N	T	N	N	A	A	A	N	N	T	T	T	T	N	N	A	T	A	A	N	N	N	A	T	N	T	T	N	N	N	A	N	A	N	N	N	A	A	N	N	N	N	A	N	T
TGCAGATGGCTTGTCCTTCTTCCTCCAGGAGGCATCTGCTCCAGGGAAACCATAGATCTGGGTC	gb339	A/G	339	N	N	N	N	N	N	N	G	N	N	A	G	G	N	N	N	H	G	N	G	N	N	N	A	G	N	N	N	N	N	N	A	N	N	N	N	N	A	N	A	G	N	A	A	G	A
TGCAGATGGGACGCAGCGGCGCCGTCGTGGCGCTGTCTGTCAAGGAGGTCCGAGATCGGAAGAG	gb340	A/G	340	G	N	N	N	N	N	N	A	G	N	G	A	G	G	N	N	G	A	N	A	N	G	N	H	A	G	A	G	N	N	G	G	N	A	A	A	A	A	G	G	G	A	N	G	N	A
TGCAGATGGGAGGACCTCGGACTTACAGTACACATGACGATTCAACCCCGTGCGTTTGGCCCTT	gb341	G/T	341	G	N	N	G	N	G	T	G	G	N	G	T	G	N	N	N	T	G	G	G	N	N	N	G	N	G	T	G	T	G	N	G	T	G	G	G	G	G	T	T	G	N	N	G	N	G
TGCAGATGGGAGGACCTCGGACTTACAGTACACATGACGATTCAACCCCGTGCGTTTGGCCCTT	gb342	A/T	342	A	N	N	A	N	A	T	A	A	N	A	T	A	N	N	N	T	A	A	A	N	N	N	A	N	A	T	A	T	A	N	A	T	A	A	A	A	A	T	T	A	N	N	A	N	A
TGCAGATGGGCACCATCTCATAAGAGAGGCAAAGCATAAAAGCAGATGCACTAGCAAATTGTCT	gb343	A/G	343	G	N	G	N	N	A	G	G	N	N	A	N	A	N	N	N	H	A	N	N	N	N	N	G	N	A	A	N	N	N	N	N	N	A	N	G	G	A	G	N	N	N	N	A	A	G
TGCAGATGGGGCAGGTCGGCCTCGTCGTGGTCTCGTCCCGCGAGGCAGCCAGGGAGGGGATGAA	gb344	A/G	344	A	N	A	N	N	G	N	N	A	G	N	N	A	N	N	N	G	N	N	G	N	N	N	G	N	A	A	N	N	N	N	N	A	A	A	N	N	N	A	N	N	N	N	A	N	N
TGCAGATGGTGCAGACGTGCATGCTTTCCACGAGGGGGAGGCACCATTGGCGTGCCGTGCCGTG	gb345	C/T	345	N	N	C	N	T	C	C	N	N	N	N	N	N	N	N	N	C	C	N	C	N	N	N	T	C	C	N	N	N	N	N	T	N	C	C	C	N	N	T	N	C	N	N	T	C	N
TGCAGATGTAAGGATGCTAGACGCATCACCGTGACTGAGGCTAGGGGAGAAGAACTATATTCCA	gb346	C/G	346	N	N	G	N	N	C	G	G	G	C	C	C	C	C	N	N	H	G	N	C	N	N	C	G	H	C	C	C	G	N	C	G	C	G	G	C	G	G	G	C	C	N	G	G	N	G
TGCAGATGTCCCCAGCCGCTGGATGCCGCCGCCTCGCCGATAGGGCCGCCACCCAAGGATCCGC	gb347	C/G	347	N	N	G	N	N	N	N	N	N	N	G	C	C	N	C	N	G	N	N	C	N	G	N	H	G	G	C	G	N	N	N	N	N	G	N	N	N	N	N	G	G	N	N	G	N	G
TGCAGATGTCGGCCCCTCATCTTGTCTCCGACCCCAAGGGCGTCAAGCGCGCGGAAGGCGTTGG	gb348	C/T	348	T	N	N	N	N	N	N	T	T	N	T	C	T	T	T	N	T	T	N	C	N	N	T	H	T	T	C	C	C	N	C	N	N	T	T	T	C	C	T	T	C	N	T	C	N	C
TGCAGATGTGTCCGTGACTAGGCGCAACGCTGTCCACGAATTTGATCTGCGGGGAGGTGGCCAG	gb349	C/G	349	N	N	C	N	N	N	C	G	N	C	C	G	G	C	G	N	C	N	C	G	C	N	N	C	C	C	G	C	C	N	N	C	N	C	C	G	G	G	N	C	C	N	N	C	C	C
TGCAGATGTGTCCGTGACTAGGCGCAACGCTGTCCACGAATTTGATCTGCGGTGAGGGGGCCAG	gb350	C/G	350	N	N	C	N	N	N	C	N	N	C	C	G	N	C	N	N	C	N	C	N	C	N	N	C	C	C	N	C	C	N	N	C	N	C	C	N	G	G	N	C	C	N	N	C	C	C
TGCAGATGTGTCGTCGCTCAAGCAGTCGCCGAGCGCTACAACACTGGAGGAGAAATCGCCCGCC	gb351	C/T	351	C	N	N	N	N	T	N	N	T	C	C	T	T	T	N	N	C	T	N	T	N	T	N	H	T	T	T	T	N	N	T	T	N	T	T	C	C	C	C	C	N	N	C	C	N	C
TGCAGATGTTCACCCCCTTTCTTTTCTAATCTGTTTATGTGCTCTTCCTTGCTACACAATTTGA	gb352	C/T	352	T	C	T	C	N	C	C	C	T	N	T	C	C	N	N	N	H	T	C	C	N	N	C	C	C	N	T	N	T	C	T	T	T	T	T	C	C	C	C	C	T	T	T	C	C	T
TGCAGATGTTTCTATAATCTTGCTCCAAGTGATCGGTCGGGTAATCATCGGCTGTAAAAAACCA	gb353	G/T	353	N	N	N	N	N	G	N	G	G	G	T	T	N	G	N	N	G	N	T	N	N	N	N	G	G	N	T	N	N	T	G	N	G	N	N	N	N	T	N	G	T	N	G	G	N	G
TGCAGATTAGAATGTTTGCCCCGCTTGCCCCCTCCGTGCAGGGATTGTCACAAGATTATGGATC	gb354	G/T	354	G	N	N	T	N	N	T	H	G	N	T	G	T	G	G	N	H	G	N	G	N	G	N	H	T	N	G	T	T	N	G	T	G	T	G	G	N	T	T	G	T	N	N	G	T	H
TGCAGATTAGATTTGTGGAAATATCATTCTCTCTACGGTGGTATGTGGAATTTGTTTTGCAGAG	gb355	C/T	355	T	N	N	N	N	N	T	N	N	T	T	N	T	N	N	N	N	N	T	N	N	T	C	C	T	N	N	N	N	T	C	N	N	T	N	N	N	T	N	N	C	C	N	T	T	T
TGCAGATTAGCTGCATGCATGGGCGTGTGCTGTTAGTCTGTTAGTACGTGCAGGCTAATTGCAT	gb356	C/T	356	C	N	N	N	N	N	N	T	N	N	H	T	T	N	N	N	T	C	N	C	N	T	N	C	T	T	N	C	N	N	N	N	N	C	N	N	C	N	C	C	T	N	T	C	T	N
TGCAGATTCAACTTGGCCAGTAGTTCCTCCGTCGTCTCCTTGCCCTGCCGCCCCTGCGAACTTG	gb357	C/T	357	N	N	N	N	N	N	N	T	N	N	T	N	C	T	N	N	C	N	N	T	N	N	N	C	N	N	C	T	N	N	N	N	N	N	T	N	N	C	N	T	C	N	T	T	C	C
TGCAGATTCAAGTATCCAACCATGGCAAGCCAAGGTTGTCGGGGGCTG	gb358	C/T	358	N	N	N	N	N	N	N	N	N	T	N	C	C	N	N	N	N	C	C	C	N	N	C	N	H	N	T	C	H	N	N	N	N	N	T	N	N	N	C	C	N	N	N	C	N	C
TGCAGATTCACCAAACGTCCCCCATGCGCTTGGGGTGGCAAGCGGTGGAGGCGGGAAACCGAGA	gb359	A/C	359	N	N	N	N	N	N	C	N	C	N	N	N	A	A	N	N	A	N	N	H	N	N	N	N	N	N	A	N	N	N	N	N	N	N	N	N	N	N	C	A	C	N	C	C	A	C
TGCAGATTCACTTCGCCGCTTCCAACAATGTAGCCGAGTACGAGGCGCTCATACACGGGCTCCG	gb360	C/T	360	T	N	T	N	N	T	N	T	N	T	T	N	N	C	N	N	N	N	N	C	N	N	N	T	N	T	C	T	N	N	N	C	C	T	T	T	C	T	C	T	C	N	N	T	C	C
TGCAGATTCACTTTCCCGCCTCCAACAATGTAGCCGAGTACGAGCCACTCATACACGGGCTCCG	gb361	C/G	361	N	N	N	N	N	C	N	N	N	N	H	N	N	N	N	N	N	N	N	N	N	N	N	G	G	N	G	N	G	N	G	C	N	C	C	G	G	G	C	G	C	N	G	N	N	C
TGCAGATTCAGATAAGGTTTCTCTGCCCCGCTATGGGTTTCTGCATGAAACTTGAACGTATGAA	gb362	C/T	362	N	N	T	N	N	C	N	C	N	N	N	N	T	N	N	N	H	T	N	T	N	N	N	T	C	N	C	T	T	N	N	C	T	C	N	C	N	T	N	C	T	N	C	C	N	T
TGCAGATTCAGATAAGTCCATCATCCCCTGCTGTGCATTTCCGTATAGAACTGGGACAAATGAA	gb363	A/G	363	A	N	N	N	N	A	A	G	N	N	A	N	G	N	N	N	A	A	N	A	N	G	N	G	G	N	G	A	G	A	N	G	N	A	A	N	A	A	A	A	N	N	N	G	N	N
TGCAGATTCAGATGGGGATGCGTGCCGACTGCCGAGGAGGAGGGGCCTTACCAAGAGCGCTGGC	gb364	C/T	364	C	N	N	N	C	N	N	C	C	N	C	N	C	C	N	N	T	N	N	T	N	C	N	N	C	C	C	C	C	N	C	C	C	C	C	C	T	T	C	T	C	C	C	C	C	H
TGCAGATTCAGCCTGTGCACAACTGTTTTTCAGTTCAAAAGTTCAAGCAGGCAGTAGCATACAG	gb365	A/G	365	N	N	G	N	G	G	N	N	N	N	A	G	N	N	N	N	A	G	N	A	N	N	N	G	N	N	G	N	G	N	N	G	N	N	A	G	A	G	N	G	N	G	N	A	N	A
TGCAGATTCATCCTCGGGAGAAAATTTGGGTCCAAACAATGCAATCAGCAACAAAAACGGGCGT	gb366	G/T	366	T	N	G	N	N	T	G	G	N	N	G	T	T	G	N	N	G	G	N	G	N	N	N	G	T	N	G	G	N	H	N	N	T	G	G	N	T	T	T	T	T	N	T	T	N	H
TGCAGATTCATCTTCAGGAGAAAAATTGGGCCCAAACAATGCAAACAGCAGCAAACATGGGCGT	gb367	A/T	367	A	N	N	N	N	A	N	N	T	A	N	N	T	A	N	N	H	T	N	A	N	N	N	A	T	A	N	N	N	N	T	A	T	T	T	A	N	A	T	T	A	A	T	T	A	A
TGCAGATTCATCTTCAGGAGAAAAATTGGGCCCAAACAATGCAAACAGCAGCAAACATGGGCGT	gb368	G/A	368	G	N	N	N	N	G	N	N	A	G	N	N	A	G	N	N	H	A	N	G	N	N	N	G	A	G	N	N	N	N	A	G	A	A	A	G	N	G	A	A	G	G	A	A	G	G
TGCAGATTCATCTTCAGGAGAAAAATTGGGCCCAAACAATGCAAACAGCAGCAAACATGGGCGT	gb369	G/A	369	G	N	N	N	N	G	N	N	A	G	N	N	A	G	N	N	H	A	N	G	N	N	N	G	A	G	N	N	N	N	A	G	A	A	A	G	N	G	A	A	G	G	A	A	G	G
TGCAGATTCATTCCGCCACCACGCTGGGGCGGTTTACCCTTATGATGCTGCACATTAGCGTTAG	gb370	C/T	370	N	N	T	N	N	N	N	N	N	T	N	C	C	N	N	N	N	N	N	C	N	N	N	C	C	T	C	T	T	N	N	T	N	T	T	N	N	T	N	T	T	N	N	N	T	T
TGCAGATTCATTCCGCCACCACGCTGGGGCGGTTTACCCTTATGATGCTGCACATTAGCGTTAG	gb371	T/C	371	N	N	C	N	N	N	N	N	N	C	N	T	T	N	N	N	N	N	N	T	N	N	N	T	T	C	T	C	C	N	N	C	N	C	C	N	N	C	N	C	C	N	N	N	C	C
TGCAGATTCCCGCTCCCACTCGCCCTCCTCGTCAACCCATAGCAGTAGCACGCTTGGCACCACC	gb372	G/T	372	N	N	N	N	G	G	T	T	G	T	T	G	G	G	G	G	T	H	N	G	N	G	N	H	G	G	G	G	T	N	G	G	G	G	G	T	T	T	T	T	G	N	T	T	N	T
TGCAGATTCCTGATGGAGACCTCGGAGAGACGGGCACGTTTCAAGGGGTCAACCCG	gb373	A/C	373	N	N	A	N	N	N	C	C	N	N	N	N	A	N	N	N	A	C	N	C	N	N	N	A	C	N	A	N	N	N	N	A	N	N	N	N	N	N	C	A	A	N	C	C	N	A
TGCAGATTCGCCCTTGGCCGCTCATTGCCGCCGCTCCTGACGCCCCGCAGACCCGCTCGCAGAC	gb374	C/T	374	C	N	N	N	N	N	C	T	T	C	T	C	C	N	N	N	H	T	C	C	C	C	C	H	N	C	T	C	C	N	N	C	N	T	N	N	N	C	C	C	N	N	C	T	T	C
TGCAGATTCGCCCTTGGCCGCTCATTGCCGCCGCTCCTGACGCCCCGCAGACCCGCTCGCAGAC	gb375	A/C	375	A	N	N	N	N	N	A	C	C	A	C	A	A	N	N	N	H	C	A	A	A	A	A	H	N	A	C	A	A	N	N	A	N	C	N	N	N	A	A	A	N	N	A	C	C	A
TGCAGATTCGCCCTTGGCCGCTCATTGCCGCCGCTCCTGACGCCCCGCAGACCCGCTCGCAGAC	gb376	A/C	376	A	N	N	N	N	N	A	C	C	A	C	A	A	N	N	N	H	C	A	A	A	A	A	H	N	A	C	A	A	N	N	A	N	C	N	N	N	A	A	A	N	N	A	C	C	A
TGCAGATTCGGATTACTGTCGTCCGCGCCTCACCCAACACTCGTCTCTCGTCTCTCGTCTCCTC	gb377	C/T	377	N	N	N	N	N	C	N	C	N	N	C	T	T	N	N	N	T	N	N	C	N	N	N	N	T	N	T	N	N	N	N	N	N	N	N	C	C	T	C	T	N	N	C	T	N	C
TGCAGATTCGGATTACTGTCGTCCGCGCCTCACCCAACACTCGTCTCTCGTCTCTCGTCTCCTC	gb378	T/C	378	N	N	N	N	N	T	N	T	N	N	T	C	C	N	N	N	C	N	N	T	N	N	N	N	C	N	C	N	N	N	N	N	N	N	N	T	T	C	T	C	N	N	T	C	N	T
TGCAGATTCGGATTACTGTCGTCCGCGCCTCACCCAACACTCGTCTCTCGTCTCTCGTCTCCTC	gb379	C/G	379	N	N	N	N	N	C	N	C	N	N	C	G	G	N	N	N	G	N	N	C	N	N	N	N	G	N	G	N	N	N	N	N	N	N	N	C	C	G	C	G	N	N	C	G	N	C
TGCAGATTCGGGGACTTGCGCATTTTTACCTCCG	gb380	C/G	380	N	N	N	N	N	G	N	G	N	N	N	N	G	G	N	N	N	N	N	N	N	N	N	H	G	N	G	G	N	N	G	G	G	N	G	G	N	C	N	G	N	N	G	G	G	G
TGCAGATTCGGTACTTGGGAAGCGCACGATAGCAGAGAAGGATGGCCAGAGGGGGTGCCAGCAG	gb381	C/T	381	N	N	N	T	C	T	T	N	N	C	C	T	C	N	T	N	H	T	N	T	N	T	C	H	T	T	C	C	T	N	N	N	T	N	N	T	T	C	N	T	N	N	N	C	N	C
TGCAGATTCTGCAACAGCCCCCCCACTCGCTCCATACTGCCCCCAACTCCTCCAACCAGGACAC	gb382	C/T	382	T	N	N	N	N	N	N	T	N	N	N	N	T	T	N	N	N	N	N	N	N	N	N	T	N	N	N	N	N	N	N	N	N	T	N	N	N	N	T	N	N	C	T	C	N	C
TGCAGATTCTGCAACAGCCCCCCCACTCGCTCCATACTGCCCCCAACTCCTCCAACCAGGACAC	gb383	T/C	383	C	N	N	N	N	N	N	C	N	N	N	N	C	C	N	N	N	N	N	N	N	N	N	C	N	N	N	N	N	N	N	N	N	C	N	N	N	N	C	N	N	T	C	T	N	T
TGCAGATTCTTCTGAACCGCCAGAGGAAGAAGAATCAGATGCTGACGTAGAACTTGACTCACTT	gb384	C/T	384	T	N	N	N	N	T	N	C	C	N	C	N	T	C	N	N	N	C	N	T	N	N	N	C	C	N	C	T	T	C	N	N	N	C	T	N	C	T	C	T	C	N	T	C	C	N
TGCAGATTGATTCTATAATTTTGGATCTGCCGTAGTTTGAAAAATAAAAATAAATTCTAAACCT	gb385	G/T	385	N	N	T	N	N	N	N	N	T	N	G	N	T	N	N	T	T	N	T	G	N	T	G	T	G	N	T	N	N	N	G	N	N	T	T	T	G	T	G	T	T	N	N	G	T	T
TGCAGATTGCAAGCGCTTTTCCCATTCTTCTTCGGGTCCCCAAAATTTGTATCTCGGCATCTTC	gb386	C/T	386	T	N	T	N	N	C	T	T	T	N	C	C	C	T	C	N	H	C	C	T	C	T	T	T	C	C	T	C	N	N	C	T	C	C	C	T	T	C	T	C	C	C	T	C	H	T
TGCAGATTGCTAATCCAAGCCCAAAGAGAGACATAATCGCCAAGTTGAGGCGATCAATGAAATT	gb387	A/G	387	N	N	N	N	N	N	A	N	G	G	N	G	N	N	N	N	A	N	N	N	N	N	N	G	N	G	N	N	N	A	G	N	N	A	N	N	N	N	N	A	N	N	N	G	N	N
TGCAGATTGCTAATCCAAGCCCAAAGAGAGACATAATCGCCAAGTTGAGGCGATCAATGAAATT	gb388	G/A	388	N	N	N	N	N	N	G	N	A	A	N	A	N	N	N	N	G	N	N	N	N	N	N	A	N	A	N	N	N	G	A	N	N	G	N	N	N	N	N	G	N	N	N	A	N	N
TGCAGATTGCTGACGCGAACGAGGAGGGTGACGCGTGACAACTGTTCGTCAACGCCGCGCCATC	gb389	A/G	389	A	N	N	N	N	N	N	N	A	N	G	N	A	N	N	N	G	N	N	A	N	N	N	N	N	N	N	N	N	N	A	N	N	N	N	N	N	A	G	N	N	N	G	G	G	N
TGCAGATTGCTTGTCCTCCTCAATCACACCTACTTGTTGAGTACCATACTTGATCTCCTCCTTG	gb390	A/C	390	A	N	C	N	A	A	C	A	C	N	C	A	A	A	N	N	A	A	N	A	N	A	N	A	A	A	A	A	A	N	N	N	N	A	A	N	N	C	H	C	A	N	H	H	A	A
TGCAGATTGGAGTGCGAGCCGACGGATATCCGTGTAGTGAAGGCCGAAGTAGGCGCCTATCACC	gb391	G/T	391	N	N	T	N	N	G	G	T	N	N	G	N	N	T	N	N	G	G	N	G	N	N	N	G	T	N	N	N	T	N	N	N	N	N	T	N	G	G	N	G	T	N	T	T	N	G
TGCAGATTGGGCACACGAGGAGGAAATCGGGGGGATGATTGGGGAGGCGGTGGGTGGAACCGTG	gb392	C/T	392	T	N	N	N	N	T	C	N	N	N	C	T	T	N	N	N	N	N	N	C	N	N	N	T	N	N	T	N	N	C	N	N	H	N	N	T	N	C	C	T	C	N	N	T	T	C
TGCAGATTGTCCTAACTTCCCCATATGTGCCATCTCTAGCGACTGTCGCGCCAACATTGATTTT	gb393	C/T	393	T	T	N	T	C	T	C	C	T	T	C	T	T	C	C	T	T	C	N	C	C	T	C	T	C	T	T	C	C	T	N	T	C	T	T	T	H	T	C	T	H	T	C	C	T	T
TGCAGATTGTCGGGACCGCATACCCAAATCTCACACCAAAGCCCAACATCTAAAGCCGAAGGGC	gb394	A/G	394	A	N	N	N	N	A	N	N	N	A	A	A	A	N	N	N	A	N	N	G	N	A	N	A	N	A	G	A	N	N	A	N	N	A	A	A	N	A	N	N	N	N	N	A	G	N
TGCAGATTTAGAGGCCGAGCAGGTCACCCGCCGTAAGTATGAAGAGCATGTGACTGAAGTGGAG	gb395	A/G	395	N	N	N	N	N	G	N	G	G	N	A	N	A	N	N	N	H	N	N	A	N	N	N	G	G	A	A	N	G	A	N	A	G	A	G	A	G	G	G	G	G	N	N	G	G	N
TGCAGATTTAGATAAGTCTTTTATCTCCTATTATGCATTTCCGTATGAGACTTGGATGTATGAG	gb396	A/G	396	A	N	N	N	N	A	N	N	N	N	A	N	N	G	N	N	N	N	N	A	N	N	N	G	G	A	A	A	N	N	N	N	N	A	A	G	G	G	G	G	N	A	G	N	N	A
TGCAGATTTATTCCACTATCTGTGTTGTACAAAATGCCCCCTCATCCAAAACATCCAGCTTGAT	gb397	A/G	397	G	N	A	N	N	N	N	N	A	N	N	N	G	N	N	N	N	A	N	N	N	N	N	N	G	N	G	N	N	N	N	N	N	N	A	N	N	A	N	N	N	N	N	N	A	A
TGCAGATTTCCCCCTCAAATCGCCGAGAAGACCACGGCCTCAGCCTCGGCTGCCG	gb398	A/T	398	N	N	N	N	N	N	T	N	A	N	A	N	T	A	N	N	A	A	N	T	N	N	N	H	T	N	N	N	N	N	N	A	N	N	A	N	T	N	N	N	N	N	T	T	A	A
TGCAGATTTCCCCCTCAAATCGCCGAGAAGACCACGGCCTCAGCCTCGGCTGCCG	gb399	G/A	399	N	N	N	N	N	N	A	N	G	N	G	N	A	G	N	N	G	G	N	A	N	N	N	H	A	N	N	N	N	N	N	G	N	N	G	N	A	N	N	N	N	N	A	A	G	G
TGCAGATTTCGTGAAGCAGGACAAGAAATTTGTCCTGGTCGCTGACCATCCTTACACCATGATC	gb400	A/G	400	A	N	G	A	N	N	A	N	N	A	A	N	G	A	N	N	A	G	N	A	N	N	N	N	N	G	N	G	G	N	N	G	N	A	A	G	A	G	A	G	G	G	G	A	A	A
TGCAGATTTGTCTACTTCCTTGGTGACGGGCATTATCACTTGGACAAGGCAAAATCCAGAAAAA	gb401	A/G	401	A	N	N	N	N	A	N	N	N	A	A	G	A	A	N	N	N	G	N	A	N	N	N	A	H	A	G	N	N	N	N	N	A	G	G	N	N	N	A	A	A	N	G	A	N	A
TGCAGATTTTCTATCCTTGTTTGCATATTCTACTGTGAAACATATCAGTTTGACAGCTTCAGAT	gb402	A/G	402	N	N	A	N	N	N	N	A	N	N	G	A	N	G	N	N	N	G	N	A	N	N	N	G	G	N	N	A	N	N	N	N	N	N	G	N	N	G	A	N	G	N	N	N	N	G
TGCAGATTTTGGGATAAGTACAATTATCGTATTGTTCCAGCCTTCTGGAATGTCGCCCCCCCCC	gb403	C/G	403	N	N	N	N	N	C	N	G	G	N	N	N	G	G	N	N	G	N	N	G	N	N	N	G	G	N	G	C	N	N	N	N	G	G	G	G	N	C	N	G	G	N	N	C	N	G
TGCAGATTTTTTATGAAAATCACCCGATGGATCAACTGTTTGTTCGTCCCCATGATCAAGAGGG	gb404	A/G	404	N	N	N	N	N	A	N	N	N	N	A	N	G	N	N	N	G	G	G	A	N	G	N	A	N	A	G	N	A	A	N	A	N	N	N	N	G	A	N	N	A	N	G	H	A	A
TGCAGATTTTTTTGTAGCAGGTTTTGCAAAAAAATAAATCATCTTCACCTTTTTGCAATATAGC	gb405	A/G	405	N	N	N	N	N	G	A	G	A	A	A	N	G	G	N	N	N	N	N	G	N	N	N	G	N	N	G	N	N	N	A	N	N	G	G	N	N	A	G	G	G	N	A	G	N	G
TGCAGCAAAAAAAATAAAAAAAAAATAAAAGGCAACAACAGGCCACTAGAGCGGACAGGATATG	gb406	A/T	406	N	N	N	A	A	N	A	N	N	A	T	N	A	N	N	N	A	A	N	A	N	N	N	T	T	T	A	T	N	N	N	N	N	N	T	A	A	T	T	T	T	N	N	T	N	A
TGCAGCAAAAAAAATAAAAAAAAATAAAAGGCAACAACAGGCCACTAGAGCGGACAGGATATGG	gb407	A/T	407	N	N	N	A	N	N	A	N	N	N	T	N	A	N	N	N	A	A	N	A	N	N	N	N	N	N	A	N	N	N	N	N	N	N	N	N	A	T	N	N	N	N	N	T	N	A
TGCAGCAAAAATAAGCGCCCGTTTCTCCTGTTGCCGCAAACGGGCGCATACCCCCGCGCCGCGC	gb408	C/T	408	N	N	N	N	N	N	N	N	N	C	N	C	C	N	N	N	C	N	N	T	N	N	N	C	N	C	C	N	N	N	N	N	N	N	N	C	N	C	N	C	N	N	N	T	N	C
TGCAGCAAAACAATAGCGGGCATGGAAGTTGGTGGCAGCATACAGTTTGGCTGGGCATGGCCGC	gb409	A/G	409	G	N	G	N	N	G	A	A	G	N	N	G	G	A	N	N	G	A	N	A	N	N	N	G	N	G	G	A	A	N	N	G	N	G	G	G	A	G	A	N	N	N	A	A	N	G
TGCAGCAAAAGTAGCGAACATGAAAAGTTGAAAACAACAAGAAAAGCCCTGAACTAGGTCGGCC	gb410	C/G	410	N	C	N	N	N	N	N	N	N	N	C	G	G	C	N	N	H	N	N	G	N	N	N	H	C	G	C	G	G	N	N	N	C	N	C	C	C	G	G	G	N	C	G	C	N	G
TGCAGCAAAATTCCCACTCTATTCTTCCATCCCGCCGCTCTCCACCCAATTCATGGCCTTTTCT	gb411	A/G	411	N	N	N	N	N	G	N	N	N	N	G	N	G	N	N	N	H	N	N	A	N	N	A	A	N	A	G	N	N	N	N	N	G	N	G	N	A	G	A	G	N	N	N	G	N	A
TGCAGCAAACATCTTCTGTCACAATCATCATAGCACCAGAATGAAACTTGATCATAGGGCGATC	gb412	C/G	412	C	N	N	N	N	G	C	C	C	N	H	G	H	C	N	N	C	G	N	C	N	C	C	C	G	G	C	C	C	N	C	N	H	G	G	C	C	G	G	G	G	N	C	G	C	C
TGCAGCAAACTTGTAACTGACGCGGAAACATCAGGAGTCAAACCTGCTGGAGAGAGCGAAACAG	gb413	C/T	413	C	N	N	N	N	T	T	N	N	N	T	T	C	N	N	N	T	T	N	T	N	N	N	T	N	N	C	N	N	N	N	N	N	N	T	N	T	T	C	T	C	C	N	C	N	T
TGCAGCAAAGAAATTGAAAGGGGCTTCTGCGACCCCGCTTGAGGCGAGTTCGTCTGCCGAGGCT	gb414	A/G	414	N	N	N	N	N	N	G	N	N	N	G	A	A	N	N	N	N	N	N	G	N	N	N	A	G	N	A	N	N	N	N	N	N	N	N	N	N	N	G	N	N	N	N	N	N	A
TGCAGCAAAGATTTGCTAGGGCTCACGTACCGCTTCAAAACAGCATTGAACACCTTGCTGTGTT	gb415	C/G	415	N	N	G	N	N	C	N	N	G	N	G	N	N	G	N	N	G	G	N	C	N	N	N	G	C	G	N	N	G	N	N	N	N	N	G	N	N	N	N	G	G	N	C	C	N	G
TGCAGCAAAGATTTGCTAGGGCTCACGTACCGCTTCAAAACAGCATTGAACACCTTGCTGTGTT	gb416	A/T	416	N	N	T	N	N	A	N	N	T	N	T	N	N	T	N	N	T	T	N	A	N	N	N	T	A	T	N	N	T	N	N	N	N	N	T	N	N	N	N	T	T	N	A	A	N	T
TGCAGCAAAGCCTCTTGTTCTCCTTCACGGAGTCCGCCAACTGTGCACGGACGTCTTTCATTTC	gb417	A/G	417	N	N	G	N	N	G	N	N	G	N	N	N	G	N	N	N	G	N	N	A	N	N	N	G	N	N	G	A	N	N	N	G	A	G	G	N	N	G	A	G	G	N	N	A	N	N
TGCAGCAAAGGAACGGATAGGAGGAGAAGGAGAGGAGGAGCGGGTGGATTTGGGCGAGGAAGGA	gb418	C/T	418	N	N	N	N	N	N	N	N	N	N	C	N	N	C	N	N	N	N	T	T	N	T	N	N	N	N	N	N	T	N	N	N	N	N	N	N	N	T	C	C	T	T	N	T	N	N
TGCAGCAAAGGGACGGATAGGAAGAGAAGGGGACGTGAGGAGGAAAGGGTGGACCCAAGCAAGG	gb419	A/G	419	G	N	G	N	N	G	A	G	G	N	G	G	G	A	G	N	A	G	G	G	N	N	N	G	G	A	H	A	N	N	G	A	A	A	A	A	A	G	G	A	G	N	G	H	A	G
TGCAGCAAAGGGACGGATAGGAAGAGAAGGTGACGTGAGGAGGAAAGGGGGGACCCAAGCAAGG	gb420	A/G	420	N	N	N	N	N	N	A	N	N	N	N	N	G	A	N	N	A	N	N	N	N	N	N	N	N	A	A	A	N	N	G	A	A	A	A	A	A	G	N	A	N	N	N	A	A	N
TGCAGCAAAGTCATCTCCCCACCTTGCCGACACCCAGCCTCGCGGCCCACCTTGCCGACGAACT	gb421	G/C	421	N	N	G	N	N	G	N	N	N	N	C	C	N	G	N	N	H	G	N	G	N	N	N	G	G	N	G	N	C	N	N	G	G	G	G	N	C	C	C	N	N	N	C	C	C	H
TGCAGCAAAGTCATCTCCCCACCTTGCCGACACCCAGCCTCGCTGCCCACCTTGCCCACGAACT	gb422	C/G	422	N	N	G	N	N	N	N	N	N	N	C	C	N	G	N	N	C	G	N	G	N	N	N	G	G	N	G	N	C	N	N	G	G	G	G	N	C	C	C	N	N	N	C	C	C	H
TGCAGCAAAGTGCAGACACACACAGTGGAAAGTCGTGCAAGATCAAGGCCACAACATGTCTACA	gb423	A/G	423	G	N	N	N	N	A	G	A	N	N	N	G	G	G	N	N	A	N	N	A	G	N	N	G	A	N	N	N	N	N	A	N	A	A	A	N	N	N	N	G	G	N	N	A	N	G
TGCAGCAAAGTGTTTAGTAGAAAAGTAATATGATAGTGGCGGTAGCAGCAACAAAAGTAAAGAC	gb424	A/C	424	N	N	N	N	N	A	N	C	A	N	N	N	C	N	N	N	N	A	N	A	N	N	N	C	A	N	C	N	N	N	N	N	N	N	C	N	N	A	C	N	C	N	N	A	N	N
TGCAGCAAATATGTTTCGGCTATTATCCTCAGAGACAAAACAGGATATATTTACCAAAGTACTC	gb425	G/T	425	N	N	N	N	N	T	G	N	T	T	G	N	T	N	N	N	N	G	N	G	N	N	N	T	N	N	N	N	N	N	N	N	N	T	T	T	G	T	G	N	N	N	N	G	N	T
TGCAGCAAATATGTTTCGGCTATTATCCTCAGAGACAAAACAGGATATATTTACCAAAGTACTC	gb426	T/C	426	N	N	N	N	N	C	T	N	C	C	T	N	C	N	N	N	N	T	N	T	N	N	N	C	N	N	N	N	N	N	N	N	N	C	C	C	T	C	T	N	N	N	N	T	N	C
TGCAGCAAATCCATGAACGCGGCTAGTAACACGCATGTCAGCATGACGAGGCCGAGGAGGCCGA	gb427	A/G	427	N	N	A	N	N	N	A	G	N	N	A	G	N	A	G	G	H	G	N	A	N	G	N	A	G	N	G	N	N	N	N	N	N	A	A	A	G	H	G	N	N	A	N	G	N	N
TGCAGCAAATCGTCACTGCCTTCTAGCACGCCCGCCGTCTCTTAGTTGCAGCACCTAGCCGCCG	gb428	A/G	428	A	N	N	N	N	N	N	N	N	N	G	N	A	A	N	N	G	A	N	A	N	N	N	A	N	N	A	N	N	N	N	G	N	N	N	N	A	G	A	N	N	N	N	A	N	N
TGCAGCAAATGCCAAGGGAGAATTTGGGGAGCCTGGCTCATCTTTTATTTTCAACGCCACTAAA	gb429	C/G	429	N	N	N	N	N	N	N	C	N	N	G	N	C	N	N	N	N	N	N	G	N	N	N	N	C	N	N	N	N	N	N	G	N	N	C	G	N	N	C	N	N	N	C	C	N	N
TGCAGCAAATGGGCATGATACTTGGGAAAACATGATGGGACAATAATATTCGCGGTCTACAGGT	gb430	G/T	430	N	N	N	N	N	T	N	N	N	N	T	T	N	N	N	N	G	N	N	T	N	N	N	T	N	G	N	N	N	N	N	G	N	G	G	G	N	T	N	N	N	N	N	G	N	T
TGCAGCAAATTCGCCCTGGCGGCAATAGGCGGAGATTGAAGTGGAGTACAAGTAGAAAGATCTC	gb431	A/G	431	G	N	N	N	N	N	N	G	N	G	A	N	A	N	N	N	G	N	N	A	N	G	N	G	A	N	A	N	A	G	N	N	N	G	G	A	N	N	H	A	A	N	N	A	N	A
TGCAGCAACAACACCACCATCCTGCAACTTGCTCATCTCCTTGCGGAGAAGTACCCACAATACA	gb432	A/G	432	G	N	N	G	N	N	N	A	A	N	G	H	A	G	N	N	N	N	N	G	N	N	A	G	A	G	A	N	N	N	N	N	N	N	A	N	N	H	A	N	G	N	A	A	G	G
TGCAGCAACAAGTCCTCAGCGAGCACACTGAGCAGGGAGGCGCGCGCGGGCTTGTCCTTCTTCG	gb433	C/T	433	T	N	N	N	N	C	T	T	T	N	C	N	C	N	N	N	C	N	N	T	N	N	N	T	N	N	C	N	T	N	N	T	N	C	N	N	T	N	T	C	N	N	N	C	C	T
TGCAGCAACAGCGAAGGGGGCCTTGCTCCTCACCCCTCTGCACGTCGTGGCGCCCGAGGCCCCA	gb434	A/G	434	N	N	N	N	N	N	N	G	N	N	G	A	A	N	N	N	G	N	N	A	N	N	N	N	G	N	G	N	N	N	N	N	N	N	G	G	G	G	N	A	N	N	N	G	N	A
TGCAGCAACTGCGATTTACGTTGCCAATAACTGGCGAGTCAACAACGATGATGACGGCGTTGCC	gb435	C/G	435	N	N	N	N	N	N	N	N	N	N	N	G	G	N	N	N	C	G	N	C	N	N	C	G	G	G	N	N	N	N	N	N	N	N	N	N	N	N	C	N	N	N	N	C	N	N
TGCAGCAACTGCGATTTACGTTGCCAATAACTGGCGAGTCAACAACGATGATGACGGCGTTGCC	gb436	G/A	436	N	N	N	N	N	N	N	N	N	N	N	A	A	N	N	N	G	A	N	G	N	N	G	A	A	A	N	N	N	N	N	N	N	N	N	N	N	N	G	N	N	N	N	G	N	N
TGCAGCAAGACACGCATTTGAAATTTTGAACTAGAGAGAACATGATGAACTGAAACTACTAATC	gb437	C/T	437	T	N	N	N	N	N	T	C	N	N	T	C	C	N	N	N	T	N	C	T	N	N	N	T	C	N	C	N	N	N	N	T	C	N	N	T	C	C	N	C	N	N	N	C	N	N
TGCAGCAAGAGATCGTGGGGAGTTACCTGAGGATAAAAATTTCATGTTTGGTTCCATCGTTCGG	gb438	C/T	438	C	N	C	N	N	C	N	C	N	N	T	N	N	T	N	N	C	N	N	N	N	N	N	N	C	N	T	C	N	N	C	N	N	N	N	T	N	T	T	N	N	N	C	C	N	N
TGCAGCAAGAGATCGTGGGGAGTTACCTGAGGATAAAAATTTCATGTTTGGTTCCATCGTTCGG	gb439	T/C	439	T	N	T	N	N	T	N	T	N	N	C	N	N	C	N	N	T	N	N	N	N	N	N	N	T	N	C	T	N	N	T	N	N	N	N	C	N	C	C	N	N	N	T	T	N	N
TGCAGCAAGCAACTAGCATATTTGGTGGCTAACAACGCAAATGAGAGCGAGAAGAGAAGGCAAA	gb440	A/G	440	A	N	N	N	N	N	N	N	N	N	A	N	G	G	N	N	G	A	N	G	N	N	N	G	A	N	G	N	N	N	N	G	A	G	G	G	N	N	G	G	G	N	A	A	N	G
TGCAGCAAGCAAGCAAGGGTTGGCTGACTTGTAATGGAGGTCCATCGTAGGTTGGTGCGGCTTT	gb441	A/T	441	N	N	N	N	N	N	N	T	N	N	A	N	N	N	N	N	A	A	N	A	N	N	N	T	A	N	N	N	T	N	N	N	N	N	N	N	N	N	N	A	N	N	N	A	A	N
TGCAGCAAGCAAGCAAGGGTTGGCTGACTTGTAATGGAGGTCCATCGTAGGTTGGTGCGGCTTT	gb442	T/C	442	N	N	N	N	N	N	N	C	N	N	T	N	N	N	N	N	T	T	N	T	N	N	N	C	T	N	N	N	C	N	N	N	N	N	N	N	N	N	N	T	N	N	N	T	T	N
TGCAGCAAGCAAGCAAGGGTTGGCTGACTTGTAATGGAGGTCCATCGTAGGTTGGTGCGGCTTT	gb443	G/A	443	N	N	N	N	N	N	N	A	N	N	G	N	N	N	N	N	G	G	N	G	N	N	N	A	G	N	N	N	A	N	N	N	N	N	N	N	N	N	N	G	N	N	N	G	G	N
TGCAGCAAGCGTCTAACAAATATGGTGGCTAACTTATTCGCAAAAAAGAGCGAGAAGAGGAGGC	gb444	A/G	444	N	N	N	N	N	N	N	N	N	N	A	N	G	N	N	N	N	A	N	N	N	N	G	A	N	A	N	A	N	N	N	N	G	N	N	N	N	A	A	N	N	N	N	A	N	A
TGCAGCAAGCGTTCGGCACAGCGCTACTGTCATTTGGACGACGCAAGGTTCAAATCTCTGACAA	gb445	A/G	445	A	N	N	N	N	A	N	G	G	A	A	G	G	N	G	N	H	G	N	A	N	N	N	A	G	A	G	A	A	A	G	N	N	G	G	A	G	A	G	G	A	N	N	G	A	A
TGCAGCAAGGCCGCGAAACACTGCACCCACGACTCAAGGATCGTTTTACAGATGGTGCGGGAGC	gb446	C/T	446	T	N	N	N	N	N	T	T	N	N	T	T	C	N	T	N	T	T	N	C	N	N	N	H	C	N	C	N	N	T	N	N	N	N	T	C	T	H	T	N	N	N	N	C	C	C
TGCAGCAAGGGTGTTGCATTGCATCATCAGCAAAACATAGGGCCATACACCTCTATGCCATTTT	gb447	C/G	447	C	N	N	N	N	C	N	N	N	G	G	C	N	N	N	C	H	C	N	C	N	C	N	G	C	C	C	N	N	N	N	N	G	N	C	G	C	G	C	G	C	N	N	G	C	N
TGCAGCAAGTGTTGCAATGATGTCGCCATGCTATGAGGCAGTGCTGCGACGGTCGTCGGCGGGA	gb448	A/G	448	N	N	G	A	N	A	N	N	N	A	A	A	N	A	N	N	A	N	N	A	N	N	A	A	N	N	G	N	G	N	N	G	G	A	A	N	A	A	G	A	N	N	N	N	N	A
TGCAGCAAGTTGCGCGCGCGGGTGCTACGTCCCTATCTTGATCATGTGGGTGGCGAGTGCAAGT	gb449	C/G	449	C	G	N	C	N	C	N	N	C	N	G	C	C	N	N	N	G	N	N	G	N	N	N	G	C	N	N	N	C	N	N	N	N	C	C	G	N	N	C	C	G	G	G	G	C	G
TGCAGCAATAATATCCTTGTGGAAGAGGCATGCAGTAGCACCAGTCCTCCCATCTTAGTGGAGA	gb450	A/G	450	N	N	N	N	N	N	G	A	N	G	G	N	H	N	N	N	G	N	N	G	N	N	N	G	A	N	G	A	A	N	N	N	N	N	H	A	N	A	A	N	A	N	N	A	N	N
TGCAGCAATCAAATTCTCCAGAGGGTTAGAATAATGACCCGACGGTGTCGGGACATGCTGAGGC	gb451	A/T	451	T	N	N	N	N	N	A	A	T	N	A	T	A	A	N	N	H	N	T	A	N	T	N	A	T	T	A	N	N	N	T	A	N	T	T	A	N	T	A	A	A	N	N	T	T	N
TGCAGCAATCAAATTCTCCAGAGGGTTAGAATAATGACCCGACGGTGTCGGGACATGCTGAGGC	gb452	G/A	452	A	N	N	N	N	N	G	G	A	N	G	A	G	G	N	N	H	N	A	G	N	A	N	G	A	A	G	N	N	N	A	G	N	A	A	G	N	A	G	G	G	N	N	A	A	N
TGCAGCAATCATATTGTCTAAAGGGTTGGAATAATGACCCAACAACGTTACCACATGCGGAGGC	gb453	A/G	453	N	N	N	N	A	A	N	A	N	G	G	A	A	N	N	N	N	N	N	G	N	N	N	N	G	N	G	N	G	N	N	N	N	A	N	N	G	G	G	A	N	N	A	G	G	N
TGCAGCAATCATGTTATCCAAAGGATTAGAATAATGAACTGGTGGTGTCGGTACATATTGAGGC	gb454	A/T	454	N	N	T	N	N	N	N	T	T	N	A	N	N	N	N	N	A	N	N	A	N	N	N	A	N	N	N	T	N	N	N	N	N	T	T	N	N	A	T	N	N	N	N	T	T	N
TGCAGCAATCATGTTATCCAAAGGATTAGAATAATGAACTGGTGGTGTCGGTACATATTGAGGC	gb455	T/C	455	N	N	C	N	N	N	N	C	C	N	T	N	N	N	N	N	T	N	N	T	N	N	N	T	N	N	N	C	N	N	N	N	N	C	C	N	N	T	C	N	N	N	N	C	C	N
TGCAGCAATGATGAGTCCCAAGGCAATGTATATCAGGGTGATTTTCGTGATAGAAGCTTCAGGG	gb456	C/G	456	N	N	N	N	N	N	N	G	N	N	N	N	C	N	N	N	G	N	N	G	N	N	N	C	N	N	C	N	G	N	N	C	N	C	C	N	N	C	N	N	N	N	N	G	N	N
TGCAGCAATGGCTCGTAGTAGTCCACCAGACTTTATTTCCCGCTTTATCAGAGCATTTTCCGCT	gb457	A/T	457	N	N	N	N	N	N	N	T	N	N	N	T	N	N	N	N	T	N	N	A	N	N	N	A	A	T	N	N	N	N	A	N	N	A	N	N	N	N	A	N	T	N	N	A	N	T
TGCAGCAATGGCTGCGCTCGGTCGCACAGAGAGGGAGAGATCCAGGGAAGGAGGGAGAGGGAGA	gb458	A/G	458	N	N	N	N	N	N	N	N	N	N	N	N	G	A	N	N	N	N	N	G	N	A	N	A	N	N	G	N	N	N	N	A	N	N	A	N	N	N	G	N	A	N	N	G	A	A
TGCAGCAATGTATCCGAGAGTTTCTCGTGACGCGAACGGTCATTCGCGTGAGTTCTTCTGTTCT	gb459	A/G	459	A	N	N	N	N	N	A	N	G	N	A	N	A	N	N	N	G	G	N	A	N	N	N	N	A	N	G	N	N	N	N	N	G	N	N	N	N	N	N	N	N	N	N	G	N	A
TGCAGCAATGTATCCGAGAGTTTCTCGTGACGCGAACGGTCATTCGCGTGAGTTCTTCTGTTCT	gb460	C/G	460	C	N	N	N	N	N	C	N	G	N	C	N	C	N	N	N	G	G	N	C	N	N	N	N	C	N	G	N	N	N	N	N	G	N	N	N	N	N	N	N	N	N	N	G	N	C
TGCAGCAATTATGTTATCCAAGGGGTTAGAATAATGACCCAGTGGCGTCGGCACATGCTGTGGT	gb461	C/T	461	N	N	N	N	N	N	N	C	N	N	C	N	C	N	N	N	N	N	N	C	N	N	N	C	T	N	C	N	C	N	N	N	N	N	N	N	N	T	N	C	C	N	N	T	T	C
TGCAGCACATCTAAACTATTTGACACAACAGCCAGATTAGGTACGGAAGATGAGAAAGAGGGCC	gb462	A/G	462	G	N	N	N	N	N	N	N	N	N	A	A	N	N	A	N	G	G	N	A	N	N	G	H	N	N	A	A	N	N	N	N	A	N	N	G	N	A	G	G	A	N	N	G	G	N
TGCAGCACCCGTATACCAGCGAGGGGGGTGTGGAATGTGGAGCAATGTCTCTGGTGGATCTTCT	gb463	A/G	463	A	N	N	N	N	A	N	A	N	N	N	N	G	N	N	N	A	N	N	G	N	N	N	A	A	N	A	N	N	N	N	N	N	G	N	N	A	G	A	N	A	N	N	G	N	N
TGCAGCACCTGTCGGCCACCCCGACGTTCATCGCCGCCGTGCAGGCGCAGGCCGAGATCGGAAG	gb464	A/G	464	N	N	N	N	N	N	N	N	N	N	N	G	N	G	N	N	G	N	N	G	N	N	N	G	G	G	N	G	G	N	A	N	N	N	N	N	N	N	N	N	N	G	A	G	G	G
TGCAGCACGAGCCCCTTCTCGCCGAACCACTCCCGATCGGCAATGAACACCGCTCCGTACCTGG	gb465	C/G	465	C	N	N	N	N	C	N	G	G	C	C	G	G	C	N	N	H	G	N	C	N	N	N	C	G	N	G	C	N	N	G	N	N	N	G	N	N	C	N	N	N	N	N	G	N	C
TGCAGCACGCTCACTGGCAGCGCCGCCACCACCAGGAGACCACCGTCGCACCACCTTGACCCGA	gb466	C/T	466	N	N	N	N	N	C	N	N	N	N	C	N	N	C	N	N	C	N	N	C	N	N	N	N	N	N	N	C	N	N	N	C	N	N	N	N	N	C	N	N	N	N	N	T	N	C
TGCAGCACGGGGTCAACACGCTGCCTCGGAGCCAGTACGGCGATGACACTGGCCTATATTGCAT	gb467	C/T	467	C	N	N	N	N	N	N	C	C	N	C	C	C	T	N	N	T	C	N	C	N	N	T	H	T	N	N	N	N	N	N	N	N	N	N	N	C	C	C	N	N	N	N	C	C	C
TGCAGCACGGTTGCGTCCGCACGCACGCCACACGGATACAAGCGCCAAAACTGCACCGCCGCTG	gb468	A/G	468	N	N	N	N	N	A	N	G	N	N	N	A	A	N	N	N	A	N	A	G	N	N	N	A	N	A	A	G	N	N	N	N	N	A	A	N	N	A	G	A	N	A	N	G	N	A
TGCAGCACGTAGGCAAAGACGCTGCGTAGTCCATGAAGTTGACCAACCAGGCGGCGACTTGGGG	gb469	A/G	469	N	N	N	N	N	A	N	N	N	N	G	N	A	N	N	N	A	G	N	A	N	N	N	N	G	N	N	N	N	N	N	N	N	G	G	N	N	A	G	N	N	N	N	A	N	N
TGCAGCACGTAGGCAAAGACGCTGCGTAGTCCATGAAGTTGACCAACCAGGCGGCGACTTGGGG	gb470	A/G	470	N	N	N	N	N	A	N	N	N	N	G	N	A	N	N	N	A	G	N	A	N	N	N	N	G	N	N	N	N	N	N	N	N	G	G	N	N	A	G	N	N	N	N	A	N	N
TGCAGCACGTAGGCAAAGACGCTGCGTAGTCCATGAAGTTGACCAACCAGGCGGCGACTTGGGG	gb471	G/A	471	N	N	N	N	N	G	N	N	N	N	A	N	G	N	N	N	G	A	N	G	N	N	N	N	A	N	N	N	N	N	N	N	N	A	A	N	N	G	A	N	N	N	N	G	N	N
TGCAGCACGTGCTCCTCTACGTGGGCGCCGACATGCCGCCCTTTGACGCCATTCTCCAGTCCCT	gb472	C/G	472	N	N	N	N	N	N	N	N	N	N	C	G	N	N	N	N	N	N	N	C	C	N	N	C	N	N	G	N	N	N	N	N	N	G	N	N	N	C	N	N	N	N	N	G	N	N
TGCAGCACGTGCTGCTCTACGTGGGCGCCCACATGCCGCCCTTTGACGCCGTTCTCCAGTCCCT	gb473	C/G	473	N	N	C	N	N	C	N	N	N	G	N	N	C	N	N	N	N	G	N	G	N	N	N	H	G	N	N	N	C	N	N	N	N	N	C	N	N	N	G	N	N	N	N	G	G	G
TGCAGCACGTTAGCCAGAGAGCAGAGGGGCGCGTCGGGATCCTGGGGACCCGAGATCGGAAGAG	gb474	G/C	474	G	N	C	N	N	N	G	N	N	N	G	N	N	N	N	N	N	G	N	G	N	N	N	N	N	G	G	G	N	N	N	N	C	C	N	N	N	C	N	C	N	N	N	N	N	N
TGCAGCACTACCTTGACTTGTACCGCTACGCACCATAGCTGAGGCGGCTCTCTTCCGTGATTGC	gb475	G/A	475	N	N	G	N	N	G	A	G	N	N	G	G	G	G	G	N	N	N	N	N	N	N	N	G	G	N	G	N	N	N	N	N	N	A	G	N	N	G	G	G	G	N	G	H	N	N
TGCAGCACTCCCAAGGCAGCAACAGCAAACGGAGAGAGAGAGAGAGACAGACAGAGAGAGAGAG	gb476	C/G	476	N	N	G	N	N	C	G	C	N	N	N	G	G	N	N	N	N	N	N	C	N	N	N	N	G	N	N	G	N	N	N	N	N	N	N	N	N	G	N	N	N	N	G	G	G	C
TGCAGCACTCCCAAGGCAGCAACAGCAAACGGAGAGAGAGAGAGAGACAGACAGAGAGAGAGAG	gb477	C/G	477	N	N	G	N	N	C	G	C	N	N	N	G	G	N	N	N	N	N	N	C	N	N	N	N	G	N	N	G	N	N	N	N	N	N	N	N	N	G	N	N	N	N	G	G	G	C
TGCAGCACTCGTCATCGGCCATGTCCGAGGCATGCCGACGACGAGCACCGAGATCGGAAGAGCG	gb478	C/T	478	T	N	T	N	N	T	C	N	N	T	T	T	T	C	N	N	T	C	N	T	N	N	T	H	N	N	C	N	N	N	N	C	T	N	T	C	C	T	C	C	C	N	N	C	N	T
TGCAGCACTTTTGTTTTTCTCTCGTCCTGGCGGCTGAAACCCTACACTAGTAGAAAAGGAGGCA	gb479	C/T	479	N	N	N	N	N	N	N	N	C	N	N	C	T	N	C	N	T	N	N	C	N	N	N	H	T	N	C	N	N	N	N	T	N	N	C	C	N	T	N	C	N	N	C	C	T	N
TGCAGCACTTTTGTTTTTCTCTCGTCCTGGCGGCTGAAACCCTACACTAGTAGAAAAGGAGGCA	gb480	A/G	480	N	N	N	N	N	N	N	N	A	N	N	A	G	N	A	N	G	N	N	A	N	N	N	H	G	N	A	N	N	N	N	G	N	N	A	A	N	G	N	A	N	N	A	A	G	N
TGCAGCAGAAAAACTTGTCTGGACGTCTGGATGATTGCCCG	gb481	C/T	481	T	N	N	N	N	N	N	N	N	N	N	T	T	N	N	N	C	C	N	T	N	N	N	N	T	N	N	N	N	T	N	N	T	N	N	T	N	C	N	C	C	N	N	T	C	N
TGCAGCAGAAAAACTTGTCTGGACGTCTGGATGATTGCCCG	gb482	T/C	482	C	N	N	N	N	N	N	N	N	N	N	C	C	N	N	N	T	T	N	C	N	N	N	N	C	N	N	N	N	C	N	N	C	N	N	C	N	T	N	T	T	N	N	C	T	N
TGCAGCAGAAAGATGCCAGCGAGGGACAGCGGCGACTCAAGGCGCGGCAGTAGGCTAAGGCCAC	gb483	G/A	483	N	N	N	N	N	N	N	N	N	N	A	N	G	N	G	N	A	A	N	G	N	N	N	H	G	N	G	N	N	N	N	N	N	A	N	N	N	N	N	A	N	N	G	G	N	A
TGCAGCAGAAAGATGCCAGCGAGGTACAGCGGCGACTCAAGGCACGGCAGTAGGCTAAGGCCAC	gb484	A/G	484	N	N	N	N	N	N	N	N	N	N	A	N	G	N	G	N	A	A	N	G	N	N	N	H	G	N	G	N	N	N	N	N	N	A	N	N	N	N	N	A	N	N	G	G	N	A
TGCAGCAGAACGCCAACCTCTGCTTCCAACTATCAACAAAATCAAGGCCCTGCTAGGCAACGGT	gb485	A/G	485	N	N	N	N	G	G	N	G	N	N	A	G	G	N	N	N	A	A	N	G	N	N	N	A	N	N	N	A	N	G	N	A	N	A	A	N	N	G	N	G	N	N	N	G	N	A
TGCAGCAGAAGATCGTCGCCAACTGCCCG	gb486	C/G	486	N	N	C	N	N	N	N	N	N	N	G	C	N	N	N	N	C	C	N	C	N	N	N	G	N	N	C	N	N	N	N	N	N	N	N	N	G	C	C	N	N	N	N	C	C	C
TGCAGCAGAAGATCTCTGCATCCTCCCTCCTAGTGGTCGTGGGAGGGAACTTTTACCTCATCCG	gb487	A/T	487	T	A	A	N	N	N	N	A	N	N	N	N	T	N	N	N	A	A	N	N	N	N	N	H	A	T	A	T	N	N	N	N	N	A	A	N	A	T	N	N	A	A	N	A	A	N
TGCAGCAGAAGCCTTTGGTGTTGGGCTGGTACCCAAGAAAGATACATGCAAGAGAGCGAGGTGC	gb488	C/T	488	N	N	N	N	N	T	N	C	N	N	T	N	C	T	N	N	N	C	C	T	N	N	N	C	C	N	N	T	N	N	N	N	C	C	N	T	N	N	N	N	N	N	N	C	N	N
TGCAGCAGAAGGAGGCGTGGGCGGCAGGACGACGAGGAGGCGCATGACGTGGACCACGGCCGAA	gb489	A/G	489	N	N	N	N	N	A	G	N	N	N	G	N	A	A	N	N	A	A	N	A	N	N	N	A	A	A	A	N	A	N	N	G	N	N	A	N	N	G	A	G	N	N	N	A	N	N
TGCAGCAGAAGTTCTTCATTCCAGTGCTCTTCGTTAGTCACAAATGGCAGCAACCAACATCTCT	gb490	A/G	490	G	N	N	G	A	G	N	A	G	N	A	G	G	N	N	G	G	A	N	A	N	G	N	G	A	G	G	A	A	N	A	G	N	G	G	N	A	N	A	G	G	G	N	A	H	G
TGCAGCAGACAGAAGTATTTGCTGTTCAAAAAGTTCTCTCACGTCACTTTCGGCCCAAAAGAAG	gb491	G/T	491	T	N	N	N	N	N	N	T	G	G	N	N	H	N	N	N	G	G	N	T	N	N	T	G	T	N	T	G	N	N	N	G	N	N	G	T	N	G	T	G	G	N	N	T	N	G
TGCAGCAGACAGAAGTATTTGCTGTTCAAAAAGTTCTCTCACGTCACTTTCGGCCCAAAAGAAG	gb492	C/T	492	T	N	N	N	N	N	N	T	C	C	N	N	H	N	N	N	C	C	N	T	N	N	T	C	T	N	T	C	N	N	N	C	N	N	C	T	N	C	T	C	C	N	N	T	N	C
TGCAGCAGACAGAAGTATTTGCTGTTCAAAAAGTTCTCTCACGTCACTTTCGGCCCAAAAGAAG	gb493	A/G	493	G	N	N	N	N	N	N	G	A	A	N	N	H	N	N	N	A	A	N	G	N	N	G	A	G	N	G	A	N	N	N	A	N	N	A	G	N	A	G	A	A	N	N	G	N	A
TGCAGCAGACAGACACACGATGCCAGCCATCCACCCGCGCGCACGTAATATTGTGCAGCGGCAG	gb494	A/C	494	N	N	N	N	N	C	N	A	C	A	N	C	C	N	N	N	H	A	N	A	N	A	N	C	A	N	N	N	N	N	N	N	A	N	C	N	N	A	N	N	N	N	N	C	A	A
TGCAGCAGACGAAGAGACAATAGTACCTCCCCAATTTGCATATTCACAAAAAACCACTGATCTG	gb495	A/G	495	N	N	N	N	N	N	N	N	A	N	N	N	G	N	N	N	N	A	N	N	N	N	N	A	G	N	N	N	N	N	N	N	N	A	N	N	G	A	N	A	N	N	N	G	N	N
TGCAGCAGACGCACTCCACGCGTCGGGTCTCGTTGGCCCGCGACTTCCCGAGATCGGAAGAGCG	gb496	A/G	496	N	N	N	N	N	N	G	N	N	N	N	A	A	N	N	N	G	N	N	G	N	N	N	A	N	N	N	N	A	A	N	N	N	N	N	N	N	A	N	A	N	N	N	A	N	A
TGCAGCAGAGCCGCTTGCTGCAACGCAGCCGATGCATGATGTGGTCGCTAGTGTTGCAGCACGC	gb497	T/C	497	N	N	N	N	N	N	N	N	T	N	N	N	N	C	N	N	C	N	N	C	N	N	N	T	T	N	T	N	C	N	N	N	N	T	C	N	N	C	T	N	N	N	C	T	N	C
TGCAGCAGAGCCGCTTGCTGCAACGCAGCCGATGCATGATGTGGTCGCTAGTGTTGCAGCACGC	gb498	G/A	498	N	N	N	N	N	N	N	N	G	N	N	N	N	A	N	N	A	N	N	A	N	N	N	G	G	N	G	N	A	N	N	N	N	G	A	N	N	A	G	N	N	N	A	G	N	A
TGCAGCAGAGGACGGCAAGGTCGCGCAAGGGAGCGGTGGAGGCGACCGTAGGGTAGGGCAGCAG	gb499	A/G	499	N	N	N	N	N	N	N	N	A	G	N	N	A	G	N	N	G	N	N	A	N	N	N	G	A	G	A	N	A	G	N	N	G	G	G	A	A	A	A	G	A	N	N	A	N	A
TGCAGCAGAGGATGGCAAGGTCGCGCGAGGGAGCTGTGGAGGCGACCGTAGGGTAGGGCAGCAG	gb500	C/T	500	N	N	N	N	N	T	N	N	C	N	C	N	C	N	N	N	T	T	N	N	N	N	N	N	N	T	C	T	C	N	N	N	N	T	N	C	C	C	C	N	N	N	N	C	N	N
TGCAGCAGAGTTTTACCTCATCGGCAGTGAAGTTTGTGCCGTTGTCAGTGATGATGCTGTGAGG	gb501	C/T	501	T	N	N	N	N	N	N	N	N	N	T	T	N	N	N	N	H	C	N	N	N	N	N	N	C	N	C	T	C	N	N	C	T	T	T	N	C	T	N	T	C	C	N	T	N	C
TGCAGCAGCAGCGCGAGCGAGCAAGAGTCAGAGCAGCAGCAGCAGTAGCACGAGAGAGCGAGAG	gb502	G/T	502	N	N	T	N	N	N	G	N	N	T	T	N	N	N	N	N	H	G	N	G	N	T	N	T	G	N	G	N	N	N	N	N	N	T	N	N	N	T	N	N	N	N	N	T	N	N
TGCAGCAGCAGCGCGAGCGAGCAAGAGTCAGAGCAGCAGCAGCAGTAGCACGAGAGAGCGAGAG	gb503	A/C	503	N	N	C	N	N	N	A	N	N	C	C	N	N	N	N	N	H	A	N	A	N	C	N	C	A	N	A	N	N	N	N	N	N	C	N	N	N	C	N	N	N	N	N	C	N	N
TGCAGCAGCGGTGGCTACGACCAGCCGCCACGCCGCCGTGCTCGCTTCAAAGGTGGTAGCGGGT	gb504	C/T	504	T	N	C	N	N	N	N	N	C	N	N	N	T	N	N	N	T	N	N	T	N	N	N	T	N	T	N	N	N	N	N	N	N	N	T	N	N	N	T	N	N	T	N	T	N	T
TGCAGCAGGCGATGCAGAAGACGATGGCAGGGATCCTGGCGACGGGGGCGGTGGGAACCGAGAT	gb505	T/C	505	N	N	N	N	N	N	N	N	N	N	T	C	C	N	N	N	N	C	N	T	N	N	N	H	C	N	C	N	N	N	N	N	N	T	N	T	N	T	N	N	N	N	C	C	C	N
TGCAGCAGGCGATGCAGAAGACGATGGCAGGGATCCTGGCGACGGGGTCGGCGGGAACCG	gb506	C/T	506	N	N	N	N	N	N	N	N	N	N	T	C	C	N	N	N	N	C	N	T	N	N	N	H	C	N	C	N	N	N	N	N	N	T	N	T	N	T	N	N	N	N	C	C	C	N
TGCAGCAGGCGATGCAGAAGACGATGGCAGGGATCCTGGCGACGGGGTCGGCGGGAACCGAGAT	gb507	C/T	507	N	N	N	N	N	N	N	N	N	N	T	C	C	N	N	N	N	C	N	T	N	N	N	H	C	N	C	N	N	N	N	N	N	T	N	T	N	T	N	N	N	N	C	C	C	N
TGCAGCAGGCGTCAGGCTGCGGCGGGCTCGGCGGCGCGGATCCGAGATCGGAAGAGCGGGTCAG	gb508	C/T	508	N	N	N	N	N	C	T	T	N	C	T	C	N	N	N	N	H	T	N	C	N	T	N	T	C	N	N	T	N	N	N	N	N	N	N	N	T	T	N	N	N	N	N	C	N	T
TGCAGCAGGGACGTCGCAGGCGAGGCGCGCGACAACAACGACGACAGCGATGATGGGGACTACA	gb509	C/T	509	N	N	T	N	N	N	N	T	C	C	T	C	H	N	N	N	H	C	N	T	N	N	N	H	T	N	C	N	N	N	C	T	N	C	C	N	N	C	T	N	N	N	T	C	C	N
TGCAGCAGGGCCTCCTGGGCATCATTGAAGGTCTCCGTTGCCG	gb510	A/G	510	N	N	N	N	N	G	N	G	N	N	N	G	N	N	N	N	N	G	N	G	N	N	N	N	N	N	N	N	N	N	G	A	N	N	A	N	N	G	G	A	N	N	A	A	N	A
TGCAGCAGGGTTTCTTGGGTTGCGCGTCGGGACCCCGATTCTAAGTCACACTGATCTAGCCTGT	gb511	C/T	511	N	N	N	N	N	C	N	N	N	N	T	N	T	N	N	N	N	C	N	C	N	N	N	N	C	N	N	N	N	C	T	N	N	N	T	N	C	T	N	T	N	N	C	N	T	N
TGCAGCAGGTAAACAGGGTCGCCAAACATCTCAGCATCTTGCCAGGATTCTGAAGGCGGCACGG	gb512	A/C	512	N	N	N	N	N	N	N	N	N	A	N	N	A	N	N	N	A	N	N	A	N	N	N	C	N	A	C	A	N	N	N	N	N	N	N	N	N	N	C	N	C	N	N	A	N	N
TGCAGCAGGTAAACAGGGTCGCCAAACATCTCAGCATCTTGCCAGGATTCTGAAGGCGGCACGG	gb513	G/A	513	N	N	N	N	N	N	N	N	N	G	N	N	G	N	N	N	G	N	N	G	N	N	N	A	N	G	A	G	N	N	N	N	N	N	N	N	N	N	A	N	A	N	N	G	N	N
TGCAGCAGGTGCTGCGAGGGACGAACAAGGCGGCGGAGGATATCACCAAGAGAGCCTCCCGAAG	gb514	A/C	514	N	N	N	N	N	N	N	N	N	N	A	N	A	N	N	N	N	N	N	C	N	N	N	C	N	N	N	N	N	N	N	A	C	N	N	A	N	N	N	A	N	N	N	C	N	C
TGCAGCAGTAAATGAAATTGACACTTGTGAAGCCCGCACTAGTAGAAAATAGGGCTAACATTCG	gb515	C/T	515	T	N	C	N	N	N	N	N	N	N	C	T	N	C	N	N	N	C	N	C	N	N	N	C	C	N	T	N	C	N	N	N	C	C	N	C	N	C	N	T	C	C	N	T	C	N
TGCAGCAGTAACCCCGCATCAGCCACCGCAAGGGAGCCCCGTCCCTCGCGACCCCACGAAGAAC	gb516	C/G	516	N	N	N	N	N	G	N	C	N	C	G	G	C	C	C	N	C	G	N	N	N	N	N	C	C	C	N	N	N	N	N	N	N	C	N	C	N	N	C	C	N	N	C	G	C	G
TGCAGCAGTAACCCCGCATCAGCCACCGCAAGGGAGCCCCGTCCCTCGCGACCCCACGAAGAAC	gb517	T/C	517	N	N	N	N	N	C	N	T	N	T	C	C	T	T	T	N	T	C	N	N	N	N	N	T	T	T	N	N	N	N	N	N	N	T	N	T	N	N	T	T	N	N	T	C	T	C
TGCAGCAGTAACCCCGCATCAGCCACCGCAAGGGAGCCCCGTCCCTCGCGACCCCACGAAGAAC	gb518	A/G	518	N	N	N	N	N	G	N	A	N	A	G	G	A	A	A	N	A	G	N	N	N	N	N	A	A	A	N	N	N	N	N	N	N	A	N	A	N	N	A	A	N	N	A	G	A	G
TGCAGCAGTCGCCCCGTCCCTGCTCGTGTGAAGCACAGACGCGGCGAGGCAACTTGAGCGGCTG	gb519	C/T	519	C	N	C	N	N	N	N	N	T	N	C	N	C	N	N	N	T	N	T	T	N	C	N	C	T	C	T	N	N	N	C	T	C	C	N	N	N	C	T	C	N	N	C	C	T	T
TGCAGCAGTCGCCCCGTCCCTGCTCGTGTGAAGCACAGACGCGGCGAGGCAACTTGAGCGGCTG	gb520	C/G	520	C	N	C	N	N	N	N	N	G	N	C	N	C	N	N	N	G	N	G	G	N	C	N	C	G	C	G	N	N	N	C	G	C	C	N	N	N	C	G	C	N	N	C	C	G	G
TGCAGCAGTCGCCTCGTCCCTGCTCGCGTGAAGGAGAGGCGCGGCGAGGCAACTTGAGAGGCTG	gb521	G/A	521	N	N	A	N	N	N	N	N	N	N	A	N	A	N	N	N	A	N	N	G	N	N	N	A	G	A	G	N	N	N	N	N	N	N	N	N	G	N	G	A	G	N	N	A	N	N
TGCAGCAGTCGCCTCGTCCCTGCTCGCGTGAAGGAGAGGCGCGGCGAGGCAACTTGAGAGGCTG	gb522	A/C	522	N	N	C	N	N	N	N	N	N	N	C	N	C	N	N	N	C	N	N	A	N	N	N	C	A	C	A	N	N	N	N	N	N	N	N	N	A	N	A	C	A	N	N	C	N	N
TGCAGCAGTCGCCTCGTCCCTGCTCGCGTGAAGTAGAGGCGCGACGAGGCAACTTGAGCGGCTG	gb523	A/G	523	N	N	A	N	N	N	N	N	N	N	A	N	A	N	N	N	A	N	N	G	N	N	N	A	G	A	G	N	N	N	N	N	N	N	N	N	G	N	G	A	G	N	N	A	N	N
TGCAGCAGTCGCCTCGTCCCTGCTCGCGTGAAGTAGAGGCGCGACGAGGCAACTTGAGCGGCTG	gb524	C/A	524	N	N	C	N	N	N	N	N	N	N	C	N	C	N	N	N	C	N	N	A	N	N	N	C	A	C	A	N	N	N	N	N	N	N	N	N	A	N	A	C	A	N	N	C	N	N
TGCAGCAGTCGGCTCGGGAACGTTGGCAGGCGGCTCGGGGACTG	gb525	C/T	525	N	N	N	N	N	N	C	N	N	N	N	N	C	N	N	T	T	C	N	C	N	N	N	H	C	N	N	N	N	N	N	T	T	N	N	C	N	N	N	N	N	N	N	T	N	N
TGCAGCAGTCGTCGGCTTGCAGCCAGAAGCCACCGCCCCCCCG	gb526	C/G	526	G	N	C	N	N	G	N	N	N	N	G	N	C	N	N	N	N	G	N	G	N	N	N	N	G	N	C	C	N	G	N	N	N	N	N	C	N	N	N	N	N	N	N	G	N	G
TGCAGCAGTCGTCGGCTTGCAGCCAGAAGCCACCGCCCCCCCG	gb527	G/A	527	A	N	G	N	N	A	N	N	N	N	A	N	G	N	N	N	N	A	N	A	N	N	N	N	A	N	G	G	N	A	N	N	N	N	N	G	N	N	N	N	N	N	N	A	N	A
TGCAGCAGTGATGCTGCGAGGTTCTGGTGGAGGAGGAGGCCGACGAACAACACATCTCGGTATA	gb528	A/T	528	N	T	N	N	N	A	N	H	N	N	N	T	N	N	N	N	N	N	N	N	N	N	N	T	N	A	A	T	N	N	T	T	T	N	N	A	T	A	N	A	N	N	N	A	N	N
TGCAGCAGTGTTTAGCCAGATCATCCAGGAAATTGAAGCACCGAAAACAAAAAAAGGTTTATGA	gb529	A/G	529	N	N	N	N	N	N	N	N	N	N	N	A	N	G	N	N	G	N	N	G	N	N	N	G	A	G	N	N	N	N	N	N	N	N	N	G	A	N	N	A	N	N	G	G	N	N
TGCAGCAGTGTTTAGCCAGATCATCCAGGAAATTGAAGCACCGAAAACAAAAAAAGGTTTATGA	gb530	A/C	530	N	N	N	N	N	N	N	N	N	N	N	A	N	C	N	N	C	N	N	C	N	N	N	C	A	C	N	N	N	N	N	N	N	N	N	C	A	N	N	A	N	N	C	C	N	N
TGCAGCAGTTCTCTCAGAGCAACTTCAATGGGACGACCATTCCGTCCGTTTGAATCGGCGCAGA	gb531	C/T	531	N	N	N	N	C	T	N	N	N	N	T	C	C	N	N	N	T	C	N	T	N	N	N	T	C	T	C	C	C	N	N	N	N	N	C	N	C	C	C	N	N	N	N	C	N	T
TGCAGCAGTTCTCTCAGAGCAACTTCAATGGGACGACCATTCCGTCCGTTTGAATCGGCGCAGA	gb532	A/G	532	N	N	N	N	A	G	N	N	N	N	G	A	A	N	N	N	G	A	N	G	N	N	N	G	A	G	A	A	A	N	N	N	N	N	A	N	A	A	A	N	N	N	N	A	N	G
TGCAGCAGTTCTCTCAGAGCAACTTCAATGGGACGACCATTCCGTCCGTTTGAATCGGCGCAGA	gb533	G/A	533	N	N	N	N	G	A	N	N	N	N	A	G	G	N	N	N	A	G	N	A	N	N	N	A	G	A	G	G	G	N	N	N	N	N	G	N	G	G	G	N	N	N	N	G	N	A
TGCAGCAGTTGTTGGTGCGTATTTTGGTTTGGCAAATCTCATTTGAACCTTTACTAGCAATTGT	gb534	A/C	534	N	N	N	N	N	N	N	C	C	N	C	C	N	N	N	N	C	A	N	A	N	N	N	C	C	C	A	N	C	N	N	N	N	N	A	C	A	C	C	N	N	C	N	C	C	N
TGCAGCATAAAGTTCTCATTCATCTGGACACGGGGACGACATTCTCGGAAGGGAAGGAGCCTTG	gb535	A/G	535	G	N	N	N	N	N	N	N	N	N	A	A	G	N	N	N	A	N	N	A	N	N	N	A	G	A	N	G	G	N	N	N	N	N	G	G	G	N	N	G	N	N	N	A	N	A
TGCAGCATAATAGCAGAAGAAAAACAAAAATAAACTCGGGGAAAATCAAAACGGCGACTGCTAC	gb536	T/C	536	C	N	T	N	N	C	T	N	T	C	T	N	C	T	N	N	T	N	C	T	N	N	N	H	C	N	T	T	T	N	N	T	C	T	T	T	C	C	C	C	C	N	N	H	N	H
TGCAGCATAATAGCAGAAGAAAAACAAAAATAAACTCGGTGAAAATCAAAACGGAGACCGCTAC	gb537	C/T	537	C	N	T	N	N	C	T	N	T	C	T	N	C	T	N	N	T	N	C	T	N	N	N	H	C	N	T	T	T	N	N	T	C	T	T	T	C	C	C	C	C	N	N	H	N	H
TGCAGCATAGTTCCTCTACATCAAACTGCTACCCAGGATATTTGAAATTCCCTTCTATGTTTCT	gb538	C/T	538	T	N	N	N	N	T	N	T	C	N	C	T	T	T	N	N	H	T	N	T	N	N	N	T	T	T	T	T	T	C	C	N	N	T	T	N	H	C	T	C	T	T	T	T	T	T
TGCAGCATAGTTCCTCTACATCAAACTGCTACCCAGGATATTTGAAATTCCCTTCTATGTTTCT	gb539	A/G	539	G	N	N	N	N	G	N	G	A	N	A	G	G	G	N	N	H	G	N	G	N	N	N	G	G	G	G	G	G	A	A	N	N	G	G	N	H	A	G	A	G	G	G	G	G	G
TGCAGCATAGTTCTCCAAGAGGGCGCCGTGCCTCCTCTAGTCGCGCTGTCACAGTCGGGAACAC	gb540	C/T	540	T	N	C	N	T	T	T	T	T	C	C	T	C	T	N	N	T	C	N	C	N	N	C	C	C	T	C	C	T	C	N	T	C	C	C	C	C	H	C	H	C	C	N	T	C	C
TGCAGCATATAACAAGCCTCCGCCATCACTGATAAAAGAAACTATTGAAAAGCTGGCCATGCTG	gb541	A/G	541	N	N	N	N	N	N	N	N	N	N	A	A	A	G	N	N	A	N	N	G	N	N	N	A	G	N	G	N	N	N	N	N	N	N	N	N	N	A	N	A	N	N	N	N	N	N
TGCAGCATATCGCTTGGCAGTTATTCCAATGGAGGATGACTCACTGGCAGCGATTGAGACATGG	gb542	A/G	542	N	N	A	N	N	G	N	G	A	N	A	G	G	A	N	N	A	A	N	G	N	N	N	A	G	A	G	A	N	N	N	N	N	N	N	G	G	A	N	A	A	N	N	G	N	N
TGCAGCATATTTATCTTGTTGAATTTAGATGGCTACTTGCTGATTATCGCAGACCG	gb543	A/C	543	N	N	N	N	N	C	N	C	N	N	A	N	C	C	N	N	N	C	A	C	N	C	N	C	C	N	C	N	N	N	N	N	N	N	N	N	N	A	C	A	N	N	N	C	N	N
TGCAGCATCACATCTTCAATGGTTTCTTCGCCTCCTACAAATAGAGGGAGAGGAAAGGAATGCC	gb544	A/G	544	N	N	N	N	N	N	N	G	N	N	N	N	A	A	N	N	G	G	N	G	N	N	G	A	N	N	A	N	N	N	N	N	N	N	N	N	N	N	N	G	A	N	G	G	G	A
TGCAGCATCATATTATTTAGGCGGCAACGGCCAAGGCCTACTGCCAACACCGTCAATCGCGACG	gb545	A/G	545	G	N	G	G	N	G	A	G	A	N	G	G	G	N	N	N	G	A	A	G	N	N	N	A	A	N	A	N	A	N	G	A	N	G	G	G	N	G	A	G	A	N	G	G	A	A
TGCAGCATCATATTATTTAGGCGGCAACGGCCAAGGCCTACTGCCAACACCGTCAATCGCGACG	gb546	C/G	546	G	N	G	G	N	G	C	G	C	N	G	G	G	N	N	N	G	C	C	G	N	N	N	C	C	N	C	N	C	N	G	C	N	G	G	G	N	G	C	G	C	N	G	G	C	C
TGCAGCATCCTTGCAAACAACATCATTGTGATAGAGGTACCAAGTGAAATCCCAGGACAACCCC	gb547	G/T	547	T	N	N	N	G	N	N	T	N	N	T	T	T	N	N	N	H	T	N	T	N	N	N	T	T	T	G	T	G	N	N	T	N	N	G	G	N	N	G	N	N	N	T	G	T	T
TGCAGCATCGCCTCCGCGCGGTGCTCTACTACCGCTCCGACAACGCTCCGTGGGAGGAAGGGAT	gb548	C/G	548	N	N	N	N	N	N	N	N	G	N	N	N	G	C	N	N	C	C	N	C	N	N	G	H	C	G	G	N	N	N	C	N	N	N	G	C	N	G	C	N	C	N	N	C	N	C
TGCAGCATCGCTTTTGGCGGCTATTCTGATGGAGGGGGACTCACTGGTGGCGGTTGAGACACGA	gb549	G/A	549	G	N	N	N	N	G	A	N	A	A	A	N	G	A	N	N	A	A	N	G	N	A	N	H	G	N	G	A	N	N	N	A	G	A	A	G	G	A	G	A	N	A	G	G	A	N
TGCAGCATCGCTTTTGGCGGCTATTCTGATGGAGGGGGACTCACTGGTGGCGGTTGAGACACGA	gb550	T/C	550	T	N	N	N	N	T	C	N	C	C	C	N	T	C	N	N	C	C	N	T	N	C	N	H	T	N	T	C	N	N	N	C	T	C	C	T	T	C	T	C	N	C	T	T	C	N
TGCAGCATCGCTTTTGGCGGCTATTCTGATGGAGGGTGACTCACTAGCGGCGGTTGAGACACGA	gb551	A/G	551	G	N	N	N	N	G	A	N	A	A	A	N	G	A	N	N	A	A	N	G	N	A	N	H	G	N	G	A	N	N	N	A	G	A	A	G	G	A	G	A	N	A	G	G	A	N
TGCAGCATCGCTTTTGGCGGCTATTCTGATGGAGGGTGACTCACTAGCGGCGGTTGAGACACGA	gb552	C/T	552	T	N	N	N	N	T	C	N	C	C	C	N	T	C	N	N	C	C	N	T	N	C	N	H	T	N	T	C	N	N	N	C	T	C	C	T	T	C	T	C	N	C	T	T	C	N
TGCAGCATCTCCTCTAATTTCTTGCCCAACCACCCTG	gb553	A/G	553	A	N	N	N	N	A	N	A	N	G	N	A	A	N	N	N	H	G	N	G	N	N	N	H	G	N	A	N	N	N	N	N	A	N	N	G	N	G	A	N	N	N	N	G	N	G
TGCAGCATCTCTCCTGTGGATACACATGGCACCAGCAATACGAGCATCAGATGCAGCACCACAC	gb554	C/T	554	N	N	T	N	N	N	N	T	N	N	N	N	C	N	N	N	C	N	N	C	N	N	N	N	T	C	N	C	C	N	N	N	N	C	C	T	N	T	N	T	C	N	N	T	N	C
TGCAGCATCTGAGGGTTGCTGCAAGGGTCGGGCATACGTGTCTAAAGACCACATCGTTCCTTCG	gb555	A/C	555	N	N	N	N	N	N	N	A	N	N	A	N	N	A	N	N	N	N	N	A	N	N	N	N	C	N	C	N	N	N	C	N	N	N	N	N	A	N	A	N	N	N	N	C	N	N
TGCAGCATCTGCTGCACCGCCCAGGACGTCGGCACCTCCCCTCACCCATGTGCCCGCCGCCACC	gb556	C/T	556	N	N	N	N	N	N	N	C	N	N	N	T	C	N	N	N	N	T	N	C	N	N	T	N	C	N	N	N	N	N	N	N	T	T	T	C	N	T	N	N	N	C	N	T	N	N
TGCAGCATCTGCTGCACCGCCCAGGACGTCGGCACCTCCCCTCACCCATGTGCCCGCCGCCACC	gb557	C/T	557	N	N	N	N	N	N	N	C	N	N	N	T	C	N	N	N	N	T	N	C	N	N	T	N	C	N	N	N	N	N	N	N	T	T	T	C	N	T	N	N	N	C	N	T	N	N
TGCAGCATCTTGCGCGCGTAGTACACGTCCGTCTCCTCGCCCGCGTCCGCTGCCGCGGCGATCC	gb558	G/T	558	N	N	N	N	N	T	N	T	N	G	G	N	N	G	N	N	G	N	N	N	N	G	N	N	N	N	N	N	N	N	N	N	N	N	N	T	N	N	N	N	N	N	N	T	N	N
TGCAGCATCTTGCGCGCGTAGTACACGTCCGTCTCCTCGCCCGCGTCCGCTGCCGCGGCGATCC	gb559	T/C	559	N	N	N	N	N	C	N	C	N	T	T	N	N	T	N	N	T	N	N	N	N	T	N	N	N	N	N	N	N	N	N	N	N	N	N	C	N	N	N	N	N	N	N	C	N	N
TGCAGCATGAAAATATCTGATCGTAGATCCAACCCTTTGGAATAAAAAAAAAACCACGAAGAAC	gb560	A/C	560	A	N	A	N	N	A	N	N	C	A	A	N	C	N	N	N	A	N	N	A	N	N	N	A	N	A	N	A	A	A	N	A	C	N	N	A	N	A	C	N	A	A	N	C	A	A
TGCAGCATGAAGTTGTTTCATCCTTTCAGCATTAGCAACAGCAACAGCACATGCCCACGAGTAA	gb561	C/G	561	N	N	G	N	N	N	G	N	N	G	N	G	N	N	N	N	G	N	N	G	G	N	N	H	G	N	C	N	N	N	N	C	G	N	N	G	N	C	C	G	G	N	N	C	N	N
TGCAGCATGAATATCTGTAAGTTTTTTCTCTCATTACTTGTGCTTTTGTTTCTTCTCTGCTGAA	gb562	C/T	562	C	N	C	N	T	C	T	C	C	N	T	C	T	N	N	N	C	C	N	C	C	N	N	T	T	T	H	T	N	N	C	N	C	T	T	C	C	C	T	T	N	N	T	T	T	T
TGCAGCATGAGGCCGCACCTCCTCCAGGAGAGCACCTGGGGTAGCCCAAGCGAGAGGGACTTGT	gb563	A/C	563	A	N	N	N	N	A	N	A	A	N	N	N	C	C	N	N	A	A	N	C	N	N	A	C	C	N	C	C	N	N	A	N	N	C	C	A	N	A	C	C	A	N	A	A	N	C
TGCAGCATGAGGCCGCACCTCCTCCAGGAGAGCACCTGGGGTAGCCCAAGCGAGAGGGACTTGT	gb564	C/A	564	C	N	N	N	N	C	N	C	C	N	N	N	A	A	N	N	C	C	N	A	N	N	C	A	A	N	A	A	N	N	C	N	N	A	A	C	N	C	A	A	C	N	C	C	N	A
TGCAGCATGATGCAGCGCCGTGGCTCCCATGTTGGACGCAACGGAAGGATCGGCCCCGCGGCCG	gb565	A/G	565	N	N	N	N	N	G	A	A	G	N	N	N	A	N	N	N	H	N	N	A	N	N	N	A	A	N	G	G	N	N	N	N	G	G	N	N	N	N	A	A	A	N	G	A	N	G
TGCAGCATGCATCATAGAATTTCCTCTGGCGCTATCTTGAGATCCAGGCAAGATCCGATACACA	gb566	A/G	566	G	N	N	N	N	N	N	N	N	N	G	G	A	G	N	N	N	N	N	A	N	N	N	G	G	N	N	N	N	N	N	N	N	N	N	N	A	A	N	N	A	N	A	A	N	N
TGCAGCATGCATTTACTGAACCTGCAAGCAACATGTAGGAGTTGATCATTGCTAATTTCTACTA	gb567	C/T	567	N	N	N	N	N	C	N	N	N	N	T	C	T	T	N	N	N	N	N	T	N	N	N	H	C	N	T	N	T	N	N	N	C	N	C	T	N	C	T	N	T	N	N	C	C	T
TGCAGCATGCGTGGGCTGGCCCATCTTGCTCGCTCCTTCGGCCGATCGGAAGGTGGGCTAGCTC	gb568	A/G	568	A	N	N	N	G	A	N	A	N	N	N	A	A	N	G	N	H	N	G	A	N	N	N	A	A	A	G	N	G	N	N	A	A	N	N	G	G	G	G	G	N	G	A	G	N	H
TGCAGCATGCTGCGAGCCCGCTCAACGGAGTTGAGCGTGGCGGCAGGATGGCCGAGATCGGAAG	gb569	C/T	569	N	N	N	N	T	T	N	T	N	N	C	T	T	N	N	N	C	T	N	C	N	N	N	N	T	N	T	T	N	N	N	T	C	T	T	N	N	T	T	T	N	N	N	C	N	N
TGCAGCATGGCGTTGCTCCAAGGGAAGCCATCGGCCTTATCGCCCACCGTCTTCTCCGACGACG	gb570	A/C	570	N	N	N	N	N	A	N	N	A	N	A	C	N	N	N	N	C	C	N	C	N	N	N	N	A	A	N	A	N	N	N	N	N	N	C	N	N	A	N	N	A	N	N	A	N	A
TGCAGCATGGCTTGAGGCCCTGGCTGCCGACCGTACCTGCCACGGAGTGAGAGCAGGCGATGCC	gb571	C/T	571	N	N	N	N	N	N	C	C	C	N	C	T	C	C	N	N	C	N	N	T	N	N	N	C	C	N	T	N	N	N	N	N	N	N	C	N	N	N	C	N	N	N	N	T	C	T
TGCAGCATGGGGGAGGTTGGACTACAGACAACCCCCGCCGCCCCATGCATTACTTCCTCCGAGA	gb572	A/G	572	N	N	N	N	N	G	N	N	N	A	N	G	N	N	N	N	G	G	N	A	N	N	N	N	N	N	N	N	G	G	N	G	N	N	G	N	N	G	N	N	N	N	N	A	N	A
TGCAGCATGTCTCCTCTGCGATTGCTGAGACGACGGAGACGGCTGACGTGGAGTTGGACCAGGA	gb573	C/T	573	C	N	N	N	N	N	T	C	N	T	T	N	C	N	N	N	T	N	N	T	N	N	N	N	C	T	C	C	T	N	N	N	N	C	C	N	T	T	C	N	N	C	C	C	C	T
TGCAGCATGTGCACGACACCACACGCTGCAAACCAACGTCGTGGCCAGGTTCCTCCTCCCTCGG	gb574	G/T	574	N	N	T	N	N	T	T	T	G	N	T	N	T	G	N	N	N	N	N	G	N	N	G	H	T	N	G	N	N	N	N	T	N	N	G	N	G	T	N	G	T	N	G	G	N	T
TGCAGCATGTGCACGACACCACACGCTGCAAACCAACGTCGTGGCCAGGTTCCTCCTCCCTCGG	gb575	A/C	575	N	N	C	N	N	C	C	C	A	N	C	N	C	A	N	N	N	N	N	A	N	N	A	H	C	N	A	N	N	N	N	C	N	N	A	N	A	C	N	A	C	N	A	A	N	C
TGCAGCATGTGCTCGTCAGAAGAGTAGGGGCGGTCGGAGATGCTGCGGGAGGCCGAGGCAACCA	gb576	C/T	576	N	N	N	N	N	N	N	T	N	N	N	N	T	N	N	T	C	N	C	T	N	T	N	C	N	N	N	T	N	N	N	N	N	N	N	N	T	N	N	N	N	C	N	T	N	C
TGCAGCATGTGCTCGTCAGAAGAGTAGGGGCGGTCGGAGATGCTGCGGGAGGCCGAGGCAACCA	gb577	T/C	577	N	N	N	N	N	N	N	C	N	N	N	N	C	N	N	C	T	N	T	C	N	C	N	T	N	N	N	C	N	N	N	N	N	N	N	N	C	N	N	N	N	T	N	C	N	T
TGCAGCATGTTCCTGCCGCCCGTGTCCTCTACTGAGCCACCGTGGCCGCGTCCGAGTTGGCGTA	gb578	A/G	578	N	N	N	N	N	N	N	N	N	N	G	N	N	G	N	N	A	N	N	G	N	N	N	A	G	N	A	N	N	N	N	N	N	A	A	N	N	A	N	N	N	N	N	G	A	N
TGCAGCATGTTGGTCTAATGGCATACACAAAGATATAGCACTGAGGATCCGAGTGCTGGTACGT	gb579	C/T	579	N	N	N	N	N	N	N	N	N	N	C	N	C	C	N	N	C	N	N	C	N	T	N	T	N	N	C	N	N	N	N	N	N	N	T	T	N	T	T	N	N	N	N	T	N	C
TGCAGCATGTTTTTTTGAGAATAAAAAAAAAATGTAGCAGTGTAGCCAAGTCCAGGCAATCCCC	gb580	A/C	580	N	N	N	N	N	N	C	A	C	N	C	N	C	C	N	N	C	N	N	A	N	N	A	C	N	C	H	C	N	C	N	C	N	C	C	N	N	A	N	C	C	C	C	C	N	C
TGCAGCATGTTTTTTTGAGAATAAAAAAAAATGTAGCAGTGTAGCCAAGTCCAGGCAATCCCCT	gb581	A/C	581	A	N	N	N	N	A	N	A	C	A	C	A	N	N	N	N	A	N	N	A	A	N	A	C	A	C	H	C	N	N	N	N	A	N	N	N	N	A	N	N	C	C	N	C	A	C
TGCAGCATTCAGGTATATATACGCTCTTAGTACTACCTAGAATCTTACGTATATCGCTATCGGC	gb582	A/G	582	N	N	N	N	N	G	N	G	N	N	G	G	N	G	N	N	N	A	N	G	N	N	N	N	G	G	A	N	N	N	N	A	N	N	G	N	A	G	N	G	N	N	N	G	N	G
TGCAGCATTCAGGTATATATACGCTCTTAGTACTACCTAGAATCTTACGTATATCGCTATCGGC	gb583	A/G	583	N	N	N	N	N	G	N	G	N	N	G	G	N	G	N	N	N	A	N	G	N	N	N	N	G	G	A	N	N	N	N	A	N	N	G	N	A	G	N	G	N	N	N	G	N	G
TGCAGCATTGATGAACAAGATGGGCGACTTGCTATCTACTGGCACTGGCAGGCAGCCATTCTCA	gb584	G/T	584	N	N	N	N	N	T	N	G	N	N	N	N	G	T	N	N	N	N	N	N	N	N	N	T	T	N	N	T	N	N	T	N	T	N	T	N	N	T	G	N	N	N	N	N	N	G
TGCAGCATTGGTTGTGGCGATTCTGGCGAAAGGGATGAGCGCGGGTCGGTGCGGCGGCGGCAGC	gb585	A/G	585	N	N	N	N	G	G	A	G	N	N	N	G	G	N	N	N	N	G	N	G	G	N	N	G	G	G	G	G	G	N	N	N	N	G	G	N	G	N	G	N	G	G	N	G	G	G
TGCAGCATTGTGGAGAGCCTCTGAACCACAGCACCGACATTGCCGCTGCTGCTGGTCTGAATCC	gb586	A/C	586	A	N	N	N	N	A	N	A	A	N	A	A	N	C	N	N	C	C	N	A	N	N	N	A	A	N	C	N	N	A	N	N	N	C	C	C	C	A	C	N	N	N	N	C	N	A
TGCAGCATTGTTGCCGCAAATGACCTGCCTCTGGCTCTTGATCTTGGACTAGATTTTTCTAGAA	gb587	T/A	587	N	N	A	N	N	T	A	T	A	A	A	T	T	A	N	N	A	A	N	T	N	N	N	H	N	A	T	A	N	N	N	A	T	A	A	A	T	T	T	A	A	A	H	A	A	A
TGCAGCATTGTTGCTGCAAATGACCTGCCTCTGGCTCTTGATCTTGGACTAGAATTTTCTAGAA	gb588	A/T	588	N	N	A	N	N	T	A	T	A	A	A	T	T	A	N	N	A	A	N	T	N	N	N	H	N	A	T	A	N	N	N	A	T	A	A	A	T	T	T	A	A	A	H	A	A	A
TGCAGCATTTTTCCCCCGTGTTTATTAGTATATTTCTTTTGAACAAGTAAACCGATATTTATCG	gb589	C/T	589	T	N	N	N	N	C	C	T	C	N	T	N	T	N	N	N	C	C	N	C	N	N	T	H	C	N	T	T	C	N	C	T	C	C	C	C	H	T	T	C	C	N	T	T	T	T
TGCAGCCAAAACTAAAAATTGACGGATGGGGAAGATGCTCAGAAGTTTTAGAAAGGGTGCAGAA	gb590	A/G	590	G	N	N	N	N	G	A	G	N	N	G	G	G	A	N	N	A	G	N	G	N	N	N	G	G	A	A	N	A	N	G	N	H	A	A	A	N	G	G	A	G	N	N	A	N	G
TGCAGCCAAAACTAAAAATTGACGGATGGTGAAGATGCTCAGAAGTTTTAGAAAGGGGGCAGAA	gb591	A/G	591	N	N	N	N	N	G	A	G	N	N	G	N	G	A	N	N	A	G	N	G	N	N	N	G	G	A	A	N	A	N	G	N	A	A	A	A	N	G	G	A	N	N	N	A	N	G
TGCAGCCAAAGACAGACACAAACAAATAAAATGGGTCCGTTTCTTCCCAAATTGAGACAAAGTG	gb592	C/T	592	N	N	N	N	N	T	N	T	C	N	T	T	C	T	N	N	C	C	N	C	N	N	N	T	C	T	T	N	T	N	N	T	N	N	N	N	N	C	C	C	N	N	N	C	N	T
TGCAGCCAAAGCCTGGACTGTCTCTACAGCCACCTCAGGAAGCACAGAAGATGGTGCCTGCCCA	gb593	C/T	593	N	N	N	N	N	N	N	C	C	C	N	T	C	C	N	N	C	C	N	T	N	N	C	C	C	C	T	N	N	N	N	N	T	N	C	C	N	T	C	C	T	N	C	T	N	T
TGCAGCCAAATCAAATCGGAAAGAAAGAAAGAAAGAAAGAGCGGATCTTGATTCAGCCTCCACT	gb594	G/T	594	N	N	N	N	N	N	N	T	N	N	G	N	G	N	N	N	N	N	N	T	N	N	N	N	G	G	N	N	N	T	N	N	N	T	T	G	N	G	G	G	G	N	N	G	N	G
TGCAGCCAACAAACGGGCGACCTCTTCACCTATAGCCTTGCGCCTTTCCTCGTTGAATCGGCCG	gb595	C/G	595	C	N	N	G	N	G	N	C	N	N	G	N	G	N	N	N	G	C	N	C	N	N	N	H	G	N	G	G	N	N	N	N	N	N	N	G	N	C	G	G	C	N	G	G	G	N
TGCAGCCAACAGCAACACCTGCGCATTCATGCGCATTCATTCTTGCTTTTCTTTCCGAACATCA	gb596	G/A	596	G	N	N	N	N	N	N	N	A	N	N	N	A	N	N	N	N	N	N	A	N	N	A	G	A	N	N	N	N	N	N	N	N	A	A	N	A	N	G	N	N	N	N	G	N	G
TGCAGCCAACATCTTTGAACCAAACCGAGCAGCGAAGCGCCTGGCATGGGCTCGCACGGGGATA	gb597	A/G	597	A	N	N	A	A	G	A	G	A	A	A	A	A	A	G	N	A	A	N	G	N	N	N	G	A	G	A	A	N	A	N	A	N	A	A	G	A	G	A	N	G	N	N	G	G	N
TGCAGCCAACATCTTTGAACCAAACCGAGCAGCGAAGCGCCTGGCATGGGCTCGCACGGGGATA	gb598	A/G	598	A	N	N	A	A	G	A	G	A	A	A	A	A	A	G	N	A	A	N	G	N	N	N	G	A	G	A	A	N	A	N	A	N	A	A	G	A	G	A	N	G	N	N	G	G	N
TGCAGCCAACCATTTCGCCAAGCGGACGGCCGTTCGCAAGTCATGGATGATTGCTACAAGGAAA	gb599	C/T	599	C	N	T	N	N	C	N	C	N	N	T	C	C	T	N	N	T	C	T	C	N	N	N	H	C	N	C	N	T	N	N	T	N	C	C	C	N	N	C	N	T	N	C	C	T	C
TGCAGCCAACGGCTTCGGCCGCCGCTGGCTGCACGAGGGGGAGGCGCGCCTGCTTCATGAGGCC	gb600	C/T	600	N	N	N	N	N	T	N	C	C	N	C	C	N	T	N	N	C	N	N	C	N	N	N	C	T	N	N	N	N	N	C	N	C	C	C	T	N	C	N	N	N	N	N	C	C	T
TGCAGCCAACGGCTTCGGCCGCCGCTGGCTGCACGAGGGGGAGGCGCGCCTGCTTCATGAGGCC	gb601	G/A	601	N	N	N	N	N	A	N	G	G	N	G	G	N	A	N	N	G	N	N	G	N	N	N	G	A	N	N	N	N	N	G	N	G	G	G	A	N	G	N	N	N	N	N	G	G	A
TGCAGCCAACTGGGCGGCAAATAGGATCAACCTAGCCTATGTGCCGCTCTCTGCGGCAGATTGC	gb602	A/T	602	N	N	T	N	N	N	N	N	T	T	N	T	N	N	N	N	A	T	A	A	N	T	N	H	T	N	T	N	N	A	N	N	T	N	A	T	T	N	A	T	N	N	A	A	A	T
TGCAGCCAACTGGGCGGCAAATAGGATCAACCTAGCCTATGTGCCGCTCTCTGCGGCAGATTGC	gb603	A/G	603	N	N	G	N	N	N	N	N	G	G	N	G	N	N	N	N	A	G	A	A	N	G	N	H	G	N	G	N	N	A	N	N	G	N	A	G	G	N	A	G	N	N	A	A	A	G
TGCAGCCAAGAGTTTCGCCCG	gb604	A/G	604	N	N	N	N	N	A	A	N	N	N	G	G	A	N	N	N	N	G	N	A	N	N	N	N	A	N	G	G	A	A	N	A	N	N	G	A	A	N	A	N	A	N	N	G	N	A
TGCAGCCAAGGCCCAAGCGGAGGCTGCCGCTGCACCGATGGCGGAGGGGGCCTTGTTGGTCACC	gb605	A/G	605	N	N	A	N	N	N	N	A	A	A	N	G	G	N	N	N	H	A	N	G	N	N	N	A	A	G	G	G	N	N	A	N	N	G	N	N	N	A	N	N	N	G	N	A	N	G
TGCAGCCAAGGGATGCATTCAGACTGCACAGTGCGCCGCTGGTACGGCAAGTGGAGGCGCCCAA	gb606	A/G	606	G	N	G	N	N	N	A	A	G	A	G	A	A	A	A	N	A	G	N	A	N	N	N	H	A	A	G	G	G	N	N	G	N	G	G	N	N	A	A	N	N	N	G	A	A	G
TGCAGCCACAACTCCAACGGCCACCTCGGCGGCATCTCCTTGGTGAATAATAGCGGGAACCAGA	gb607	C/G	607	N	N	N	N	N	N	N	C	N	N	G	N	G	N	N	N	N	G	N	N	N	N	N	N	N	N	N	N	N	N	N	C	C	N	N	N	N	C	C	C	N	N	N	C	G	N
TGCAGCCACATGCCGTACAGACCATGCATGCCGCTAGACACAATCCAGGCATCTACTTGCATGT	gb608	A/G	608	N	N	N	N	N	A	A	N	G	N	A	N	N	A	N	N	G	A	N	A	N	N	N	G	G	N	G	N	N	N	N	N	N	N	A	N	N	A	A	G	N	N	N	G	A	A
TGCAGCCACCCCGCACGCTCCTGGTCGCCGCGCCCGCGCCTACTCCGCGCCGTCTGGCCCCATC	gb609	C/T	609	C	N	T	N	N	N	N	T	N	N	C	N	T	T	N	N	C	T	N	C	N	N	T	T	N	N	N	N	N	N	N	N	N	N	T	N	N	N	T	T	N	N	N	C	C	C
TGCAGCCACCCCGCACGCTCCTGGTCGCCGCGCCCGCGCCTACTCCGCGCCGTCTGGCCCCATC	gb610	C/T	610	C	N	T	N	N	N	N	T	N	N	C	N	T	T	N	N	C	T	N	C	N	N	T	T	N	N	N	N	N	N	N	N	N	N	T	N	N	N	T	T	N	N	N	C	C	C
TGCAGCCACCCCGCACGCTCCTGGTCGCCGCGCCCGCGCCTACTCCGCGCCGTCTGGCCCCATC	gb611	G/A	611	G	N	A	N	N	N	N	A	N	N	G	N	A	A	N	N	G	A	N	G	N	N	A	A	N	N	N	N	N	N	N	N	N	N	A	N	N	N	A	A	N	N	N	G	G	G
TGCAGCCACCGCTGGCAATGAGGAAAAGTAGACCATGGGAGACCGCCGCCACTTGGGTCCCAGA	gb612	C/T	612	T	N	N	N	N	T	N	T	N	N	T	N	T	N	N	N	H	N	N	C	N	N	N	N	C	N	C	N	C	N	C	N	N	N	N	T	C	T	N	N	C	N	N	T	C	C
TGCAGCCACCGCTGGCAATGAGGAAAAGTAGACCATGGGAGACCGCCGCCACTTGGGTCCCAGA	gb613	A/G	613	G	N	N	N	N	G	N	G	N	N	G	N	G	N	N	N	H	N	N	A	N	N	N	N	A	N	A	N	A	N	A	N	N	N	N	G	A	G	N	N	A	N	N	G	A	A
TGCAGCCACGATTTTTTGCTCTCCTCAGCGACGGCCCATCTGTCATGGTCCCTGTATATAAACG	gb614	C/T	614	C	C	N	N	C	C	C	C	C	N	C	T	T	C	N	N	T	T	T	C	N	N	N	C	T	T	T	N	C	N	T	N	T	N	T	C	C	T	C	T	T	N	C	T	T	C
TGCAGCCACGATTTTTTGCTCTCCTCAGCGACGGCCCATCTGTCATGGTCCCTGTATATAAACG	gb615	T/C	615	T	T	N	N	T	T	T	T	T	N	T	C	C	T	N	N	C	C	C	T	N	N	N	T	C	C	C	N	T	N	C	N	C	N	C	T	T	C	T	C	C	N	T	C	C	T
TGCAGCCACGGTGACTGTCCCTTCGTCGTGGTTTTCGTCACCCTTGACGAACAAGAGGAGGTCG	gb616	C/T	616	N	N	H	N	N	T	N	N	N	T	H	C	C	N	N	N	T	T	N	C	N	N	N	H	C	N	C	N	N	C	N	N	N	T	T	C	C	T	C	T	N	N	C	C	T	T
TGCAGCCACTAACATTTGGCCCAGCGACACGCTAGCATGCCACACGGGCACTTGATACGGCGAC	gb617	C/G	617	G	N	G	N	N	N	C	G	N	N	G	G	G	N	G	N	G	N	G	G	N	N	N	H	G	N	C	G	G	G	N	N	N	N	G	N	N	G	C	N	N	N	G	C	N	G
TGCAGCCACTCGCACCCACAGGATTCCGCTAGCGCACATCCATCTATGCCGATGATGTGGTCAC	gb618	A/G	618	N	N	N	N	N	N	N	N	N	N	N	N	G	N	N	N	A	N	N	N	N	N	N	A	G	A	G	N	N	N	A	N	N	G	N	N	N	N	G	N	A	N	N	A	N	A
TGCAGCCACTCGCACCCACAGGATTCCGCTAGCGCACATCCATCTATGCCGATGATGTGGTCAC	gb619	C/T	619	N	N	N	N	N	N	N	N	N	N	N	N	T	N	N	N	C	N	N	N	N	N	N	C	T	C	T	N	N	N	C	N	N	T	N	N	N	N	T	N	C	N	N	C	N	C
TGCAGCCACTGCCGCATGCCTGGTTGGCTTTTTCAGGCACTGCCGCATGCCTGGCTCGTTCTAT	gb620	C/G	620	N	N	N	N	N	N	N	C	C	G	N	N	C	G	N	N	N	N	N	G	N	N	N	G	N	N	N	C	C	N	N	C	N	N	G	C	G	G	C	G	N	N	N	C	N	G
TGCAGCCACTGCCGCATGCCTGGTTGGCTTTTTCAGGCACTGCCGCATGCCTGGCTCGTTCTAT	gb621	C/T	621	N	N	N	N	N	N	N	C	C	T	N	N	C	T	N	N	N	N	N	T	N	N	N	T	N	N	N	C	C	N	N	C	N	N	T	C	T	T	C	T	N	N	N	C	N	T
TGCAGCCACTTCCAGAACAAACTCCG	gb622	A/G	622	A	N	N	N	N	N	N	N	G	A	G	N	G	N	N	N	G	N	N	A	N	N	N	G	N	N	G	N	N	N	N	A	G	N	A	N	N	N	G	N	N	N	N	N	N	A
TGCAGCCAGAGGGAAGCGCCGAGGACGTCACTTGCGCGCACAATCGTATGCTCAGTAGACCGAG	gb623	A/G	623	N	N	N	N	N	A	G	A	G	N	N	G	G	N	N	N	A	A	N	G	N	N	G	H	G	A	N	N	A	N	N	G	A	N	A	G	G	A	N	N	N	N	N	G	G	A
TGCAGCCAGAGGGCAGCGCCGAGGACGTCACTTGCGCGCACAATCGTATGCCGTCTTCTGCTTG	gb624	A/G	624	N	N	N	N	N	N	G	N	G	N	N	G	N	N	N	N	A	A	N	G	N	N	G	G	G	A	N	N	N	N	N	G	A	N	N	G	G	A	N	N	N	N	N	G	N	A
TGCAGCCAGCCAGCGGCGAATAGGATTCGGGGGCTGCGATGTCTCGTGTACAGCGAGTTGAGTC	gb625	G/T	625	N	N	N	N	N	N	N	G	N	N	N	G	G	T	N	N	T	N	N	G	N	N	N	G	G	N	G	N	N	N	N	N	N	N	T	G	G	T	G	N	T	N	N	G	T	T
TGCAGCCAGCGGGCAACATTGCCTACCAGCCAGAGCCCAGACTGCTGCTGACTGTTGACCGAGA	gb626	A/C	626	C	N	N	N	N	N	A	N	A	N	N	C	A	N	N	N	N	N	N	A	N	N	N	C	C	N	N	N	N	N	N	A	N	N	C	A	N	A	A	N	N	N	A	A	N	A
TGCAGCCAGCTTCTGACGCGTGGATGCTTTTTGACCCCAGTTTATGTCACCAACCG	gb627	C/T	627	N	N	N	N	N	N	N	N	N	N	T	T	N	C	N	N	T	N	N	C	N	N	T	C	N	N	T	N	C	N	N	N	N	T	T	N	N	N	C	N	N	N	N	T	N	N
TGCAGCCAGGGTCGTGGGTCTACATGTGACGGGCACGGCAGGGCGCCCGCAACACGTAAGGGGA	gb628	A/G	628	H	A	N	N	G	N	N	N	N	N	G	N	N	N	N	N	G	G	N	A	N	N	N	A	G	G	N	N	N	N	N	N	N	N	G	A	N	G	A	G	N	N	A	A	N	G
TGCAGCCAGTGGCCTCCTAGACCAGCAACCGACAACTCGCCGACGAAGAAGCGCGGAAGCTGAA	gb629	A/T	629	N	N	N	N	N	T	A	N	A	N	N	N	T	N	N	N	A	N	N	T	N	N	N	T	N	A	T	N	N	N	T	N	N	N	N	N	N	N	T	N	N	N	N	T	N	N
TGCAGCCATACATCAGGCACGCCGACCCGCCCTACACGCACCACCGCATGCCTGCCG	gb630	A/G	630	N	N	N	N	N	A	N	G	A	N	G	G	G	N	N	N	N	N	N	N	N	A	N	N	A	N	N	G	A	N	N	N	A	N	A	N	N	A	A	A	N	N	N	A	N	G
TGCAGCCATACATGGCGCTGCATCGGGAGGAAGACAGGGAGATGTGAGGCAGGGAAGGTGCGGG	gb631	C/G	631	G	N	N	N	N	N	N	C	N	N	N	N	C	N	N	N	G	N	N	N	N	N	C	G	N	N	C	N	N	N	N	N	N	N	N	N	N	G	C	C	N	N	N	C	N	G
TGCAGCCATACGTTACATTACAACTACATACGGTTCCGCTAGGATGAAGTGTTCACGTACGGTG	gb632	C/T	632	N	N	T	N	C	N	N	T	T	N	N	N	T	C	N	N	H	T	N	C	N	N	N	N	T	N	C	N	N	N	N	N	N	C	T	T	N	C	T	C	T	N	N	T	N	T
TGCAGCCATAGACGCTGCAAAGCAAATTAGCAGTACGTACAGCCGCCCTTTCCTTATACCTTGG	gb633	A/C	633	C	N	C	N	N	A	N	A	N	N	C	N	N	N	N	N	N	N	N	N	N	N	N	A	C	N	N	C	N	N	N	N	N	N	N	N	N	A	C	N	A	A	A	A	N	A
TGCAGCCATAGATCATGCCAGCGGCCAAGCCGTCGCTCAAAGTTCATGTCGGCACCATGCAGCG	gb634	A/T	634	N	N	N	N	N	A	N	N	A	N	N	N	T	N	N	N	T	N	N	A	N	N	N	A	T	T	T	N	N	N	N	N	N	N	N	A	N	A	N	T	A	N	N	T	T	A
TGCAGCCATCAAGATAGTCCTGCTTCGGTACAAGGCCACCAAGTGATGGACATCAAGCGGCAGA	gb635	G/T	635	G	T	N	N	N	N	T	G	G	T	N	G	G	T	N	N	G	G	N	T	N	N	N	G	G	N	T	G	T	G	N	N	N	T	T	T	N	T	T	G	N	N	G	G	G	N
TGCAGCCATCAATCATGCAACAGGGGACGCTTGCTGAAGGTGGGGACGGAGGCGGCGGCGGCGG	gb636	A/G	636	G	N	N	N	N	A	N	N	G	A	G	N	A	N	N	N	N	N	N	A	N	N	N	H	A	A	G	N	G	N	N	N	N	N	G	N	N	A	N	A	G	N	N	A	A	N
TGCAGCCATCACCGACGCGCCGTGTAGATTGGATCGGCCGCGCCTCCACGCGTTTAGGGGCCCC	gb637	A/G	637	N	N	N	N	N	A	N	G	A	N	N	N	A	N	N	N	A	N	N	A	N	N	N	A	N	A	N	N	G	N	N	N	N	A	N	N	G	A	N	N	A	N	N	G	A	N
TGCAGCCATCCGTCTCCTGCAAGTCTTCTGTCAACGTATGTCTATGGCATTGCGTGTTTCTCAG	gb638	C/G	638	N	N	N	N	N	N	N	N	G	N	N	N	N	N	N	N	C	N	N	C	N	N	N	N	N	N	N	G	N	N	N	N	C	N	G	N	N	G	N	N	C	N	N	C	C	C
TGCAGCCATCCGTCTCCTGCAAGTCTTCTGTCAACGTATGTCTATGGCATTGCGTGTTTCTCAG	gb639	A/G	639	N	N	N	N	N	N	N	N	G	N	N	N	N	N	N	N	A	N	N	A	N	N	N	N	N	N	N	G	N	N	N	N	A	N	G	N	N	G	N	N	A	N	N	A	A	A
TGCAGCCATCCGTCTCCTGCAAGTCTTCTGTCAACGTATGTCTATGGCATTGCGTGTTTCTCAG	gb640	T/C	640	N	N	N	N	N	N	N	N	C	N	N	N	N	N	N	N	T	N	N	T	N	N	N	N	N	N	N	C	N	N	N	N	T	N	C	N	N	C	N	N	T	N	N	T	T	T
TGCAGCCATCGGAACAACCCCCAAGCATGCCATCCTG	gb641	A/G	641	G	N	N	N	N	G	N	N	A	N	N	N	G	N	N	N	A	G	G	A	N	N	N	A	A	N	N	A	N	N	N	N	N	N	N	A	A	N	A	G	N	N	A	G	N	A
TGCAGCCATCGGAACAACCCCCAAGCATGCCATCCTG	gb642	G/A	642	A	N	N	N	N	A	N	N	G	N	N	N	H	N	N	N	G	A	A	G	N	N	N	G	G	N	N	G	N	N	N	N	N	N	N	G	G	N	G	A	N	N	G	A	N	G
TGCAGCCATCGGGCCGTGTGCGTAAGGTTCTTAGCCCACCGAAAGTTCTTTCCCTCCGTTCGGT	gb643	C/T	643	T	N	N	N	N	T	N	C	C	N	T	C	C	N	N	N	H	C	N	T	N	N	N	T	C	T	C	T	T	N	N	N	C	C	C	T	N	T	C	N	N	N	N	C	N	N
TGCAGCCATCTCCGCACACATGCCGCCATGGGCTCTCGCCTCATCGTGGGCATTCACATCAGCA	gb644	A/G	644	N	N	N	N	G	N	N	N	G	N	G	N	G	N	N	N	G	N	N	A	N	N	N	A	A	N	N	N	A	N	N	N	N	G	G	G	N	G	N	A	N	G	N	G	N	G
TGCAGCCATCTCCGCACACATGCCGCCATGGGCTCTCGCCTCATCGTGGGCATTCACATCAGCA	gb645	A/G	645	N	N	N	N	G	N	N	N	G	N	G	N	G	N	N	N	G	N	N	A	N	N	N	A	A	N	N	N	A	N	N	N	N	G	G	G	N	G	N	A	N	G	N	G	N	G
TGCAGCCATCTCGGCTGCCGCAGACGCCCTCTCGGCGGATGCGTCCGCGTTCAATGCGGACGCG	gb646	C/T	646	N	N	N	N	N	N	C	N	N	N	C	N	C	N	N	N	N	N	N	C	N	N	N	C	N	N	C	N	N	N	N	N	N	N	N	N	N	T	C	N	C	N	C	T	T	C
TGCAGCCATCTCGGCTGCCGCAGACGCCCTCTCGGCGGATGCGTCCGCGTTCAATGCGGACGCG	gb647	T/G	647	N	N	N	N	N	N	T	N	N	N	T	N	T	N	N	N	N	N	N	T	N	N	N	T	N	N	T	N	N	N	N	N	N	N	N	N	N	G	T	N	T	N	T	G	G	T
TGCAGCCATGATAGGCTCAATGATCAAGTGATTCGTCCTCAGCGACGAGAGGCTAGATCTAACC	gb648	A/G	648	G	N	N	N	N	N	N	N	N	A	A	N	G	N	N	N	A	N	N	G	N	N	N	N	N	A	G	N	N	N	G	N	N	N	A	N	G	A	N	A	N	N	G	G	N	N
TGCAGCCATGGCAGATGTGGTGCAAGGGAGGATGATTTGGAGCGTCTTGTATTGTGGTGTGGAG	gb649	A/C	649	N	N	N	N	N	N	N	N	A	N	C	C	C	A	N	N	A	N	N	N	N	N	N	N	A	N	A	N	N	N	N	N	N	N	N	N	N	A	C	N	N	N	N	N	N	C
TGCAGCCATGGCAGATGTGGTGCAAGGGAGGATGATTTGGAGCGTCTTGTATTGTGGTGTGGAG	gb650	G/A	650	N	N	N	N	N	N	N	N	G	N	A	A	A	G	N	N	G	N	N	N	N	N	N	N	G	N	G	N	N	N	N	N	N	N	N	N	N	G	A	N	N	N	N	N	N	A
TGCAGCCATGGCCTGCTACCGCGCCGCTTCTCTACTGTCGCGGGCCGTCTCCGCCGCGCCGAGA	gb651	C/T	651	N	N	N	N	N	N	N	T	N	N	T	N	T	N	N	N	T	N	N	T	N	N	N	T	C	T	C	C	N	N	N	T	N	N	C	T	T	T	T	N	C	N	C	T	T	C
TGCAGCCATGGCTGAGAAATGATATATAGACGACGCAAACAACCAATTGGGGTGTGGGAAAGAG	gb652	C/T	652	C	N	N	N	N	N	N	N	N	N	N	N	T	N	N	N	C	N	N	N	N	N	N	C	T	N	N	C	N	N	N	T	N	T	T	N	N	N	N	T	N	N	N	C	N	N
TGCAGCCATGGGCAGCGGAAGAAGTGCGCGTGGGCGCCGAGGTTGGAGGTAGGGACCTGCGCGG	gb653	A/G	653	G	N	N	N	N	N	N	N	A	A	N	N	G	N	N	N	A	A	A	A	N	N	N	G	G	N	N	N	A	N	N	N	N	G	N	N	N	A	G	N	N	N	N	A	N	G
TGCAGCCATGGGCAGCGGAAGAAGTGCGCGTGGGCGCCGAGGTTGGAGGTAGGGACCTGCGCGG	gb654	G/A	654	A	N	N	N	N	N	N	N	G	G	N	N	A	N	N	N	G	G	G	G	N	N	N	A	A	N	N	N	G	N	N	N	N	A	N	N	N	G	A	N	N	N	N	G	N	A
TGCAGCCATTCAGGAGGAAGGAGGGGAGTAAGAAATGTGATGTTCATGTGCTAGGGTTCTTTCT	gb655	A/C	655	N	N	C	N	N	N	N	N	N	N	N	N	C	N	N	N	C	C	N	A	N	N	N	C	N	N	A	N	N	N	N	N	N	A	N	A	N	A	A	N	C	C	N	C	N	N
TGCAGCCATTGCCAATACCTGAATTTTCAGTGTACTAGAGTAGGGGTACCCTAGTATCCCGAAC	gb656	A/G	656	N	N	G	N	N	N	N	N	G	N	A	N	A	N	N	N	N	N	N	A	N	N	N	A	G	N	N	N	N	N	N	N	N	G	N	N	N	N	A	N	N	N	N	G	N	G
TGCAGCCATTTATCACTCAGCGCCAAGCCCCAATAGCGCGTGGCAACGATTGGAGCAACGTGGC	gb657	A/G	657	N	A	A	N	N	A	N	N	N	N	G	N	A	G	N	N	A	N	N	N	N	N	N	A	G	N	A	N	N	N	N	N	N	A	N	N	G	A	N	N	N	N	N	G	N	A
TGCAGCCATTTGCCGAGATAGGACAGGGATCTACCAGGGGATGTCCACGGTAGTCTTCAGAAAT	gb658	A/G	658	N	N	N	N	N	N	N	N	A	N	A	A	G	N	N	N	H	N	N	G	N	N	N	H	N	A	A	G	N	N	A	N	A	A	A	N	G	A	N	N	N	N	N	H	N	N
TGCAGCCCACAAAGAGGCCACGAATCACATGCCCACCTATCTAACCAGTGGCGGCGTCACGCCC	gb659	A/G	659	N	N	N	N	N	N	G	G	G	A	A	N	A	G	N	N	H	N	N	G	N	N	A	A	G	N	N	N	N	N	N	N	N	A	A	N	G	A	A	A	G	G	N	A	G	G
TGCAGCCCACGATATTTGCCGCAAAAATTGGATGTATATGTTAGGGTATCTTCAAGGCCGACCC	gb660	A/C	660	A	C	N	N	N	N	N	C	N	N	N	N	C	A	N	N	C	A	N	H	N	A	N	N	A	C	H	A	N	N	N	C	N	C	C	N	N	C	C	N	N	N	N	C	N	N
TGCAGCCCACTCTTCGCCGCATGGTTCCGTGATATAAAACCACTGCTGCTGCCACTCCTTGACG	gb661	A/G	661	N	N	N	N	N	G	A	G	N	N	N	N	N	N	N	N	G	G	N	A	N	N	N	N	N	N	N	A	N	N	N	N	G	N	G	N	N	N	G	A	N	N	N	G	N	G
TGCAGCCCACTGTTTGCCGCATGGTTCGGTGATATAAAACCACTGCTACTGCCACTCCTTGACG	gb662	C/T	662	N	N	N	N	N	N	T	N	C	N	T	C	C	N	N	N	N	T	N	T	N	N	N	C	N	C	N	T	N	N	N	N	N	C	N	C	N	C	T	C	N	N	N	T	N	C
TGCAGCCCACTTTTTTCTGCGTGGTTTGGTGATATAAAACCACTGCTGCTGCCACTCCTTGACG	gb663	G/T	663	N	N	G	N	N	N	N	N	G	G	G	T	T	N	N	N	G	G	N	T	N	N	N	G	N	N	T	N	G	N	N	N	N	G	G	T	N	G	T	G	N	N	N	T	N	G
TGCAGCCCAGATTCCCGCCATCCCCATCACCGACAGCGCTCGCCTCTGGTGACGATGAGGTGGA	gb664	C/T	664	N	N	T	N	N	N	N	T	N	N	C	C	N	T	N	N	T	N	N	N	N	N	N	T	C	N	N	N	N	N	N	N	N	N	N	N	T	C	N	N	N	N	N	C	N	T
TGCAGCCCAGATTCCCGCCATCCCCATCACCGACAGCGCTCGCCTCTGGTGACGATGAGGTGGA	gb665	C/T	665	N	N	T	N	N	N	N	T	N	N	C	C	N	T	N	N	T	N	N	N	N	N	N	T	C	N	N	N	N	N	N	N	N	N	N	N	T	C	N	N	N	N	N	C	N	T
TGCAGCCCATAGGATCTCGCGAGGAACGTGTAAATGCACGTGACCGCCTAGGTGAGATCCCG	gb666	A/C	666	A	N	N	N	N	N	N	A	A	N	C	N	A	N	N	N	N	N	N	C	N	N	N	C	N	N	C	N	N	N	N	A	N	N	N	A	N	N	N	C	N	N	A	A	N	N
TGCAGCCCATTTATGTCGTTGGCTCAGTTATGAAGGACTCCACAGTCCACACACAGTCTCCTGC	gb667	A/C	667	N	N	A	N	N	A	A	A	A	A	A	N	C	A	N	N	H	N	N	A	N	A	N	A	N	C	N	N	A	N	N	N	N	C	N	N	A	C	A	C	N	N	A	C	N	A
TGCAGCCCATTTATGTCGTTGGCTCAGTTATGAAGGACTCCACAGTCCACACACAGTCTCCTGC	gb668	C/A	668	N	N	C	N	N	C	C	C	C	C	C	N	A	C	N	N	H	N	N	C	N	C	N	C	N	A	N	N	C	N	N	N	N	A	N	N	C	A	C	A	N	N	C	A	N	C
TGCAGCCCCACGTCACTGAACGCCACCGTGAGGAAAAGCACAGCCGCGAAGAAGGAGTGCACGA	gb669	A/G	669	N	N	N	N	N	A	G	N	N	N	G	N	A	N	N	N	A	A	N	A	N	N	N	A	N	N	A	N	N	N	N	N	N	N	A	G	N	N	A	N	N	N	N	A	A	A
TGCAGCCCCAGTCAGGCGGCATTTGTGCCACGCGTACATAACTACGCACTCAAAATACCATGGG	gb670	A/G	670	N	N	N	N	N	A	N	G	A	N	G	N	A	N	N	N	N	N	N	A	N	N	N	G	N	A	N	N	N	N	N	N	N	A	A	N	N	N	A	G	N	N	A	A	N	N
TGCAGCCCCGCTTCGGCGCAAGCAGGACCTCTAGCCTGCCCATCCAGCAACCTCCAGCACACGC	gb671	C/T	671	N	N	N	N	N	N	N	N	N	N	N	N	C	N	N	N	T	N	N	T	N	N	N	T	N	C	N	N	N	N	N	N	C	N	T	N	N	N	N	T	C	N	N	C	N	T
TGCAGCCCCGTAAAGCAAGCCCATTGGTTTCATGCCCATGCATCTGAGAAGCATTATTTACCGC	gb672	A/C	672	N	N	N	N	N	N	N	A	N	N	C	C	A	N	N	N	N	C	N	C	N	N	N	C	N	N	C	N	N	N	N	N	C	N	N	N	N	C	N	A	N	N	N	C	C	A
TGCAGCCCCGTAAAGCAAGCCCATTGGTTTCATGCCCATGCATCTGAGAAGCATTATTTACCGC	gb673	G/A	673	N	N	N	N	N	N	N	G	N	N	A	A	G	N	N	N	N	A	N	A	N	N	N	A	N	N	A	N	N	N	N	N	A	N	N	N	N	A	N	G	N	N	N	A	A	G
TGCAGCCCCTCCACGGCGGCCCCCTCCTGGTCGCTCCCGTACCCCTCCTCGTCCTCGTCGTCGC	gb674	C/T	674	N	N	N	N	C	N	N	N	N	N	C	N	N	C	N	N	H	T	N	T	N	N	N	N	N	N	C	N	T	N	N	N	N	C	N	T	N	N	N	C	N	N	N	C	T	C
TGCAGCCCCTTGCTTGCTGCATGCTCACGTAGTCCTGGTGGTTGCATCGGATGCACTGAACCGA	gb675	C/G	675	N	N	N	N	N	G	N	G	G	N	G	N	N	N	N	N	H	N	N	G	N	N	N	G	C	N	N	N	G	N	N	N	N	C	N	N	N	N	G	N	N	N	N	C	C	G
TGCAGCCCCTTGTAGTCGTGCTCCATCTCCCACCAGTCATAGTAAGAATAAAACTGCCATGAGA	gb676	C/T	676	T	N	T	N	N	T	C	T	C	N	C	C	C	T	C	T	H	T	C	C	N	T	T	T	C	T	C	T	N	N	N	N	T	T	T	C	C	C	C	H	C	N	T	C	T	C
TGCAGCCCCTTGTAGTCGTGCTCCATCTCCCACCAGTCATAGTAAGAATAAAACTGCCATGAGA	gb677	G/T	677	T	N	T	N	N	T	G	T	G	N	G	G	G	T	G	T	H	T	G	G	N	T	T	T	G	T	G	T	N	N	N	N	T	T	T	G	G	G	G	H	G	N	T	G	T	G
TGCAGCCCCTTGTAGTCGTGCTCCATCTCCCACCAGTCATAGTAAGAATAAAACTGCCATGAGA	gb678	T/C	678	C	N	C	N	N	C	T	C	T	N	T	T	T	C	T	C	H	C	T	T	N	C	C	C	T	C	T	C	N	N	N	N	C	C	C	T	T	T	T	H	T	N	C	T	C	T
TGCAGCCCGACCCTCTACAGTTCCTCCTGGGTTTGGGGGCGCTATGCGGTGTCAACCCAACAAA	gb679	C/T	679	N	N	N	N	N	N	N	T	T	N	T	N	N	T	N	N	T	C	N	T	N	N	N	T	C	N	N	T	N	N	N	N	N	C	N	T	T	C	N	N	N	N	N	C	T	C
TGCAGCCCGACCCTCTACAGTTCCTCCTGGGTTTGGGGGCGCTATGCGGTGTCAACCCAACAAA	gb680	C/G	680	N	N	N	N	N	N	N	G	G	N	G	N	N	G	N	N	G	C	N	G	N	N	N	G	C	N	N	G	N	N	N	N	N	C	N	G	G	C	N	N	N	N	N	C	G	C
TGCAGCCCGCGTAGCCTGCGTGGGGGTTTTAGCCAGGTTCGGGCACGTGGACGGTCCAGCCCAG	gb681	C/T	681	T	N	N	N	N	N	N	T	N	T	N	C	C	N	N	N	C	N	N	T	N	N	C	T	N	T	T	C	N	N	C	N	N	N	C	T	C	C	C	C	N	N	C	C	C	T
TGCAGCCCGCGTTGCAGCGAAGGAACGGGGCGGGCTGCTCCGTGCATGCATGGGCGCTCCGAGA	gb682	C/T	682	T	N	N	N	N	N	C	T	C	N	N	N	C	T	N	N	T	T	N	C	N	T	N	T	C	T	C	N	C	N	N	N	N	T	N	C	C	C	C	T	N	N	N	C	N	N
TGCAGCCCGTGCCTCGCGCGCACGTGCCCGTCATCAAGATGCGCTTCCGCCGCGTGCAGGTGGA	gb683	C/G	683	N	N	N	N	N	C	G	G	N	N	N	N	G	C	N	N	G	N	N	C	N	N	G	C	G	N	G	N	N	N	N	C	N	N	N	N	N	G	G	G	C	N	N	G	N	C
TGCAGCCCTCAGCCCAACGAGGCTCCCAGGCCTCACGTACTCCCTCGCCGACTCCTTCGCCGAA	gb684	A/G	684	N	N	N	N	N	A	N	N	N	N	N	N	A	N	N	N	A	G	N	A	N	A	N	A	N	N	N	G	N	N	N	N	G	N	G	N	N	G	N	G	N	N	N	A	N	G
TGCAGCCCTCAGCCCAACGAGGCTCCCAGGCCTCACGTACTCCCTCGCCGACTCCTTCGCCGAA	gb685	G/A	685	N	N	N	N	N	G	N	N	N	N	N	N	G	N	N	N	G	A	N	G	N	G	N	G	N	N	N	A	N	N	N	N	A	N	A	N	N	A	N	A	N	N	N	G	N	A
TGCAGCCCTCGCGGCAGAAGTACAAAGCAACCTTCTCTGGAAAACCACAAATCCGACGACAACA	gb686	G/T	686	N	N	N	N	N	G	N	N	N	N	G	T	T	N	N	N	T	N	N	N	N	N	N	G	N	N	N	G	G	N	N	N	N	N	N	N	N	G	T	N	N	G	N	T	N	G
TGCAGCCCTCGTCTGGCGCACGGTCTGCGCCTGGGCCTATTGCCGCTGCGCAGTCCTGCCG	gb687	A/G	687	N	N	N	N	N	N	G	N	N	N	A	N	N	N	N	N	G	A	N	A	N	N	N	A	N	G	N	N	N	N	N	A	N	N	N	G	N	G	N	N	N	N	N	A	G	A
TGCAGCCCTCTCTCTCCCCTAAAGCCCACTAAGGGCCCAATAACTTCCG	gb688	C/G	688	N	N	N	N	N	G	N	C	C	N	N	C	C	N	N	N	H	N	N	G	N	N	N	G	C	N	C	N	N	N	C	N	N	N	C	N	C	H	C	C	N	N	C	C	G	G
TGCAGCCCTCTCTCTCCCCTAAGGCCCACTAAGGCCCATAACTTCCCGTGGGGTTCCG	gb689	C/T	689	N	N	N	N	N	T	N	C	N	N	H	N	N	T	N	N	T	N	N	T	N	N	N	T	C	C	C	N	N	N	N	N	C	C	T	N	N	N	C	C	T	N	C	C	C	T
TGCAGCCCTCTCTCTCCCCTCAAGCCAAATAAGGCCCATTACTTCCCCG	gb690	A/G	690	N	N	N	N	N	A	A	A	G	N	G	A	A	A	N	N	A	N	A	A	N	N	N	A	A	N	G	G	G	N	G	G	G	N	G	A	A	A	A	N	G	N	N	A	A	G
TGCAGCCCTCTCTCTCCCCTCAGGCCCACTAAGGCCCAATACTTCCTTGGGGGTTTCCG	gb691	C/T	691	T	N	N	N	N	T	C	T	N	N	N	N	T	N	N	N	C	T	N	C	N	C	N	C	T	N	T	T	N	C	N	N	N	N	T	T	N	T	T	T	N	N	C	C	T	C
TGCAGCCCTGAGATGCCCTTCTCCCTCCCCGTGAGCCTCCTGGCAGCAGGAACGAATGCCCGAG	gb692	A/C	692	C	N	N	N	N	N	N	N	N	N	N	N	C	A	N	N	A	N	A	A	N	N	N	A	C	N	C	N	N	N	N	N	N	N	N	N	C	C	C	C	N	N	N	A	N	N
TGCAGCCCTGGTCGGGGTCACCAACACGTGGCGGGGCGCTTGACGCCCCGAGATCGGAAGAGCG	gb693	C/G	693	N	N	N	N	N	N	N	N	N	N	N	N	C	G	N	G	N	N	N	C	N	N	N	C	N	N	G	N	N	N	N	N	N	N	N	N	C	N	G	G	N	N	N	C	N	C
TGCAGCCCTGTGCACCCACGACCACAACAGTTACAAAGTTGATCAGATATGTGGTGTGCTTCTA	gb694	C/T	694	T	N	T	N	N	T	C	N	C	N	T	T	T	T	T	N	T	C	N	T	C	N	T	H	C	T	C	N	C	N	T	C	N	N	T	T	C	T	C	T	C	C	T	T	C	C
TGCAGCCCTTCAGGCAGTAGCTGCTGCATCTCAGTACAACCCCGACTACAACTTTGGATATCCG	gb695	A/T	695	T	N	N	N	N	N	N	N	N	N	N	N	N	N	T	N	T	N	N	A	N	N	N	N	N	N	N	A	N	N	N	N	N	N	N	N	T	N	T	N	N	N	T	T	T	T
TGCAGCCCTTCGTCTTCCTCCGCCGCCCGCCTCCGCCGCCGCAAATTCCG	gb696	C/T	696	N	N	N	N	C	T	N	N	C	N	T	N	N	N	N	N	T	N	N	C	N	N	N	N	C	N	T	N	N	N	N	N	N	N	N	N	C	N	N	T	N	T	N	T	T	T
TGCAGCCCTTCGTCTTCCTCCGCCGCCCGCCTCCGCCGCCGCAAATTCCGAGATCGGAAGAGCG	gb697	C/T	697	C	N	N	N	N	H	N	N	C	C	T	N	N	C	N	N	C	N	N	C	N	N	N	C	C	N	N	N	N	N	N	N	N	N	C	N	C	T	T	N	N	N	C	T	N	N
TGCAGCCGAAACCCTAGCCACAGGCTAGATGTCGTGGCCGAGCGCTAGAGACCGAGATCGGAAG	gb698	A/G	698	A	N	N	N	N	A	N	N	N	N	G	N	N	N	N	N	N	N	N	G	N	N	N	A	N	N	N	A	N	N	A	G	N	N	N	N	N	G	G	N	N	N	N	A	N	A
TGCAGCCGAAGATAGTTCGCACGGTCCTGGTCCGTGATCAGACGATGCGGAGGGGGGACGGCCT	gb699	A/G	699	N	N	N	N	N	N	N	G	A	N	A	G	A	G	N	N	N	N	N	A	N	N	N	N	N	N	G	N	N	N	N	G	A	N	A	N	G	A	N	A	N	A	N	G	N	N
TGCAGCCGAAGATAGTTCGCACGGTCCTGGTCCGTGATCAGACGATGCGGAGGGGGGACGGCCT	gb700	T/G	700	N	N	N	N	N	N	N	G	T	N	T	G	T	G	N	N	N	N	N	T	N	N	N	N	N	N	G	N	N	N	N	G	T	N	T	N	G	T	N	T	N	T	N	G	N	N
TGCAGCCGAGACCGCAGAACCACCGTGTAGCCGACGCGTCACAGGAAGGTTGCCGCGAAGCCAG	gb701	A/G	701	N	N	N	N	N	A	N	N	N	A	A	N	A	A	N	N	H	A	N	A	N	N	N	N	A	N	A	N	N	N	N	N	N	N	A	A	G	A	G	A	N	N	A	A	N	N
TGCAGCCGAGCCTCCTGGGCTTTGCTAGAGGTCTCTG	gb702	C/T	702	T	N	N	N	N	N	C	N	C	N	C	N	N	N	N	N	N	C	N	N	N	N	N	C	N	N	T	N	C	N	N	C	N	N	N	N	N	T	T	C	N	N	N	C	N	N
TGCAGCCGAGCGTGTTCCGCATGGTCCTGGTCCGTGATAAGACGAGGCGGAGGGGCGACGTCAT	gb703	C/T	703	N	N	T	N	N	N	N	T	T	N	C	N	T	N	N	N	C	T	N	C	N	C	N	C	T	C	T	C	T	N	N	N	N	T	T	N	N	C	T	N	N	N	N	C	T	C
TGCAGCCGAGCGTGTTCCGCATGGTCCTGGTCCGTGATAAGACGAGGCGGAGGGGCGACGTCAT	gb704	T/C	704	N	N	C	N	N	N	N	C	C	N	T	N	C	N	N	N	T	C	N	T	N	T	N	T	C	T	C	T	C	N	N	N	N	C	C	N	N	T	C	N	N	N	N	T	C	T
TGCAGCCGAGGTTCTCCTTGACGCCGACCTCCCCTGGATGTCTGGATGGTCTAGGGGGGCGCGT	gb705	T/G	705	N	N	T	N	N	T	N	T	G	T	N	T	N	N	N	N	G	N	T	G	N	N	N	G	T	N	T	N	N	N	N	N	N	N	N	N	G	T	N	T	N	N	G	H	N	T
TGCAGCCGATTGTCAAGCCGACCATCGTCTTGTGCCTCACCGCCG	gb706	T/C	706	T	N	C	N	N	T	N	T	N	N	C	T	T	C	N	N	C	N	C	C	N	N	N	T	C	N	T	N	N	N	N	N	N	N	C	N	N	T	N	T	N	N	N	T	N	T
TGCAGCCGCCGCCCTCTGCCCCGCACTGCCGCCGCACCACACTGCCCCGCCCCTCGCCG	gb707	C/T	707	N	N	N	N	N	N	T	C	T	T	T	N	C	C	N	N	T	N	N	N	N	N	N	C	N	N	C	N	N	N	N	N	T	N	C	N	N	T	C	T	C	N	N	C	N	N
TGCAGCCGCTCCACGCACCGACCGTCTGAACCCAGACTGATCACAGATTCACGAACAATTAGAC	gb708	A/G	708	N	N	N	N	N	N	N	N	N	A	G	A	G	N	N	N	G	N	N	G	N	N	N	N	A	N	G	N	N	N	A	N	A	N	N	N	N	A	G	G	N	N	N	A	N	G
TGCAGCCGCTGAACCTAGAGCAGATCTTCCACGAACCGCTCGCTGAGATGGGCATCGTGAACAA	gb709	C/T	709	N	N	N	N	N	N	N	C	C	N	N	N	T	T	N	N	T	C	T	C	N	N	N	T	T	T	C	N	N	N	N	N	N	T	T	T	N	T	N	N	N	N	N	C	T	N
TGCAGCCGCTTCCAATTCGCTGTTGCCTGCTACCGCGTCTGCCAGCCGAGCCGTCCGAACCACC	gb710	C/G	710	N	N	C	N	N	G	N	N	N	N	N	G	N	N	N	N	C	C	N	C	N	N	N	C	C	G	N	C	G	C	N	N	N	C	C	C	C	N	N	G	N	N	N	G	C	C
TGCAGCCGTACCGAGCGCTGGTCGTTTGAGAGCCTGATGGTGGAAGGCACTCATGAGTCCGAGA	gb711	A/G	711	N	N	N	N	N	G	N	G	N	N	N	A	G	N	N	N	H	N	N	A	N	N	N	G	N	N	A	N	N	N	N	N	N	N	N	N	N	A	N	N	N	N	N	G	A	G
TGCAGCCGTACCGAGCGCTGGTCGTTTGAGAGCCTGATGGTGGAAGGCACTCATGAGTCCGAGA	gb712	T/C	712	N	N	N	N	N	C	N	C	N	N	N	T	C	N	N	N	H	N	N	T	N	N	N	C	N	N	T	N	N	N	N	N	N	N	N	N	N	T	N	N	N	N	N	C	T	C
TGCAGCCGTAGAGGCAACGGCGGGGCCTTGCTTGTCACCCCCCTGCGCACCGTGGCGCCCAAGT	gb713	A/G	713	N	N	N	N	N	N	N	N	N	N	G	N	N	N	N	N	N	N	N	G	N	N	N	A	N	G	G	N	N	N	N	G	A	N	N	A	A	N	N	N	N	N	N	A	N	G
TGCAGCCGTCGCGTGCGCCACTATCTCCCTAGCCTTCTTGGCCCTGTTGCGCCTGTCGGCGGGG	gb714	A/G	714	N	N	N	G	N	N	N	A	A	N	N	N	A	N	N	N	N	N	N	G	N	N	N	A	A	N	N	N	N	N	N	N	N	N	A	N	N	G	N	A	N	N	N	G	N	G
TGCAGCCGTCGCGTGCGCCACTATCTCCCTAGCCTTCTTGGCCCTGTTGCGCCTGTCGGCGGGG	gb715	G/A	715	N	N	N	A	N	N	N	G	G	N	N	N	G	N	N	N	N	N	N	A	N	N	N	G	G	N	N	N	N	N	N	N	N	N	G	N	N	A	N	G	N	N	N	A	N	A
TGCAGCCGTCGCTGGTATGCCAGGTCGCGATGCCGTGGTCAAGGCCATGAGGTGAGAGGCCCGA	gb716	C/T	716	N	N	N	N	N	C	N	N	N	N	N	N	N	N	C	N	T	N	N	T	N	N	N	C	T	N	T	N	N	N	C	T	N	C	C	C	N	N	T	N	N	N	C	C	N	T
TGCAGCCGTGTGCGACGTTGTGATGCACCAGTGCTGTTTTGCGCCACAGAAGATCCGAGATCGG	gb717	A/G	717	N	N	A	N	N	N	N	G	N	N	G	N	N	N	N	N	G	N	N	A	N	A	N	G	N	N	A	N	A	N	N	N	N	G	N	G	N	N	G	G	N	N	N	G	G	N
TGCAGCCGTTCATTCAGACCTCGGTGGCGCAACGTCCATTTCAGAAGCTGGCATTCCGAGATCG	gb718	A/G	718	N	N	N	N	N	G	A	N	N	N	A	G	G	N	G	N	G	G	N	A	N	N	G	G	G	A	A	N	A	N	N	A	N	A	N	N	A	A	G	A	G	N	N	G	G	G
TGCAGCCTAAACTATAGCAGTTTGCAATCTAGGGTGCTATGCATCAAGAAGTAGCAGGGATGGC	gb719	A/G	719	N	N	N	N	N	N	N	N	A	N	N	A	A	N	N	N	N	N	N	G	N	N	N	A	N	N	N	N	N	N	N	N	N	G	N	A	G	A	N	N	N	N	N	G	N	N
TGCAGCCTCAAGCGACAGTCGGCGTACGCGGACGCCGAGGTAAACCTTTCCGTGAAAGTTCACC	gb720	C/T	720	T	N	T	N	N	N	N	N	N	N	C	T	T	N	T	N	T	C	N	T	N	N	N	T	T	C	T	N	N	N	N	N	N	N	N	T	T	C	T	C	N	N	N	T	N	C
TGCAGCCTCAAGCGACAGTCGGCGTACGCGGACGCCGAGGTAAACCTTTCCGTGAAAGTTCACC	gb721	G/A	721	A	N	A	N	N	N	N	N	N	N	G	A	A	N	A	N	A	G	N	A	N	N	N	A	A	G	A	N	N	N	N	N	N	N	N	A	A	G	A	G	N	N	N	A	N	G
TGCAGCCTCACGCTTCACACACTCTCTCTCTAGTATATATCTACACACTGGAGCCTCAGCGCTT	gb722	A/G	722	N	N	A	N	N	N	N	G	A	N	G	N	A	N	N	N	A	N	N	G	N	N	G	A	G	N	N	G	G	N	N	N	N	A	A	N	N	A	G	N	N	N	N	G	N	N
TGCAGCCTCAGCACTTGTTCTCTACAGTTTGCACGCTTCACACTCTCTCTCCAGTATATATATA	gb723	A/G	723	N	N	N	N	N	A	N	G	N	A	N	G	G	N	N	N	A	N	N	A	N	N	N	A	G	N	G	N	N	N	G	A	N	G	G	A	G	A	G	N	N	N	N	G	G	N
TGCAGCCTCAGCACTTGTTTTCTAGGGTTTGCACTCTTCACACACACTCTCTCAAGTATATATA	gb724	G/T	724	N	N	N	N	N	N	N	N	T	N	G	G	G	N	N	N	H	N	N	T	N	G	N	G	T	N	T	N	N	N	N	T	N	G	N	N	N	N	N	N	T	N	N	G	N	N
TGCAGCCTCAGCACTTGTTTTCTAGGGTTTGCACTCTTCACACACACTCTCTCAAGTATATATA	gb725	A/T	725	N	N	N	N	N	N	N	N	T	N	A	A	A	N	N	N	H	N	N	T	N	A	N	A	T	N	T	N	N	N	N	T	N	A	N	N	N	N	N	N	T	N	N	A	N	N
TGCAGCCTCAGCGGGAGCCCAGTCCATTAGCGGAGCGACGAATGCCGAGATCGGAAGAGCGGTT	gb726	A/G	726	N	N	A	N	N	G	G	A	N	G	N	N	G	N	N	G	G	A	N	G	N	G	N	H	N	G	N	G	N	N	N	G	N	A	G	A	N	G	A	G	N	N	G	A	N	G
TGCAGCCTCAGCGGGAGCCCAGTCCATTAGCGGAGCGACGAATGCCGAGATCGGAAGAGCGGTT	gb727	T/G	727	N	N	T	N	N	G	G	T	N	G	N	N	G	N	N	G	G	T	N	G	N	G	N	H	N	G	N	G	N	N	N	G	N	T	G	T	N	G	T	G	N	N	G	T	N	G
TGCAGCCTCAGGTGCAGCCGCACCGTTTGGGGTAAGGATGAGGAGGCACGATGGCGTGTGCGCG	gb728	A/G	728	N	N	G	N	N	G	N	G	G	N	G	N	A	G	N	N	A	N	N	G	N	G	N	G	A	N	A	A	G	N	N	A	N	N	A	N	N	A	G	A	N	N	N	A	N	G
TGCAGCCTCCACAGCCCCACGCCGTCCTTCACCTCGCTTGCCGTGAACCGAGATCGGAAGAGCG	gb729	C/G	729	N	N	N	N	N	C	N	G	N	N	C	N	C	N	N	N	G	N	N	C	N	N	N	C	G	G	G	N	N	N	N	C	G	N	C	N	N	N	C	C	N	N	N	C	C	C
TGCAGCCTCCACAGCCCCACGCCGTCCTTCACCTCGCTTGCCGTGAACCGAGATCGGAAGAGCG	gb730	C/T	730	N	N	N	N	N	C	N	T	N	N	C	N	C	N	N	N	T	N	N	C	N	N	N	C	T	T	T	N	N	N	N	C	T	N	C	N	N	N	C	C	N	N	N	C	C	C
TGCAGCCTCCCACAACCGCAAACTCTCCAGTGTCACCGCCGCCACACCAAATCCGAGATCGGAA	gb731	A/G	731	N	N	G	N	N	N	G	G	N	N	G	G	A	N	N	N	A	N	G	N	N	N	N	A	N	G	N	N	N	N	G	N	N	N	G	A	N	N	A	G	N	N	N	A	N	G
TGCAGCCTCCCGCGGCGGACGTCGTCCGCAAGGCGGCTCCACCGCTTGCACGTCCTGGCACAGC	gb732	C/G	732	N	N	N	N	N	N	N	N	G	N	C	N	N	C	N	N	G	G	N	C	N	N	N	G	G	N	N	N	C	N	N	N	N	N	N	C	N	N	C	G	G	N	N	G	N	N
TGCAGCCTCCGATCACTGCCCCCTTGTCGTGGGCTGCTCCCTCTGCTCGCCAGGGAAGAGAAGG	gb733	C/T	733	T	T	T	N	N	T	C	C	T	N	C	T	T	N	N	N	T	C	N	C	N	N	N	T	C	T	T	C	N	T	C	T	N	T	T	T	N	T	C	T	T	T	C	C	T	T
TGCAGCCTCCGATCACTGCCCCCTTGTCGTGGGCTGCTCCCTCTGCTCGCCAGGGAAGAGAAGG	gb734	T/C	734	C	C	C	N	N	C	T	T	C	N	T	C	C	N	N	N	C	T	N	T	N	N	N	C	T	C	C	T	N	C	T	C	N	C	C	C	N	C	T	C	C	C	T	T	C	C
TGCAGCCTCCGCGGGCAACGGGGCACTGTATTGCATGGCGCCGTATGGCTGCGGCCGTAGCCAT	gb735	A/G	735	N	N	N	N	N	N	N	N	N	N	N	N	N	N	N	N	H	N	N	G	N	N	N	G	A	N	G	A	N	N	N	N	N	N	N	G	N	A	N	N	A	N	G	A	A	G
TGCAGCCTCCTCTCACTTTCATGTGCGGCCGTGCAGTATTTTCAGGAAGAGGATGAAGAAGACA	gb736	A/G	736	G	A	G	N	N	H	N	N	N	N	G	N	A	A	N	A	H	G	N	A	N	G	N	G	A	G	G	N	G	N	A	N	N	N	A	N	G	N	G	A	G	N	N	G	N	N
TGCAGCCTCCTCTCACTTTCATGTGCGGCCGTGCAGTATTTTCAGGAAGAGGATGAAGAAGACA	gb737	T/C	737	C	T	C	N	N	H	N	N	N	N	C	N	T	T	N	T	H	C	N	T	N	C	N	C	T	C	C	N	C	N	T	N	N	N	T	N	C	N	C	T	C	N	N	C	N	N
TGCAGCCTCGGCGCTTGTTTTCTAGGGTTTGCATGCTTCACACTCTTTCTCTCCAGTATATATA	gb738	C/T	738	N	N	N	N	N	N	N	N	N	N	C	N	T	N	T	N	C	C	N	T	N	N	N	T	T	N	T	N	N	N	N	N	N	T	N	N	T	C	T	N	N	N	T	T	C	C
TGCAGCCTCGTCGGCAGCGGGCCCATGGTGGGGATGCCGTCCGCCCCGATCCGCCACGGTCGCG	gb739	C/T	739	N	N	N	N	N	N	N	N	T	N	C	N	T	T	N	N	T	C	N	C	N	N	N	H	C	N	C	N	N	N	N	N	N	N	C	N	N	N	C	N	N	N	C	T	C	C
TGCAGCCTCGTCGGCAGCGGGCCCATGGTGGGGATGCCGTCCGCCCCGATCCGCCACGGTCGCG	gb740	A/G	740	N	N	N	N	N	N	N	N	G	N	A	N	G	G	N	N	G	A	N	A	N	N	N	H	A	N	A	N	N	N	N	N	N	N	A	N	N	N	A	N	N	N	A	G	A	A
TGCAGCCTCGTCGGCAGCGGGCCCATGGTGGGGATGCCGTCCGCCCCGATCCGCCACGGTCGCG	gb741	T/C	741	N	N	N	N	N	N	N	N	C	N	T	N	C	C	N	N	C	T	N	T	N	N	N	H	T	N	T	N	N	N	N	N	N	N	T	N	N	N	T	N	N	N	T	C	T	T
TGCAGCCTCTCTGTCGCTCTGATGTGCAGCGCTCGCTGAAGAAGGGGGACGAAGCGGGGAGGCA	gb742	C/T	742	T	N	N	N	N	T	N	C	T	N	C	T	N	C	N	N	C	T	N	C	N	N	N	H	T	T	C	N	C	N	N	N	N	T	T	N	N	T	C	C	N	C	C	T	T	C
TGCAGCCTCTCTTGTACGTCCTCTCCTCTCCCGTCCTACAACAAAGGTCACCTCAATTTGGCAT	gb743	A/G	743	N	N	A	G	N	N	N	G	N	N	G	A	A	G	N	N	H	N	N	N	N	N	G	G	N	N	N	N	N	N	N	N	G	N	N	G	G	N	A	A	N	N	G	A	N	N
TGCAGCCTCTGAGGCCCATAGGGCGATAAAGAGACCTGGCGTGTCGTCAGGATCGCCGTCCTCT	gb744	A/T	744	N	N	N	N	N	A	T	A	N	N	T	T	T	N	N	N	N	N	N	A	N	N	N	A	A	N	T	N	A	N	N	N	N	N	N	T	N	T	N	N	N	N	N	T	N	T
TGCAGCCTCTTCACCACATCAAGAACCTCGTCTG	gb745	C/T	745	N	N	C	N	N	N	N	N	N	T	T	T	T	N	N	N	C	T	N	T	N	N	N	C	C	N	T	N	N	N	N	N	N	N	N	N	T	T	T	N	N	N	C	T	T	T
TGCAGCCTCTTCACCACATCAAGAACCTCGTCTG	gb746	A/G	746	N	N	A	N	N	N	N	N	N	G	G	G	G	N	N	N	A	G	N	G	N	N	N	A	A	N	G	N	N	N	N	N	N	N	N	N	G	G	G	N	N	N	A	G	G	G
TGCAGCCTCTTCCTCCGCTCCATCGGCCTGCGAGAGGACTCTAGGTACCTCGCCTTCAACCACC	gb747	T/C	747	C	N	T	N	N	C	N	C	N	T	T	N	C	C	N	N	H	C	T	C	C	N	T	C	C	C	C	N	C	T	N	N	N	N	N	T	C	T	C	T	C	N	C	C	N	C
TGCAGCCTCTTCCTCCGCTCCATCGGCCTGCGAGAGTACTCCAGGTACCTCGCCTTCAACCACC	gb748	C/T	748	C	N	T	N	N	C	N	C	N	T	T	N	C	C	N	N	H	C	T	C	C	N	T	C	C	C	C	N	C	T	N	N	N	N	N	T	C	T	C	T	C	N	C	C	N	C
TGCAGCCTGAGCCTCGCGTGTGCGGCTTGGTTTCTTCTTTCTTCATCTCTAAGAAAAAAAAAAA	gb749	C/G	749	G	N	N	N	N	G	N	G	C	N	C	N	G	N	N	N	H	G	N	C	N	N	N	C	C	N	G	N	N	N	N	C	N	G	G	N	N	G	N	N	N	N	N	C	N	N
TGCAGCCTGAGCGCACAAAGCAGACCGCGGAAGGACGACGGGTGCAGCAGCCGAGATCGGAAGA	gb750	A/C	750	A	N	N	N	N	A	C	C	N	N	C	N	A	N	N	N	A	N	N	C	N	N	N	A	N	N	N	N	N	N	C	N	C	N	H	N	C	A	N	A	N	N	N	C	N	A
TGCAGCCTGAGCGCACAAAGCAGACCGCGGAAGGACGACGGGTGCAGCAGCCGAGATCGGAAGA	gb751	C/G	751	C	N	N	N	N	C	G	G	N	N	G	N	C	N	N	N	C	N	N	G	N	N	N	C	N	N	N	N	N	N	G	N	G	N	H	N	G	C	N	C	N	N	N	G	N	C
TGCAGCCTGAGCGGGCACTTGGCCTGGAACTTGCACTTGGTGAAGTGCGCCTGGTACCTGACCT	gb752	C/T	752	N	N	N	N	N	N	N	T	N	N	C	T	T	C	N	N	T	N	N	C	N	N	N	N	T	N	T	N	C	N	N	C	N	T	C	N	N	C	N	N	N	N	N	T	N	N
TGCAGCCTGCATGTCCTCATCCTCATCCTCATTCCTACACTCAGTACGATGCACATGAGTGTAC	gb753	T/C	753	C	N	N	N	N	C	T	T	T	N	T	H	H	C	C	C	H	T	N	C	N	N	T	T	N	N	T	C	N	T	N	N	T	T	C	T	N	C	T	C	T	T	C	T	N	C
TGCAGCCTGCGAGATCCGAGGCGTGACAACATCGGTGATTCTGTTCACCGTAGGAAACCTGCGC	gb754	C/T	754	N	T	T	N	N	C	N	N	N	N	N	N	N	N	C	N	C	N	N	C	N	N	N	C	C	N	N	N	C	N	N	N	N	N	N	T	N	N	C	N	N	N	C	C	N	N
TGCAGCCTGCGAGATCCGAGGCGTGACAACATCGGTGATTCTGTTCACCGTAGGAAACCTGCGC	gb755	A/G	755	N	G	G	N	N	A	N	N	N	N	N	N	N	N	A	N	A	N	N	A	N	N	N	A	A	N	N	N	A	N	N	N	N	N	N	G	N	N	A	N	N	N	A	A	N	N
TGCAGCCTGCGAGATCCGAGGCGTGACAACATCGGTGATTCTGTTCACCGTAGGAAACCTGCGC	gb756	G/A	756	N	A	A	N	N	G	N	N	N	N	N	N	N	N	G	N	G	N	N	G	N	N	N	G	G	N	N	N	G	N	N	N	N	N	N	A	N	N	G	N	N	N	G	G	N	N
TGCAGCCTGCTACCATGTCGTTTCTTGCTGGACATACCTTCCAACGGTGACGGTGATGACTGCT	gb757	G/T	757	N	N	N	N	N	N	N	N	N	N	N	G	T	N	N	T	G	N	N	T	N	N	N	T	N	N	G	T	N	N	N	N	G	N	N	T	N	G	N	N	N	N	N	G	N	N
TGCAGCCTGCTACTGCGCGCCGCGCGGCTGTGGCCCAAGCGACACGGCCCACGGCCTGCGCGCT	gb758	A/G	758	N	N	N	N	N	N	N	G	G	A	N	N	G	N	G	N	A	N	N	A	N	N	N	A	G	G	A	G	N	N	N	N	N	H	N	G	N	G	G	A	N	N	N	G	N	A
TGCAGCCTGTGCGGCCTCGGCCGCATCCCCCTCCTCCTTCTCCACGTCCGCGGCAGCAACCTCA	gb759	A/G	759	N	N	A	N	N	G	N	G	A	N	A	N	G	N	N	N	A	N	N	G	N	G	N	G	G	G	N	N	N	N	N	A	N	G	N	N	N	A	G	H	G	N	A	G	N	G
TGCAGCCTTACTTGCAGTCAGTCGCAGATGGAGGGGACTGACTATGTGTGCTGGTTTCTTTGTT	gb760	C/T	760	N	N	C	N	N	N	C	C	N	N	T	N	T	T	N	N	T	C	N	T	N	N	N	C	C	N	T	T	N	N	N	N	T	N	C	T	C	C	C	T	T	N	N	H	N	C
TGCAGCCTTCAAATTTGGGCGCGGGTTAGAGAAGTGGTTGCACTAGGAGGCTACTGGCATGGTT	gb761	A/G	761	N	N	N	N	N	G	N	N	A	A	A	N	N	N	N	A	G	N	N	A	N	N	N	H	G	N	A	N	A	N	N	A	N	N	N	N	N	G	N	G	N	N	N	G	N	A
TGCAGCCTTCGTGCTCCTCCCCTTTACATCGGCACACTCGTCCACCGCAGCGCATCTGCCTCAT	gb762	A/G	762	A	N	N	N	N	N	N	G	N	N	G	A	A	N	N	N	N	G	N	G	N	A	N	N	G	N	A	G	G	N	N	N	N	N	A	N	N	N	N	N	N	N	G	G	A	N
TGCAGCCTTGCTATGCATCCGCGCCCTTCTCCTCCGACGCCGTCGCTGTACCTCTCCGAGATCG	gb763	C/T	763	T	N	N	N	N	T	N	T	N	C	T	T	N	T	N	N	T	N	N	C	N	N	N	H	C	N	C	N	T	N	C	T	C	N	T	C	T	N	N	N	T	T	T	C	N	C
TGCAGCCTTGGCTGCTGCATGGTGACTGATGGGACATGGGCGTCTCCGCTTCCCCACACTGCCT	gb764	A/G	764	G	N	N	N	N	G	N	N	A	N	N	A	A	N	G	N	N	N	N	G	N	N	N	A	A	N	A	N	G	A	N	N	N	N	N	N	A	N	A	G	N	N	N	A	A	N
TGCAGCCTTGGTTGACGCGTGGCGACTGATTGGACGTGGGCGTCTCCGCTTCCCCATGCTGCCT	gb765	C/T	765	N	N	N	T	N	C	T	C	N	N	T	N	C	T	N	N	T	T	N	C	N	N	N	N	N	N	N	N	N	N	N	N	N	N	N	C	C	H	N	N	N	N	C	C	N	T
TGCAGCCTTTCTTTCTTTGATCCGCGTTCTACTACTCCATCGCATCCATGTCTAACGCTCGCCG	gb766	A/G	766	A	N	N	N	N	N	G	A	G	N	G	A	A	A	N	N	N	A	N	A	N	N	G	A	A	N	N	A	A	N	N	G	G	N	A	G	A	G	A	G	A	N	G	N	A	N
TGCAGCCTTTTCAGAACACCAAAACTACCACAACTTCTGCAAACGGACTCCGAATTCAACGAAA	gb767	A/G	767	A	N	N	N	A	G	N	G	G	N	A	G	H	A	N	N	G	N	N	N	N	N	N	G	N	N	A	N	N	N	N	A	N	G	N	N	A	A	G	N	N	G	N	A	H	A
TGCAGCCTTTTGATCACAACAGGCAAGATCAAGTTCAGACTGGCCCCGCCGTCAACTAGAATCT	gb768	A/G	768	N	N	A	N	G	N	N	N	N	N	G	N	A	G	N	N	A	G	N	G	N	N	N	A	G	N	A	N	N	N	N	N	A	N	N	N	H	N	N	A	N	N	N	G	N	A
TGCAGCCTTTTGTGCGGTGTGATTGGCGCACCGCCACTCCGCCGCTGACTTCGGCGGCTACTTC	gb769	C/T	769	T	N	N	N	C	C	N	N	T	N	T	C	T	N	N	N	T	C	N	C	N	N	N	C	C	N	N	T	T	N	N	T	N	N	C	N	C	C	T	T	N	N	N	T	T	C
TGCAGCCTTTTTTTAGATGTAGATGACTGCCGCTGATCCATAGTATTTTTCCCTTTGACTCCTT	gb770	C/T	770	T	N	N	N	N	C	N	C	T	T	C	C	T	T	T	N	H	T	C	T	N	N	N	N	C	T	C	C	N	T	N	N	C	C	N	C	C	C	C	C	T	T	N	T	T	C
TGCAGCGAAAAGTCTTGGAGCGGGCGAAACGATGCTCCGCAGATCCGCGGATTTCAACAAGCCG	gb771	C/T	771	N	N	N	N	N	N	C	N	T	N	N	N	C	T	N	N	N	N	N	C	N	N	N	C	N	N	T	N	C	N	N	N	N	N	C	N	N	C	C	C	N	N	C	T	N	C
TGCAGCGAAGAACCTTGCCGAGTAAGGAAGGTCACGTGTCGTAGTAGATGCGTGGACGTAGTAT	gb772	A/T	772	N	N	N	N	N	T	A	T	T	N	A	T	N	N	N	N	A	T	N	A	N	N	N	T	A	T	T	N	N	N	N	T	N	A	N	T	N	T	N	N	A	N	T	A	T	A
TGCAGCGAAGAAGAGCCGAACCAAATCACGGCTG	gb773	C/T	773	N	N	N	N	N	C	N	T	N	N	C	N	T	C	N	N	C	N	N	C	N	N	C	C	T	T	C	N	T	N	N	N	T	N	N	N	C	N	T	N	T	N	N	T	N	C
TGCAGCGAAGAATACTTAGAGAAATGCGTTGAAATGAGGGCTGTGAAAAAAAAATACGGGCCTT	gb774	A/T	774	N	N	N	N	T	N	N	T	A	N	T	A	A	N	N	N	A	A	A	T	N	N	A	A	A	A	N	N	N	N	N	N	A	A	A	T	A	A	T	N	T	T	T	A	A	N
TGCAGCGACAACGGCCTTCTCCTGCGTCCCTCCCCACCTCCGTCGGTCTTCTAGCCG	gb775	C/T	775	C	N	N	N	N	C	N	N	N	N	C	N	N	N	N	N	N	N	N	C	N	N	N	C	C	N	N	N	N	N	T	N	N	N	T	N	N	T	C	C	N	C	N	N	N	C
TGCAGCGACAACTGGAGCGGGGGCCTCGCGGTCCACCGCTTCTGCTCCTACTGCTTCTCATGCC	gb776	C/T	776	N	N	N	N	N	N	N	C	C	N	C	C	T	T	N	N	N	C	N	T	N	T	N	T	T	N	N	N	N	N	N	T	C	N	N	T	C	C	C	C	N	N	N	T	N	C
TGCAGCGACAACTGGAGCGGGGGCCTCGCGGTCCACCGCTTCTGCTCCTACTGCTTCTCATGCC	gb777	T/C	777	N	N	N	N	N	N	N	T	T	N	T	T	C	C	N	N	N	T	N	C	N	C	N	C	C	N	N	N	N	N	N	C	T	N	N	C	T	T	T	T	N	N	N	C	N	T
TGCAGCGACCGTACGATATCCATCCAACGGCCATCATGCTTCTTCAACCTCTCGTCTTCTTGCT	gb778	C/T	778	N	N	N	N	N	N	N	N	N	N	N	C	C	N	N	N	C	N	C	N	N	C	N	C	T	N	C	N	N	N	N	N	N	N	C	N	N	C	T	C	N	C	N	N	C	C
TGCAGCGACGACGCCCTCAACAGGATCACAACGCCCGTGGACGCCACCATCGTCACCCCGAGCA	gb779	G/A	779	N	N	N	N	N	A	N	N	G	A	G	G	A	N	N	N	G	G	N	G	G	N	N	G	A	A	G	N	A	N	N	N	N	A	N	A	A	N	A	A	A	N	A	G	N	A
TGCAGCGACGCAGGTGGGGGTGTTGAAGGAAGAGTACGACATGGCCTTCGTCCCTTCCAACTCA	gb780	C/T	780	C	N	C	N	N	T	N	T	C	N	C	N	T	C	C	N	T	N	N	N	N	N	N	C	N	N	C	N	N	N	N	N	N	T	T	C	N	T	T	C	C	N	T	T	T	C
TGCAGCGAGAGCGCTCCAAGATGCTCAAAGACCTCGGGACGAGGGCCAACCATGCCTTGGTCAC	gb781	C/G	781	G	N	G	N	N	G	N	N	N	N	N	N	G	C	N	N	G	N	N	C	N	N	N	G	C	N	N	N	N	N	C	N	N	N	G	N	N	G	C	N	N	N	N	C	N	N
TGCAGCGAGCACAGGCGCGTCGCGGCCAAATGTGACAGCCTGGATTTTTCCTTCTCTCTTTTTC	gb782	C/T	782	N	N	N	N	N	N	N	N	N	N	C	N	C	T	N	N	N	N	N	C	N	N	N	N	C	N	C	N	C	N	T	N	N	T	N	N	N	C	C	N	N	N	N	C	N	N
TGCAGCGAGCACAGGCGCGTCGCGGCCAAATGTGACAGCCTGGATTTTTCCTTCTCTCTTTTTC	gb783	C/T	783	N	N	N	N	N	N	N	N	N	N	C	N	C	T	N	N	N	N	N	C	N	N	N	N	C	N	C	N	C	N	T	N	N	T	N	N	N	C	C	N	N	N	N	C	N	N
TGCAGCGAGCACAGGCGCGTCGCGGCCAAATGTGACAGCCTGGATTTTTCCTTCTCTCTTTTTC	gb784	T/C	784	N	N	N	N	N	N	N	N	N	N	T	N	T	C	N	N	N	N	N	T	N	N	N	N	T	N	T	N	T	N	C	N	N	C	N	N	N	T	T	N	N	N	N	T	N	N
TGCAGCGAGGGGCCGAACTGTAGAATCACACAGGAGGGAGGAGCAGCGCTGGGGAGAGCCG	gb785	A/G	785	A	N	N	N	N	G	N	A	N	G	A	H	G	A	N	N	A	G	G	A	N	N	N	A	G	N	N	A	N	N	N	A	N	N	N	N	A	G	G	G	G	G	N	G	N	G
TGCAGCGAGTGTCGGGGGATCTATCTGCATGGGATCACGAGCACTTTGGGAATGTAAGGCAGCA	gb786	A/G	786	N	N	N	N	N	G	A	N	A	G	N	G	N	A	N	N	N	A	N	A	N	N	N	N	A	N	A	N	A	N	N	N	A	N	N	N	A	G	N	G	N	N	N	G	A	A
TGCAGCGATACACGGAGACCTTCGTTGTTTTATACATGTGCTCGTACGCACTCGCTCACGTCCC	gb787	C/G	787	G	N	G	N	N	N	C	G	N	N	C	N	G	C	N	N	G	N	N	C	N	N	N	G	G	C	C	G	C	N	N	N	G	C	C	N	N	N	C	G	N	N	G	G	G	G
TGCAGCGATCATATTATCCAAAGTGTTGGAATATTGACCCG	gb788	C/T	788	C	T	C	N	N	N	T	T	N	N	T	N	N	N	N	N	C	N	N	N	N	C	N	H	C	C	T	T	N	N	N	N	N	C	H	N	N	C	T	N	N	N	T	C	C	N
TGCAGCGATGAACCATGGCCTTGTAAGGAAGGGCACGTGTCGTAGTAGAGGCACGCACGCGTCG	gb789	C/T	789	N	C	N	N	N	T	N	N	N	N	C	N	N	N	N	N	C	N	N	C	N	T	N	T	C	T	T	N	N	N	N	T	N	C	N	N	N	T	C	N	N	N	N	C	N	C
TGCAGCGATGAACCGAGGCCGTGTAAGGAAGGGCACGTGTCGTAGTAGAGCCGTGCACGTGTCG	gb790	C/G	790	N	G	N	N	N	N	N	N	N	N	C	N	C	N	N	N	N	G	N	C	N	N	N	H	G	C	N	N	G	N	N	N	N	G	N	N	N	G	G	N	N	N	N	G	N	G
TGCAGCGATGAACCGAGGCCGTGTAAGGAAGGGCACGTGTCGTAGTAGAGCCGTGCACGTGTCG	gb791	G/A	791	N	A	N	N	N	N	N	N	N	N	G	N	G	N	N	N	N	A	N	G	N	N	N	H	A	G	N	N	A	N	N	N	N	A	N	N	N	A	A	N	N	N	N	A	N	A
TGCAGCGATGAACCGTGGCCATGTAAGGAAGGGCACGTATCGTTGTAGAGGCGTGCACATAGCA	gb792	C/T	792	T	N	N	N	N	N	N	N	C	T	N	N	T	N	N	N	N	N	N	T	N	N	N	C	C	T	N	N	N	N	N	C	N	T	N	C	N	C	N	N	T	N	C	C	N	N
TGCAGCGATGAACCGTGGCCGTCCAAGGAAGGGCACGTGTCGTAGTAGAGGCGCACACGTGTCG	gb793	A/G	793	A	N	A	N	N	N	N	N	N	N	A	G	A	N	N	N	G	A	N	G	N	N	N	A	A	N	G	N	A	N	N	G	N	N	N	N	N	A	N	G	G	N	N	A	N	A
TGCAGCGATGAACTGTGGCCGTGCAAGGAATGGCACTTGTCGTAATAGAGGCACGCACATAGCA	gb794	C/T	794	N	N	C	N	N	N	N	N	N	N	N	N	C	N	N	N	C	T	N	N	N	N	N	C	N	N	C	N	N	N	N	N	N	N	N	N	N	N	N	N	N	N	T	T	N	N
TGCAGCGATGAACTGTGGCCGTGCAAGGAATGGCACTTGTCGTAATAGAGGCACGCACATAGCA	gb795	G/T	795	N	N	G	N	N	N	N	N	N	N	N	N	G	N	N	N	G	T	N	N	N	N	N	G	N	N	G	N	N	N	N	N	N	N	N	N	N	N	N	N	N	N	T	T	N	N
TGCAGCGATGAACTGTGGCCGTGCAAGGAATGGCACTTGTCGTAATAGAGGCACGCACATAGCA	gb796	C/G	796	N	N	C	N	N	N	N	N	N	N	N	N	C	N	N	N	C	G	N	N	N	N	N	C	N	N	C	N	N	N	N	N	N	N	N	N	N	N	N	N	N	N	G	G	N	N
TGCAGCGATGAACTGTGGTTGTGTAAGGAAGGACACGTGTCGTAGTAGAGGCACGCAGGTAGCA	gb797	A/G	797	N	N	N	N	G	N	G	N	N	N	N	N	G	N	N	N	G	N	N	G	N	N	N	A	A	N	N	N	N	N	N	G	N	N	A	A	N	N	N	N	A	N	N	A	N	N
TGCAGCGCAACACCTCCATGCCGCCACGCCGCGCCACCGCGCAGGTCCGCCGAGATCGGAAGAG	gb798	C/T	798	N	N	N	N	N	N	N	T	N	N	T	N	C	N	N	N	C	N	N	T	N	N	N	N	T	N	N	N	N	N	N	C	N	N	N	N	N	C	N	N	N	N	N	T	N	C
TGCAGCGCCAAATAAGATTCACCTATAGGATCGGGCGGGCCTATGTCTCGCTTATGGGGGCGCC	gb799	A/G	799	N	N	N	N	N	N	A	G	A	N	G	N	G	A	N	N	H	G	N	G	N	N	N	G	G	N	A	N	N	N	N	G	N	N	N	N	A	A	A	A	N	N	N	A	N	G
TGCAGCGCCAAATAAGATTCACCTATAGGATCGGGCGGGCCTATGTCTCGCTTATGGGGGCGCC	gb800	C/T	800	N	N	N	N	N	N	C	T	C	N	T	N	T	C	N	N	H	T	N	T	N	N	N	T	T	N	C	N	N	N	N	T	N	N	N	N	C	C	C	C	N	N	N	C	N	T
TGCAGCGCCGACGACCTGACGCCTACCCTGAAGGCGCTCGGCGTACCGACAAAGTGACAGATAG	gb801	C/T	801	C	N	N	N	N	N	T	C	N	N	T	T	T	N	N	N	C	T	T	T	N	N	N	C	C	N	T	N	N	N	N	N	N	T	N	T	T	T	T	C	C	N	N	C	N	C
TGCAGCGCCGACGACCTGACGCCTACCCTGAAGGCGCTCGGCGTACCGACAAAGTGACAGATAG	gb802	G/A	802	G	N	N	N	N	N	A	G	N	N	A	A	A	N	N	N	G	A	A	A	N	N	N	G	G	N	A	N	N	N	N	N	N	A	N	A	A	A	A	G	G	N	N	G	N	G
TGCAGCGCCGATCCGTGCCGCCACGAGCGCTCCTGGGAACAGACAACTACTTCCTCCCGCACCG	gb803	C/G	803	N	N	C	N	N	G	N	N	N	N	G	N	C	C	N	N	G	N	N	G	N	C	N	G	C	N	N	N	N	N	N	N	N	C	N	N	G	N	N	N	N	N	C	C	N	G
TGCAGCGCCGATCCGTGCCGCCACGAGCGCTCCTGGGAACAGACAACTACTTCCTCCCGCACCG	gb804	C/T	804	N	N	C	N	N	T	N	N	N	N	T	N	C	C	N	N	T	N	N	T	N	C	N	T	C	N	N	N	N	N	N	N	N	C	N	N	T	N	N	N	N	N	C	C	N	T
TGCAGCGCCGATCCGTGCCGCCACGAGCGCTCCTGGGAACAGACAACTACTTCCTCCCGCACCG	gb805	G/A	805	N	N	G	N	N	A	N	N	N	N	A	N	G	G	N	N	A	N	N	A	N	G	N	A	G	N	N	N	N	N	N	N	N	G	N	N	A	N	N	N	N	N	G	G	N	A
TGCAGCGCCTTCACTCCCGAGGTGCGTAACATCGCCTAGCCG	gb806	A/G	806	N	N	N	N	N	G	N	N	G	N	N	N	G	N	N	N	A	G	N	G	N	N	N	A	G	N	G	N	N	N	N	N	G	N	G	N	G	G	N	N	G	N	N	N	N	A
TGCAGCGCGTATTTTTGGGTCGCACTACTGCTAAGTAACAGTAGTGTTGGCCACCAACCCCGCG	gb807	A/T	807	T	N	N	N	N	T	N	N	A	T	N	T	T	N	N	N	N	N	T	N	N	N	N	H	T	T	N	A	N	N	N	N	T	A	N	A	T	T	T	T	T	N	T	T	N	T
TGCAGCGCGTATTTTTGGGTCGCACTACTGCTAAGTAACAGTAGTGTTGGCCACCAACCCCGCG	gb808	G/A	808	A	N	N	N	N	A	N	N	G	A	N	A	A	N	N	N	N	N	A	N	N	N	N	H	A	A	N	G	N	N	N	N	A	G	N	G	A	A	A	A	A	N	A	A	N	A
TGCAGCGCGTCGTCCGCCATGGGTGCAGAGCGCGATGTTGACGGAGAGAGAGTTGTCGGAAGGA	gb809	A/G	809	N	N	N	N	A	N	N	N	N	N	N	A	A	N	N	N	A	N	N	A	N	G	N	N	G	A	N	N	N	N	N	N	A	N	A	N	N	N	N	N	G	G	N	N	N	G
TGCAGCGCGTTCTTGACGTTCCTGATGGCGGCGGTTCTCTTTACTGGTGTCATTTCGCCATGGC	gb810	A/G	810	G	N	N	A	N	N	N	G	N	A	N	G	G	N	N	N	G	N	N	A	N	N	A	G	N	A	A	N	N	N	N	N	N	G	H	N	N	A	A	G	N	N	N	H	G	H
TGCAGCGCGTTCTTGGCGTTCCTAATGGCGGCAGGTCTCTCTTTAGTGGTGTCGCTTCACCATG	gb811	A/G	811	N	N	N	N	N	N	N	N	N	N	G	N	A	N	N	N	A	N	N	A	N	N	N	H	G	N	G	N	N	N	N	N	G	N	G	N	G	A	N	G	N	N	G	A	N	G
TGCAGCGCTAAATACGAAATGCCGTTGGAACCAGCCAACACGCACCCACTGGTACCCCGCGCAT	gb812	C/G	812	C	N	N	N	N	C	N	C	G	N	C	G	N	N	N	N	G	G	G	C	N	N	N	C	G	N	C	C	C	N	N	N	N	G	G	C	G	G	C	C	N	N	N	G	N	C
TGCAGCGCTAAATACGAAATGCCGTTGGAACCAGCCAACACGCACCCACTGGTACCCCGCGCAT	gb813	C/T	813	C	N	N	N	N	C	N	C	T	N	C	T	N	N	N	N	T	T	T	C	N	N	N	C	T	N	C	C	C	N	N	N	N	T	T	C	T	T	C	C	N	N	N	T	N	C
TGCAGCGCTAAATAGGAAATCCCCTTGCCTGTGCCCCGTGCGTGCGCCCATCCGTGCTCCCGTA	gb814	C/T	814	C	N	N	N	N	N	N	C	N	N	N	C	C	N	N	N	N	N	N	C	N	N	N	C	C	N	C	N	T	N	N	N	C	N	T	N	N	N	C	T	N	N	C	C	T	N
TGCAGCGCTAAATAGGAAGGGCCTTTGAAGCGGCGCGTCGCGAGCAATCGCTCGCCTATTAGTT	gb815	T/C	815	T	N	N	N	N	T	N	T	C	N	T	T	T	T	N	N	T	C	N	T	N	N	T	N	C	T	C	T	N	T	T	N	T	T	T	T	C	T	N	T	N	N	N	T	N	C
TGCAGCGCTAAATAGGAAGTGCCCTTGAAGCGGCGCGTCGCGAGCAATCGCTCGCCTGTTAGTT	gb816	C/T	816	T	N	N	N	N	T	N	T	C	N	T	T	T	T	N	N	T	C	N	T	N	N	T	N	C	T	C	T	N	T	T	N	T	T	T	T	C	T	N	T	N	N	N	T	N	C
TGCAGCGCTAAATAGGAAGTGCCCTTGAAGCGGCGCGTCGCGAGCAATCGCTCGCCTGTTAGTT	gb817	G/A	817	A	N	N	N	N	A	N	A	G	N	A	A	A	A	N	N	A	G	N	A	N	N	A	N	G	A	G	A	N	A	A	N	A	A	A	A	G	A	N	A	N	N	N	A	N	G
TGCAGCGCTAAATAGGATTTGCCAGATGAACCTGACGGGACTTGGGGTCTGGAGCCTAAGCAGG	gb818	C/T	818	T	N	N	N	N	T	C	T	N	C	C	T	T	C	N	N	T	T	C	C	T	N	N	T	T	N	C	T	C	N	T	C	T	C	C	C	C	C	N	T	N	T	N	T	T	T
TGCAGCGCTCACTTGGCTCCTCCCTCTCCCACGGATAGGGCGGTACGGCGCTACAACTGGGGCA	gb819	A/G	819	G	N	N	N	N	A	G	N	G	A	G	G	G	A	N	N	G	G	N	H	N	G	N	A	A	N	G	G	G	G	N	G	N	G	G	G	G	G	G	G	G	G	A	G	G	G
TGCAGCGCTGAAGCATGAGTCCCGTGGATTAGCGATTGCTTCTCCACGAGGATCATACCAGACG	gb820	A/G	820	G	N	A	N	N	N	N	A	N	N	A	N	N	N	N	N	N	N	G	G	N	N	N	N	A	N	A	G	N	N	N	G	N	N	G	A	N	G	A	G	N	N	G	A	N	G
TGCAGCGCTGCCTCAGCCTCCTGGGTCCACTCCACTGGCCCCGTTTTCTTCAAGATCTTGAAAA	gb821	A/G	821	N	N	N	N	A	N	N	G	G	N	N	G	H	N	N	N	A	N	N	A	N	N	G	G	N	N	G	N	N	N	N	A	G	N	N	N	N	N	N	A	N	N	N	G	N	A
TGCAGCGCTTGTTCAGAAACGCGCTACTGGTAAATAATAGATGTAGCGCCCTAACAGTAGCGCG	gb822	A/T	822	T	T	N	N	N	N	T	N	N	A	N	A	T	N	A	N	A	A	N	T	N	N	N	T	N	A	A	N	N	N	A	N	N	N	N	T	N	A	T	T	N	N	T	A	N	T
TGCAGCGCTTGTTTCAGGACAACCGTGACGCCCGCATTCAACATCCG	gb823	A/G	823	N	N	N	N	N	N	N	A	A	N	A	N	G	A	N	N	A	G	N	G	N	N	N	N	N	N	N	N	N	N	N	N	N	G	N	A	N	G	G	G	N	A	N	N	N	A
TGCAGCGCTTGTTTCAGGACAACCGTGACGCCCGCATTCAACATCTGGAGACGGAGATGCGGAC	gb824	A/G	824	A	N	A	N	A	G	A	A	A	A	A	N	G	A	A	A	A	N	N	G	A	A	A	A	G	G	A	A	A	A	N	A	A	N	N	A	A	G	G	G	A	A	A	H	A	A
TGCAGCGCTTTCGGGACGGGCGGATGACGGACCATAAGGAGATGGCAGCCATTGCTGGCGACCG	gb825	A/G	825	A	N	N	N	N	N	G	N	G	N	G	N	N	N	N	N	N	G	N	G	N	N	G	A	G	N	A	G	N	N	N	A	G	N	N	A	N	A	A	A	A	N	N	G	N	A
TGCAGCGGACAATGAATGAGGCGTTGATTGTGTGCCAGCCAAGAAGATGGCGGCCCG	gb826	C/T	826	N	N	N	N	N	N	N	C	T	N	C	N	C	T	N	N	C	T	N	N	N	N	N	C	N	N	N	N	T	N	T	N	T	C	N	N	N	C	N	N	N	N	N	C	N	N
TGCAGCGGACAATGAATGAGGCGTTGATTGTGTGCCAGCCAAGAAGATGGCGGCCCG	gb827	A/G	827	N	N	N	N	N	N	N	A	G	N	A	N	A	G	N	N	A	G	N	N	N	N	N	A	N	N	N	N	G	N	G	N	G	A	N	N	N	A	N	N	N	N	N	A	N	N
TGCAGCGGACAATGAATGAGGCGTTGATTGTGTGCCAGCCAAGAAGATGGCGGCCCG	gb828	A/T	828	N	N	N	N	N	N	N	A	T	N	A	N	A	T	N	N	A	T	N	N	N	N	N	A	N	N	N	N	T	N	T	N	T	A	N	N	N	A	N	N	N	N	N	A	N	N
TGCAGCGGACGACGCGGTAGCGTAGGATACCCTTGCGGAAGATATGTGGGCGCGCCGAGATCGG	gb829	C/T	829	N	C	N	N	N	N	N	N	N	N	N	N	T	T	N	N	C	N	N	N	N	N	N	T	C	N	N	T	N	N	N	N	N	N	N	N	T	T	T	N	N	N	N	H	N	T
TGCAGCGGAGACGGCGAGCGGCAGCCATGGCGAGCCACCGATGCGACGAGCCACGAGGAACGCG	gb830	A/G	830	G	N	N	N	N	N	A	N	N	N	G	N	G	N	N	N	G	A	N	A	N	N	N	G	N	N	A	N	N	N	N	N	N	N	N	G	N	G	A	N	A	N	G	G	N	A
TGCAGCGGCAACATTGCAGCGAGGCGGGAACGCTCCTCCTCCTTCTCCTCCTCGTGGCTCAACG	gb831	C/T	831	C	N	T	N	N	C	N	C	C	N	C	T	C	C	N	N	T	C	N	C	N	C	N	C	N	C	N	C	N	N	N	N	N	C	C	C	C	C	N	C	N	N	N	C	N	C
TGCAGCGGCCATCGGTGCTCCCGCATACGTGGCTATTTTTTGATTGCAACAAAATAAGGGGGAT	gb832	A/G	832	N	N	N	N	N	N	N	N	N	N	N	N	G	N	N	N	A	A	N	G	N	N	N	A	A	N	N	N	N	N	N	N	N	N	N	N	N	G	N	A	N	N	N	A	N	G
TGCAGCGGCCATCGGTGCTCCCGCATACGTGGCTATTTTTTGATTGCAACAAAATAAGGGGGAT	gb833	T/A	833	N	N	N	N	N	N	N	N	N	N	N	N	A	N	N	N	T	T	N	A	N	N	N	T	T	N	N	N	N	N	N	N	N	N	N	N	N	A	N	T	N	N	N	T	N	A
TGCAGCGGCGAGACGTTGATGCACACGCTGTTTTCTATGCATCAATGGCGCTGTGGTGGATGCT	gb834	C/T	834	C	N	N	N	N	C	N	N	T	N	T	N	C	N	N	N	T	N	N	C	N	N	N	T	C	N	C	T	N	N	N	N	C	T	T	N	N	T	C	T	N	N	N	C	T	T
TGCAGCGGCGCATGGAGGCGTGGAGGGGCAGACCACGCGCGTGGAGCGGCGGCGTGCGTGGGGC	gb835	C/T	835	N	N	T	N	N	N	N	N	N	N	C	C	C	T	N	N	C	T	C	C	N	N	N	H	N	N	N	N	N	N	N	N	N	N	N	N	N	C	C	T	N	C	N	C	T	N
TGCAGCGGCGCTGCGTGGACGGGGGCGGGGCGCGGTCTTGGTTCACTGAGGGACCATAACTAGA	gb836	C/T	836	T	N	N	N	N	T	N	N	N	N	N	N	T	N	N	N	C	N	N	C	N	N	N	N	N	N	N	C	N	N	N	N	N	N	N	N	T	T	T	N	T	T	N	T	N	T
TGCAGCGGCTTCAAGGCGTCAGCCTCCAAGTCCTTCGCTGGAAGCGCTCTGCCTGCTTGGAGGG	gb837	A/T	837	N	N	N	N	N	N	N	A	N	N	A	A	T	N	N	N	A	N	N	T	N	N	N	A	N	N	T	N	N	N	N	N	N	N	T	N	N	A	A	N	A	N	N	T	N	A
TGCAGCGGGAACCCAACCGCCGCCGCCCCGTCTCACCCCGAGCACTCCCACGGCCATCCTGAGC	gb838	C/G	838	N	N	N	N	N	C	N	N	N	N	G	N	G	G	C	N	C	C	N	C	N	N	N	H	C	N	N	G	N	N	C	N	N	C	C	N	N	G	N	C	N	N	G	G	N	G
TGCAGCGGTTCTTCGGCACGACGCACGAACATATATGGAAGCTGCTCTTCAAGGCTCAAAAGTT	gb839	G/T	839	N	N	N	N	N	N	N	N	N	N	T	N	G	G	N	N	T	N	N	N	N	T	N	N	G	G	N	N	T	N	N	N	N	N	T	G	N	T	N	N	N	N	N	G	N	T
TGCAGCGTAAGCGCCGCCCCAAATCCTGCCTCGGCAGAAATAATGATCATACAGACCCAGCATT	gb840	A/G	840	A	N	N	N	N	A	G	A	A	G	N	A	A	N	N	G	G	G	N	G	N	N	G	A	G	N	A	G	N	N	N	N	A	G	G	A	G	A	G	A	A	N	A	A	G	N
TGCAGCGTAGGCAGATGATTTCTTGTAGTCTCCAACTATGGTGATGATGCCCTTGGAGGTTGGC	gb841	A/G	841	G	N	A	N	N	A	G	N	A	N	A	N	G	N	N	N	G	A	N	G	N	N	N	G	N	N	A	N	N	N	N	G	N	A	A	N	N	G	G	N	A	N	N	A	N	G
TGCAGCGTAGTTGTCTTGATCAAGGCCCCTTTATGTTCACTAAATAATGTACACATTGTTCAGC	gb842	A/G	842	N	N	N	N	N	N	N	N	N	N	N	N	A	G	N	N	N	G	N	A	N	N	N	H	A	N	A	N	N	N	N	G	A	N	G	N	N	G	A	N	N	G	A	A	N	G
TGCAGCGTATCGCCACTAGGGTAGAAGAGGTTGCGGCCGCAGCCGCCGCGGGCATGTTCGGGTT	gb843	C/T	843	N	N	C	N	N	N	N	C	N	N	T	N	C	N	N	N	N	N	N	N	N	T	N	N	N	N	C	N	N	N	N	C	T	C	N	N	C	C	C	N	N	N	N	T	N	T
TGCAGCGTATCGCCACTAGGGTAGAAGAGGTTGCGGCCGCAGCCGCCGCGGGCATGTTCGGGTT	gb844	A/G	844	N	N	A	N	N	N	N	A	N	N	G	N	A	N	N	N	N	N	N	N	N	G	N	N	N	N	A	N	N	N	N	A	G	A	N	N	A	A	A	N	N	N	N	G	N	G
TGCAGCGTATTTACTCTGTCGTGACCACACGGGAAATTTCTTGGGGTCATATCTTCTATCACAC	gb845	C/T	845	C	N	N	N	N	N	N	T	N	N	N	N	N	N	N	N	N	N	N	N	N	N	N	N	T	T	N	N	T	N	N	N	N	C	C	N	N	T	T	N	C	N	C	C	N	N
TGCAGCGTCACTGATCGTCTCGGGACTGCGGCAACTCGCGGATCCGAGATCGGAAGAGCGGTTC	gb846	A/G	846	N	N	N	N	N	N	N	N	N	N	A	N	G	N	N	N	G	A	A	N	N	N	N	G	N	N	N	N	N	N	N	N	A	N	A	N	N	A	G	A	G	N	N	G	N	A
TGCAGCGTCGGCTGCGGCGATTAGTGATTGCCTTGCTATGATTAGGGATTGAGTTTGATGTGAG	gb847	C/G	847	G	N	N	N	N	N	N	N	N	N	C	N	C	N	N	N	N	N	N	C	N	N	N	C	C	N	N	N	N	C	N	N	N	N	C	G	N	C	C	N	N	N	C	G	N	C
TGCAGCGTCGGCTGCGGCGATTAGTGATTGCCTTGCTATGATTAGGGATTGAGTTTGATGTGAG	gb848	T/G	848	G	N	N	N	N	N	N	N	N	N	T	N	T	N	N	N	N	N	N	T	N	N	N	T	T	N	N	N	N	T	N	N	N	N	T	G	N	T	T	N	N	N	T	G	N	T
TGCAGCGTCTTGATTGGCAGCTATTCCAATAGAGGGCGAGTCTCCAGCGGTGGTTGAGACGCGT	gb849	A/G	849	A	N	N	N	N	A	N	A	N	N	A	N	N	N	N	N	G	N	N	A	N	N	N	N	N	N	N	N	N	N	N	N	N	A	A	N	N	A	G	A	A	N	N	A	G	N
TGCAGCGTCTTGATTGGCAGCTATTCCAATAGAGGGCGAGTCTCCAGCGGTGGTTGAGACGCGT	gb850	C/T	850	C	N	N	N	N	C	N	C	N	N	C	N	N	N	N	N	T	N	N	C	N	N	N	N	N	N	N	N	N	N	N	N	N	C	C	N	N	C	T	C	C	N	N	C	T	N
TGCAGCGTGCATTGCAAACAGCGCTACTGCTAATTAGCTGTAGCGAGTCTTATACCCCGCGCTA	gb851	C/T	851	N	N	N	N	N	N	N	T	N	N	T	C	C	T	N	N	C	N	N	C	N	N	T	H	N	C	T	N	N	N	N	N	N	T	N	T	T	N	T	N	N	N	N	T	T	N
TGCAGCGTGGACCGCAATCTCGGCCAGCGCGAGAGAGTCCGCAGATTTACTCTTCGGGCATGTT	gb852	G/A	852	A	N	G	N	G	N	N	N	N	G	H	N	A	N	N	N	A	A	N	G	N	N	N	A	G	A	A	G	G	G	N	N	A	G	N	A	G	G	G	N	G	N	N	A	N	G
TGCAGCGTGGACCGCAATCTCGGCCAGCGCGAGAGCGTCCGCAGATTTACTCTTCGGGCATGCT	gb853	G/A	853	A	N	G	N	G	N	N	N	N	N	H	N	A	N	N	N	A	A	N	G	N	N	N	A	G	A	A	G	G	G	N	N	A	G	N	A	G	G	G	N	G	N	N	A	N	G
TGCAGCGTGGCTTGAGGCCCGCGCTG	gb854	C/T	854	N	N	N	N	N	T	N	T	N	N	C	T	T	N	N	N	C	N	N	T	N	N	N	T	N	N	T	N	N	N	N	N	N	N	N	N	N	C	N	N	N	N	N	T	C	C
TGCAGCGTGGGCAGAAAAGCCATGGCCTCGCCGTCAATGGCCAGAGTCTCCTCATCGTCCGTGA	gb855	C/T	855	C	N	N	N	N	T	C	N	N	N	T	T	T	C	N	N	C	C	T	T	N	N	N	C	C	N	C	N	N	N	N	C	N	T	T	N	C	C	T	T	T	T	N	T	T	H
TGCAGCGTGGTGCCCACCGAGTCTAGCGTGAATTTCAGCCAGGAGATTTCGCCCTTCTTCTTCG	gb856	C/G	856	N	N	N	N	N	G	N	C	N	N	C	N	N	N	C	N	G	C	N	G	N	N	N	N	C	N	N	N	N	N	N	N	N	C	N	G	N	C	C	C	G	N	N	G	N	N
TGCAGCGTGGTGTCCGCCTAGTCTGGCGTGAATTTCAGCCAGAAGGTTTCCCCCTTCCTCTTCG	gb857	A/G	857	N	N	N	N	N	N	N	N	G	N	N	G	G	A	N	G	G	N	N	A	N	N	N	N	A	N	G	N	N	N	N	N	N	G	N	N	N	G	A	N	N	N	N	A	N	G
TGCAGCGTGTAAAGATTGTCTTCAAGTGGTATGATCTTCACCTCCTGCGCCAGATCCCAGGCCA	gb858	A/C	858	C	N	N	N	N	N	N	N	N	N	N	N	C	N	N	N	N	A	N	C	N	N	N	A	A	N	C	A	N	N	C	N	N	A	A	C	C	C	C	N	N	N	N	N	N	N
TGCAGCGTGTACTACCGCGACTAGAGCGGATGTAAATTTTTACTACCGCTCCAGAGCGGTACTG	gb859	C/T	859	N	N	N	N	N	C	N	T	N	N	T	C	C	N	N	N	C	T	N	T	N	C	N	C	N	N	C	N	T	N	N	C	N	N	C	N	T	N	N	N	N	N	T	T	N	C
TGCAGCGTGTCTCTTCTGCGATTGCTGAGACAGCAGAGACGGCTGACGTGGCCGAGGGGTGGCC	gb860	A/G	860	N	N	N	N	N	N	N	G	N	N	N	G	G	N	N	N	A	N	N	G	N	N	N	A	A	A	G	A	N	N	G	N	N	N	N	N	N	N	N	A	A	A	N	A	N	N
TGCAGCGTGTCTCTTCTGCGATTGCTGAGACGGCGGAGACGGCTGACATGGGTGAGTTGGAGCA	gb861	A/G	861	A	G	A	N	N	A	N	A	A	N	G	N	A	N	A	N	G	A	G	G	N	N	N	A	A	G	G	A	N	N	N	N	A	G	G	G	G	G	G	A	A	N	N	H	G	A
TGCAGCGTGTCTCTTCTGCGATTGCTGAGACGGCGGAGACGGCTGACATGGGTGAGTTGGAGCA	gb862	G/C	862	G	C	G	N	N	G	N	G	G	N	C	N	G	N	G	N	C	G	C	C	N	N	N	G	G	C	C	G	N	N	N	N	G	C	C	C	C	C	C	G	G	N	N	H	C	G
TGCAGCGTGTCTCTTCTGCGATTGCTGAGACGGCTGATATGGCTGAGTTGGACCAGGAGAAGGG	gb863	A/G	863	N	N	G	N	N	G	A	H	G	N	H	G	G	A	N	N	G	N	N	G	N	N	N	G	A	G	G	N	A	N	N	G	N	G	N	G	N	G	A	N	N	N	A	A	N	G
TGCAGCGTGTTATAAATGATCATGTATGAGCCGTGTCAGCAACTTGGCCAATGGTTCCTTCCAA	gb864	A/C	864	N	N	N	N	N	N	N	N	N	N	C	N	C	N	N	N	N	N	A	A	N	A	N	A	A	N	A	N	A	N	N	N	N	A	A	C	A	A	A	A	N	N	C	A	N	C
TGCAGCGTTACTACCGCAAATTGGAGCGGATGTAATTTTTTACTAGCGCTTCAGAGCGGTCCTA	gb865	A/G	865	N	N	N	N	N	G	N	N	N	N	N	N	N	G	N	N	N	N	N	G	N	N	N	G	A	G	A	N	N	N	N	N	N	N	A	G	N	N	A	A	G	N	N	A	N	N
TGCAGCGTTACTACCGCAAATTGGAGCGGATGTAATTTTTTACTAGCGCTTCAGAGCGGTCCTA	gb866	T/C	866	N	N	N	N	N	C	N	N	N	N	N	N	N	C	N	N	N	N	N	C	N	N	N	C	T	C	T	N	N	N	N	N	N	N	T	C	N	N	T	T	C	N	N	T	N	N
TGCAGCGTTCACCAACAATGGCATCATGAGCCAGGTTTATGCGTAGTTCTCTTTGCACGAGTAG	gb867	A/G	867	N	N	N	N	N	N	N	N	N	N	N	A	G	N	N	N	A	N	N	G	N	N	N	A	N	G	A	N	N	N	N	N	N	N	A	N	N	G	G	N	N	N	N	G	G	N
TGCAGCGTTCTCGTCCTCAGTCCCCTGCACCGCCAACACGTGCGCGTGTGCTGACGTGTCCGTG	gb868	A/G	868	N	N	N	N	N	G	N	N	N	N	G	N	G	N	N	N	N	A	N	G	N	N	N	A	G	G	A	N	G	A	N	N	N	N	A	G	N	A	G	N	N	N	N	A	G	G
TGCAGCGTTCTGCGAGGCGCGGGCAGCCTGAGGTGCAAGGTTGAGGTCACCTTGGGCAGGCGGC	gb869	G/T	869	N	N	N	N	N	N	N	N	T	N	G	N	T	N	N	N	T	G	N	G	N	N	N	N	G	N	T	N	N	N	N	N	N	N	T	T	G	N	N	T	T	N	N	G	T	N
TGCAGCGTTCTGCGAGGCGCGGGCAGCCTGAGGTGCAAGGTTGAGGTCACCTTGGGCAGGCGGC	gb870	A/G	870	N	N	N	N	N	N	N	N	G	N	A	N	G	N	N	N	G	A	N	A	N	N	N	N	A	N	G	N	N	N	N	N	N	N	G	G	A	N	N	G	G	N	N	A	G	N
TGCAGCGTTGGCGGAGGGATCGGCAGTCGGCGCAGCGCCTGGCGCTCCTGCGGCCTCAGGGTCG	gb871	A/G	871	N	N	N	N	N	N	G	G	A	N	G	N	A	N	N	N	G	N	N	G	N	N	N	N	N	N	N	N	N	G	N	N	N	A	N	N	G	N	N	A	N	N	N	G	G	A
TGCAGCGTTGGCGGAGGGATCGGCAGTCGGCGCAGCGCCTGGCGCTCCTGCGGCCTCAGGGTCG	gb872	T/C	872	N	N	N	N	N	N	C	C	T	N	C	N	T	N	N	N	C	N	N	C	N	N	N	N	N	N	N	N	N	C	N	N	N	T	N	N	C	N	N	T	N	N	N	C	C	T
TGCAGCGTTTGCACCTCCGTCTGGGACCCGCTGTTGAGGCCCTTTGCGGTCCAGGAGATGAGCC	gb873	G/A	873	N	N	N	N	N	A	N	N	N	N	A	N	G	N	N	N	A	N	N	A	N	N	N	A	G	G	A	N	G	N	N	G	N	A	N	G	A	G	N	N	N	N	N	G	N	N
TGCAGCTAAAAAAATAAACAAAAATATGATAATCAGGTGCACAATTTTGGTGCTACACACCTAT	gb874	A/G	874	N	N	N	N	N	N	N	G	A	N	N	N	G	N	N	A	N	A	N	A	N	N	N	H	G	A	A	N	G	N	N	G	N	N	A	N	A	G	G	N	N	N	A	A	N	G
TGCAGCTAACGAGTGAACACGTTTGTTAGAACGAACATACGGACGAACGTCCGCAAAGTAACTA	gb875	C/T	875	N	N	N	N	N	N	N	N	N	N	N	N	C	N	N	N	T	C	T	N	N	N	N	T	C	N	N	N	N	N	N	N	C	C	C	N	N	C	N	N	C	N	N	T	N	N
TGCAGCTAAGCCTCCGAGTGAGAGGCAGACTCACCACTCGGCAGGATTTTTATTACTTAGCCGA	gb876	C/T	876	C	N	N	N	N	C	N	C	N	N	T	N	C	N	N	N	H	T	N	N	N	N	N	T	C	N	N	T	N	N	N	N	N	N	N	N	N	T	C	N	N	N	N	C	N	N
TGCAGCTAATGGCGACTCATAAGTCAATGCATGCCCTCGCGTCATGTCAACTAATGGGGCTAGC	gb877	A/G	877	N	N	N	N	N	N	N	N	G	N	A	N	N	N	N	N	A	G	N	A	N	N	A	G	A	G	G	N	N	N	N	G	N	N	N	N	N	N	N	N	N	N	N	A	N	A
TGCAGCTACAAAAGCAAGCGATCTCCAGATAGAAGACCAGAGCGCGTAGAGTGGATCAGGGTAA	gb878	A/G	878	A	N	G	N	N	N	N	N	N	N	G	N	A	N	N	N	N	G	N	A	N	N	N	G	N	A	G	N	N	N	N	N	N	N	G	N	N	N	A	A	G	N	A	G	N	N
TGCAGCTACAAAAGCAAGCGATCTCCAGATAGAAGACCAGAGCGCGTAGAGTGGATCAGGGTAA	gb879	G/A	879	G	N	A	N	N	N	N	N	N	N	A	N	G	N	N	N	N	A	N	G	N	N	N	A	N	G	A	N	N	N	N	N	N	N	A	N	N	N	G	G	A	N	G	A	N	N
TGCAGCTACACATCCATCCATACAACCAGTACAAGTAGTACCATTCGCTAACTGACGGACAGAG	gb880	C/T	880	N	N	N	N	N	C	N	T	N	N	C	N	T	N	N	N	C	C	N	T	N	N	N	H	T	N	T	C	C	N	N	N	T	N	C	T	N	C	T	C	N	N	C	T	N	C
TGCAGCTACGGCGGTGCGAGGCTTCGGTCAGGGCTGGCCATGATCTTGGCGGCGTGAAGATGTG	gb881	A/G	881	G	N	N	N	N	N	N	G	A	A	N	N	G	A	N	N	A	N	N	N	N	N	N	G	N	A	G	N	N	N	N	A	N	N	A	N	N	N	N	A	N	N	N	G	N	N
TGCAGCTACGGCTGCTGCATGGCATGGCATTGACACCACTTGGTCTAGAACCTGTCACTGCTCC	gb882	C/G	882	N	N	N	N	N	C	N	N	N	C	N	C	C	N	N	N	G	C	N	G	N	N	N	G	C	G	C	N	N	N	N	N	N	C	N	G	C	C	N	N	G	N	G	G	N	G
TGCAGCTACGTATATCCATACTTAGAGCATCTCCCGCCGTTGGCCCCTCAGGAGGCGCTAAAAA	gb883	A/G	883	G	N	A	N	N	A	G	A	N	H	G	N	G	N	N	N	N	A	N	A	N	A	A	A	A	N	N	N	N	A	N	G	N	N	A	N	N	A	A	A	A	A	N	A	A	N
TGCAGCTAGCACACCATTCATTGATTCACTCGCCCGCTCGCTCGCTCCATTGCTTCTTCTATCT	gb884	C/G	884	N	N	N	N	N	G	N	N	N	N	G	N	G	N	N	N	N	G	N	G	N	N	N	G	C	N	C	N	C	N	N	N	G	N	N	N	N	G	N	N	N	N	N	G	N	N
TGCAGCTAGGATTTAGAACCTCCCAACCGCGAGAATGTATACCCTCATATGCCCCTCGGACAGC	gb885	C/T	885	C	N	N	N	N	N	N	N	N	N	C	N	T	N	N	N	T	N	N	T	N	N	N	N	T	C	C	T	N	N	N	N	T	T	T	N	T	N	N	T	N	N	T	C	N	N
TGCAGCTAGGCTCAAAACTCAGGCCCAAGCCTGGCCCACGGGCAAGCCCATCGGGCCTAGGCCT	gb886	C/T	886	N	N	N	N	N	N	N	C	C	N	T	N	C	T	N	N	T	C	N	N	N	N	N	C	N	N	C	N	N	C	N	N	N	T	T	N	T	C	T	C	N	N	N	T	N	T
TGCAGCTAGGCTGCCCAGCGCGCAGTGCAGCAGGGCTTGGACCACATGCGTTCGGCCCATGCGG	gb887	C/G	887	N	N	N	N	N	N	N	N	N	N	C	N	G	N	N	N	C	G	N	C	N	N	N	C	C	N	G	G	N	N	C	C	N	C	C	N	N	N	N	C	G	N	N	G	N	N
TGCAGCTATAAATTTATGTTAGAAGTCTCTCCTCCCTGCTCCATGGCGGCTGGAAACCTAGCCG	gb888	A/G	888	A	A	N	N	A	A	G	G	G	G	G	A	A	G	N	A	H	G	A	A	N	N	G	A	G	A	G	N	A	G	N	A	G	N	G	G	G	A	G	G	G	N	G	G	A	N
TGCAGCTATAAATTTATGTTAGAAGTCTCTCCTCCCTGCTCCATGGCGGCTGGAACCCCAGCCG	gb889	A/G	889	A	A	N	N	A	A	N	G	N	N	N	A	A	N	N	A	H	G	A	A	N	N	N	A	N	A	N	N	A	N	N	A	G	N	N	N	N	A	N	N	N	N	N	G	A	G
TGCAGCTATCATGTTATCCAAAGGATTAGAAAAATGACCTGGGGGCGTCAGAACGTGTTGGGGA	gb890	C/T	890	N	N	N	N	N	N	N	T	C	N	C	T	T	N	N	N	N	N	T	N	N	N	N	C	T	N	N	N	N	N	N	N	N	N	N	N	N	N	N	N	N	N	N	T	N	N
TGCAGCTATCATGTTATCCAACAGGTTAGAAAAATGCCCCG	gb891	A/G	891	N	N	N	N	N	G	N	N	A	N	A	N	G	N	N	N	A	N	N	G	N	N	N	A	N	A	G	N	N	N	N	N	G	N	A	N	N	N	G	A	N	A	G	G	N	A
TGCAGCTATGGCGGGATTGCACCAGAATGGGGGCAGATGCGCCAGAGTAGCATCATGCGTCGGC	gb892	G/T	892	T	N	N	G	N	N	T	G	H	N	G	G	N	N	N	N	G	T	N	T	N	N	N	T	N	N	G	T	N	N	N	N	N	G	G	N	N	N	N	N	N	N	N	G	N	N
TGCAGCTATTCCCAAGCAAACAGACCCACGACGGGCTGAATCCCCTGATCTTGCTGGCAAATTT	gb893	G/A	893	N	N	N	N	N	N	N	N	G	N	A	N	A	G	N	N	N	N	N	N	N	N	N	A	G	N	N	N	N	N	N	N	N	N	A	N	N	A	N	N	N	N	N	A	N	N
TGCAGCTATTTGCCCTAGCAGTAGCCCGTGCAGGCATGCATTACTGCTAAGCAATAGCTGTAGC	gb894	A/G	894	N	N	N	N	N	G	A	N	N	N	N	N	N	N	N	N	G	N	N	H	N	N	N	G	A	N	N	A	G	N	N	N	N	A	A	N	A	G	A	N	A	N	N	A	A	A
TGCAGCTATTTTTCCTAGCAGTAGCGCGGGCGGCACGCGTTACTGCTAAGCAATAGCTGTAGCG	gb895	C/T	895	N	N	N	N	N	N	N	T	N	N	C	N	C	N	N	N	T	C	N	N	N	N	N	T	T	N	T	N	N	N	C	T	N	N	N	T	N	C	N	C	N	N	N	C	N	T
TGCAGCTCAAGACGCTCACGGAAGCCATGTACCAGGGGTACGACGCCCTGGACACCCATGGCCC	gb896	C/T	896	N	N	N	N	N	N	N	N	T	N	C	N	T	N	T	N	C	N	N	T	N	C	C	N	N	N	N	N	N	N	N	N	N	N	N	N	N	N	N	N	N	N	N	C	N	N
TGCAGCTCATATATATCCCCAAGTTGTACTTGTAAGTTCAAGGGATGTCGCAAAGTGCCAGTCA	gb897	A/G	897	N	N	N	N	N	N	N	A	N	N	G	A	A	N	N	N	N	N	N	A	N	N	N	G	G	G	A	G	N	N	N	G	A	N	N	N	A	N	N	N	N	G	A	G	N	G
TGCAGCTCATCACGAAGCCGCCGCCCGCGCACGACTGTCCCATGCTCGCAGCGCAGTACGACGA	gb898	A/T	898	N	N	A	N	N	A	N	T	A	N	T	N	A	T	N	N	A	N	N	T	N	N	N	A	T	A	A	N	N	A	N	N	N	A	N	A	T	A	N	A	N	N	N	T	A	A
TGCAGCTCATTGCACAACAACTTGAGAAGCAGACGTCGTCAGTTTCTTCAGTCCCCGCCTGCCC	gb899	A/G	899	N	N	G	N	N	A	N	G	G	N	A	A	A	N	N	N	H	N	N	A	N	N	N	G	N	A	A	N	G	N	N	N	N	G	G	A	G	N	G	A	N	N	N	G	A	G
TGCAGCTCCAACAACACCACGCCGCCGTGCTGCTGCTGGTGCCATCTCCCTCAACCTCTCCTCT	gb900	C/T	900	N	N	N	N	N	N	N	C	C	N	C	C	N	N	N	N	C	T	N	C	N	N	N	N	C	C	C	N	N	N	N	C	N	T	C	N	N	N	C	C	N	N	N	C	N	C
TGCAGCTCCCAATAGCATAAGCCCCCATGAGGCCCAGGAGCGCGACGGCGATGAACGTGTAGAC	gb901	A/G	901	N	N	N	N	N	G	N	G	N	A	A	G	A	A	N	N	G	N	N	G	N	N	N	N	G	N	G	N	G	N	N	N	N	N	N	N	N	A	N	N	G	N	G	A	N	N
TGCAGCTCCCAATAGCATAAGCCCCCATGAGGCCCAGGAGCGCGACGGCGATGAACGTGTAGAC	gb902	C/G	902	N	N	N	N	N	G	N	G	N	C	C	G	C	C	N	N	G	N	N	G	N	N	N	N	G	N	G	N	G	N	N	N	N	N	N	N	N	C	N	N	G	N	G	C	N	N
TGCAGCTCCCAGCAGCATAGGCCCCCATGAGGCCCAGGAGCGCCACGGCGATGAAGCCGTAGAC	gb903	C/G	903	N	N	N	N	N	N	N	G	N	N	C	G	N	C	N	N	G	N	N	G	N	N	C	H	N	N	N	N	N	N	N	C	N	C	N	N	N	N	N	C	N	N	N	C	N	C
TGCAGCTCCCCGACCAGGTACCTGCAAACCTCCATCCTCCCTCGGTTAGTGGCGACGTGCAGCG	gb904	C/G	904	N	N	N	N	N	N	N	N	N	N	G	N	C	G	N	N	G	N	N	C	N	N	N	G	C	N	N	N	N	N	N	N	N	N	G	N	N	G	N	G	N	N	C	N	G	N
TGCAGCTCCCGTTGAATCGTCCAACTTCCGAGGGCAAACCCCCGTCCAACCATGGCGAGACGAG	gb905	C/T	905	N	N	C	N	N	T	N	C	N	N	N	N	T	N	N	N	N	C	N	T	N	N	N	N	N	N	C	N	N	N	C	N	C	C	N	C	N	T	N	C	N	C	C	T	C	C
TGCAGCTCCTAACGAGAGAGACCGTAACAGGAGACGGCGGCGGCGGCGTGCACACATGCCGTGC	gb906	A/G	906	A	N	G	N	N	G	N	N	G	N	G	G	A	N	N	N	H	G	N	A	N	N	A	A	G	A	A	N	G	N	A	N	A	N	G	A	N	G	G	G	N	N	N	G	N	A
TGCAGCTCCTCCAACCTCTCCGCGCTCCTCTCCATCACCCGCGCCACCCAACTCCTCTCCGTCG	gb907	C/T	907	T	N	N	N	N	N	C	C	T	N	N	T	N	N	N	N	N	C	T	C	C	N	N	N	N	N	N	C	N	N	N	N	N	N	N	N	N	T	C	N	T	N	N	C	N	T
TGCAGCTCCTGCTCCCGCGCCCTGCGCTCCTCCTCCTCCTTCTGACGGGCAAGCCCCTCCCGCA	gb908	A/G	908	N	N	N	N	N	N	N	N	N	N	G	N	N	N	N	N	N	N	G	G	N	N	N	A	N	N	N	G	N	A	N	N	N	G	A	N	N	N	N	N	N	A	G	A	A	N
TGCAGCTCCTTGCTGTACCCTTGGTGACAGAGGCGTCCCGCAAACGGGCCAACCAGGACGCATG	gb909	A/C	909	A	C	N	N	N	N	N	N	A	N	N	C	N	N	N	N	C	N	N	C	N	N	N	N	N	N	N	N	A	N	N	N	N	N	N	A	N	C	C	C	C	N	N	C	N	A
TGCAGCTCCTTGCTGTACCCTTGGTGACAGAGGCGTCCCGCAAACGGGCCAACCAGGACGCATG	gb910	C/T	910	C	T	N	N	N	N	N	N	C	N	N	T	N	N	N	N	T	N	N	T	N	N	N	N	N	N	N	N	C	N	N	N	N	N	N	C	N	T	T	T	T	N	N	T	N	C
TGCAGCTCCTTGTCCGACGCCCCCGCCTTGCTCGTGTTCATGGCCATGCCGACGCCGACGCGAT	gb911	C/G	911	N	N	N	N	N	G	N	G	G	N	G	C	C	G	N	N	H	G	N	C	N	N	N	H	G	N	G	N	N	N	N	N	N	G	G	G	G	N	C	C	G	G	N	G	G	N
TGCAGCTCCTTGTCCGACGCCCCCGCCTTGCTCGTGTTCATGGCCATGCCGACGCCGACGCGAT	gb912	C/G	912	N	N	N	N	N	G	N	G	G	N	G	C	C	G	N	N	H	G	N	C	N	N	N	H	G	N	G	N	N	N	N	N	N	G	G	G	G	N	C	C	G	G	N	G	G	N
TGCAGCTCCTTGTCCGACGCCCCCGCCTTGCTCGTGTTCATGGCCATGCCGACGCCGACGCGAT	gb913	C/G	913	N	N	N	N	N	G	N	G	G	N	G	C	C	G	N	N	H	G	N	C	N	N	N	H	G	N	G	N	N	N	N	N	N	G	G	G	G	N	C	C	G	G	N	G	G	N
TGCAGCTCGCTCCGCACCTCGGCGTCCACCTGGGCGCTCTTTGGTAGCACAAACCTCGCTTGCT	gb914	A/G	914	N	N	N	N	N	N	N	N	A	H	G	N	N	N	N	N	N	N	N	G	N	N	N	A	G	N	A	N	N	N	N	N	N	N	N	A	G	N	G	A	N	N	N	G	N	N
TGCAGCTCGCTGTCGCCCACGGCGCGGGCGCCTGGGCGGCCAGGATGCCGAGATCGGAAGAGCG	gb915	G/T	915	T	G	N	N	N	T	N	N	N	T	N	N	G	N	N	N	N	G	N	T	N	N	N	G	N	N	G	N	N	N	N	N	N	N	T	G	N	T	N	T	N	N	T	H	N	T
TGCAGCTCTACGTGCACCCACAACATCAACGCCCAAGCGTCGCCCTGGCTTGCATGCACCACCT	gb916	C/G	916	G	N	N	N	N	G	N	N	N	N	N	N	C	C	N	N	G	N	N	C	N	G	N	C	N	N	C	N	N	N	C	N	N	N	N	C	N	N	G	C	N	N	N	G	N	N
TGCAGCTCTATCATCTAACTCCGAATGGGGGGCTGCGTCTGGCCTGCTCCATAACTCTCTGTGA	gb917	C/T	917	N	N	T	N	N	T	N	C	N	N	C	T	N	N	N	N	H	N	N	C	N	N	N	H	C	C	C	N	N	N	N	N	N	N	T	N	N	N	C	N	N	N	N	T	N	C
TGCAGCTCTATCATCTAACTCCGAATGGGGGGCTGCGTCTGGCCTGCTCCATAACTCTCTGTGA	gb918	A/G	918	N	N	G	N	N	G	N	A	N	N	A	G	N	N	N	N	H	N	N	A	N	N	N	H	A	A	A	N	N	N	N	N	N	N	G	N	N	N	A	N	N	N	N	G	N	A
TGCAGCTCTCCATGACGGCGTTCCAGCAAAACTCCATAGCGGTTGCAGCCAAAAACAGCGCCGT	gb919	C/T	919	T	N	T	C	N	N	T	T	C	T	T	C	T	T	C	N	H	C	N	T	N	T	C	H	T	N	C	T	H	T	C	T	C	C	C	T	H	C	T	T	T	T	T	C	C	H
TGCAGCTCTCCTCTCACATCGGCTGCTACTATCCCAACACCATGGGGGCATCAAGCACGCAGGA	gb920	A/C	920	C	N	N	N	N	A	C	N	A	N	C	N	A	A	N	N	A	C	N	C	N	N	N	A	C	N	C	N	A	N	N	A	N	A	A	A	C	C	C	A	N	N	A	A	N	C
TGCAGCTCTCTTCGCTGTTGCGACATCCTCCAGCGCCTCCATGGCCACATGCCTCGTCTGGCGC	gb921	A/G	921	N	N	N	N	G	N	N	G	N	N	G	N	G	N	N	N	A	N	N	G	N	N	N	G	A	N	G	G	G	N	A	N	N	N	N	G	A	N	N	N	N	N	N	A	N	G
TGCAGCTCTGATACATGCTCCTACGCCACAGGCTACACCGCCGTCGCCTGATGGTTGCCAGTTC	gb922	C/T	922	N	C	N	N	N	N	N	N	N	N	N	N	T	N	N	N	C	C	N	N	N	N	C	N	N	N	T	N	N	N	N	N	N	N	N	T	N	C	C	N	C	N	N	N	N	T
TGCAGCTCTGATACATGCTCCTACGCCACAGGCTACACCGCCGTCGCCTGATGGTTGCCAGTTC	gb923	G/A	923	N	G	N	N	N	N	N	N	N	N	N	N	A	N	N	N	G	G	N	N	N	N	G	N	N	N	A	N	N	N	N	N	N	N	N	A	N	G	G	N	G	N	N	N	N	A
TGCAGCTCTGGCGAGACACTAGATCTCATGGCGGCGTTCATGGTGATGTGCCTTGTCTGTACCT	gb924	A/G	924	N	N	N	N	N	N	N	N	N	N	N	N	A	G	N	N	G	N	N	G	N	N	N	G	A	N	A	G	N	N	N	N	N	N	N	N	N	N	A	N	G	N	N	A	N	G
TGCAGCTCTGGCGAGACACTAGATCTCATGGCGGCGTTCATGGTGATGTGCCTTGTCTGTACCT	gb925	T/C	925	N	N	N	N	N	N	N	N	N	N	N	N	T	C	N	N	C	N	N	C	N	N	N	C	T	N	T	C	N	N	N	N	N	N	N	N	N	N	T	N	C	N	N	T	N	C
TGCAGCTCTTCGGTGGCAGTACTTTGGAGTTCGGTAGCAGCAGGAGCATCAGATGCTGATGGCG	gb926	G/T	926	T	N	N	N	N	N	G	N	G	N	N	N	T	G	N	N	T	N	N	T	N	N	G	T	N	N	N	N	N	N	T	T	N	G	N	N	N	N	T	N	G	N	N	T	N	G
TGCAGCTCTTCGGTGGCAGTACTTTGGAGTTCGGTAGCAGCAGGAGCATCAGATGCTGATGGCG	gb927	A/G	927	G	N	N	N	N	N	A	N	A	N	N	N	G	A	N	N	G	N	N	G	N	N	A	G	N	N	N	N	N	N	G	G	N	A	N	N	N	N	G	N	A	N	N	G	N	A
TGCAGCTCTTGTACAACCAAAACTCCTCTGCTCTGCATTTCATTCAGCAAATAACCCATGGCCT	gb928	A/C	928	A	N	N	N	N	N	A	A	A	N	N	C	N	N	N	N	N	A	N	C	N	N	N	C	N	N	N	N	C	N	N	N	C	N	N	N	N	N	N	A	N	N	N	A	N	A
TGCAGCTGAAGGTCGTAAACACCAAGTTTGTGAGGATGGTTGCTCTGCAAATAGATGACCAGGC	gb929	A/C	929	N	N	C	N	N	A	N	A	C	N	N	A	A	N	N	N	C	C	N	A	N	N	N	H	C	C	A	C	C	N	N	C	N	C	C	C	N	A	N	C	C	N	N	C	N	C
TGCAGCTGAAGGTCGTAAACACCAAGTTTGTGAGGATGGTTGCTCTGCAAATAGATGACCAGGC	gb930	T/C	930	N	N	C	N	N	T	N	T	C	N	N	T	T	N	N	N	C	C	N	T	N	N	N	H	C	C	T	C	C	N	N	C	N	C	C	C	N	T	N	C	C	N	N	C	N	C
TGCAGCTGAAGGTCGTAAACACCAAGTTTGTGAGGATGGTTGCTCTGCAAATAGATGACCAGGC	gb931	G/A	931	N	N	A	N	N	G	N	G	A	N	N	G	G	N	N	N	A	A	N	G	N	N	N	H	A	A	G	A	A	N	N	A	N	A	A	A	N	G	N	A	A	N	N	A	N	A
TGCAGCTGACGCAGCACAGAGCCGCCGAACCCAACGTCTACGCCTCGCCTGCCTAGCCG	gb932	C/G	932	N	N	C	N	N	N	N	N	N	N	N	N	C	N	N	N	N	N	N	C	N	N	N	G	N	N	G	N	N	N	N	N	G	N	G	C	C	N	C	N	N	N	N	G	N	N
TGCAGCTGACGCATTCCTGCCTTCTTCCTCATCCTCCATGTACATATGGTCCAAGGCCGCGATG	gb933	G/T	933	N	N	T	N	N	N	N	N	N	N	T	T	T	N	N	N	T	N	T	G	N	N	N	H	N	N	N	N	N	N	N	T	N	T	N	N	N	N	T	N	T	N	N	T	N	T
TGCAGCTGATACAAAGAATCCGTTCCGCCTGTTGATGATGTAGCGTCGGAACAGATGGCTGTCT	gb934	C/T	934	N	N	N	N	N	N	C	T	N	C	N	N	N	T	N	C	C	N	N	C	N	N	N	C	C	N	N	C	C	N	N	T	N	T	N	N	C	T	C	T	N	N	N	T	T	C
TGCAGCTGCAATCCCTGCCGTATACTGAGTCACTGACAGGTAGGCCCCATGCCCATATGTCAAT	gb935	A/C	935	C	N	C	N	N	N	N	C	A	N	C	C	C	N	N	N	N	N	N	C	N	C	N	C	C	N	N	C	N	N	N	N	C	N	A	A	N	A	A	N	N	N	C	A	N	N
TGCAGCTGCGGCGATGGCGGAGGGGGCCTTGTTGGTCACCCCACCGCGCGTTGCAGCGCCG	gb936	C/T	936	N	N	N	N	N	N	N	N	C	N	T	N	N	N	N	N	T	N	N	C	N	N	N	C	N	N	N	N	N	N	N	N	N	T	N	T	N	C	N	N	N	N	N	C	N	T
TGCAGCTGCTGTAGTGGCGCTTCCTCCTTATCGTCACTAGAGGAGATGACGATCTCCTCCTTGG	gb937	A/G	937	N	N	N	N	N	N	N	N	N	N	N	N	G	N	N	A	A	A	N	G	N	N	N	N	G	N	G	N	N	N	N	N	G	N	N	N	N	A	N	A	N	N	N	G	N	A
TGCAGCTGGGAGCAACGCAGGGTCTTGGCGTGCTGGAACAAGAGCGCGACGGGCCGAGATCGGA	gb938	A/G	938	N	N	N	N	N	G	G	A	G	N	N	A	G	N	N	N	G	N	N	G	N	N	N	G	N	A	N	G	N	N	N	N	N	N	N	N	N	G	A	A	G	N	A	A	N	N
TGCAGCTGGGAGCAACGCAGGGTCTTGGCGTGCTGGAACAAGAGCGCGACGGGCCGAGATCGGA	gb939	A/G	939	N	N	N	N	N	G	G	A	G	N	N	A	G	N	N	N	G	N	N	G	N	N	N	G	N	A	N	G	N	N	N	N	N	N	N	N	N	G	A	A	G	N	A	A	N	N
TGCAGCTGTAGCAGCAGGCTGACGATGAGGAGTGGACCTCGTCGGCCAACGCCGTGGCACGGTC	gb940	A/C	940	C	N	N	N	N	N	N	N	C	N	A	N	A	N	N	N	A	N	N	A	N	N	N	C	C	N	C	N	N	N	N	N	N	N	C	A	N	N	A	N	N	N	N	A	C	A
TGCAGCTGTCGTAGCAGGCCGACGATGAGGAGGGGACCGCGTTGGAAAACGCCATGGCACGGTC	gb941	A/G	941	N	N	N	G	G	G	N	N	N	N	A	A	G	G	N	N	N	N	N	G	N	N	N	G	N	N	N	N	N	N	N	G	N	A	N	G	A	A	A	A	G	N	N	N	A	A
TGCAGCTGTGTTTGCAGCCGAATAAGAAGAACTTCCAACGTCCAGACGGGATGGAACTTGTCGT	gb942	A/C	942	N	N	A	N	N	N	N	N	N	A	A	N	C	N	N	N	N	C	N	C	N	N	A	A	C	C	A	A	N	A	N	A	A	C	C	N	N	C	N	C	A	N	N	C	C	N
TGCAGCTGTTACTAGGGAGGGCACCCATCGGTGTCACTAAATGATGTGGCAATATCCTCTTCTT	gb943	C/T	943	C	N	N	T	N	T	T	T	T	T	T	T	N	T	C	N	T	T	N	C	N	N	N	T	N	N	T	N	C	N	N	C	N	T	T	C	T	H	N	H	N	C	C	C	N	C
TGCAGCTTAAGATGCCAGGTCATAAGGGGACCATCACAGTGCATGGGAGCCG	gb944	C/T	944	N	N	N	N	N	N	N	N	C	N	N	N	C	N	C	N	N	N	N	N	N	N	N	N	C	T	T	N	N	N	N	N	N	N	T	C	N	N	N	T	C	N	C	T	N	C
TGCAGCTTACAAAGATAAGAAACACCATGCACTGCGCTAGTCACCAACTCCTTTCTCTCAGTTA	gb945	A/C	945	N	N	A	N	N	N	N	N	N	N	N	N	A	N	N	N	C	N	N	N	N	N	N	A	C	N	N	N	N	N	N	N	N	N	N	N	N	N	N	N	N	N	N	C	N	N
TGCAGCTTAGCCTCCTCTATAGAAGTATCTCTCTCAGTACTCGTCTCCTTGCGAAGCAGTGCTT	gb946	C/T	946	N	N	N	N	N	N	N	C	N	N	N	N	N	N	N	N	C	N	N	C	N	N	N	N	T	N	C	N	N	N	N	N	N	N	N	N	N	T	N	N	N	N	N	T	N	T
TGCAGCTTCAACTTTATGCTCAGGAACAAGTCCGACAGTCAACAACAAAGGCAAGTCATGACCC	gb947	A/G	947	A	N	N	N	N	N	A	A	N	N	N	G	A	N	N	N	H	A	A	G	N	N	N	H	A	G	G	G	N	N	N	G	N	A	A	N	N	G	A	A	G	N	A	A	N	A
TGCAGCTTCAAGCGTACGCGACGCTACTTCCATCAATCCGATGCAACCGCATAGTTTGATCTCG	gb948	C/T	948	T	N	T	N	N	T	C	T	T	N	C	N	T	T	N	N	C	N	N	C	N	N	N	C	T	N	T	N	T	N	N	T	T	T	T	T	T	C	T	T	N	N	C	C	T	C
TGCAGCTTCACCGAGGGCCACCATGGTTGATTCGCCTCACTCTGCCCCTCGGCGTCCGCTTTAT	gb949	C/G	949	G	N	C	N	N	G	N	C	C	G	C	C	C	G	G	N	H	C	N	G	N	N	N	C	C	G	C	N	N	N	N	G	C	C	G	C	C	G	C	G	C	C	G	C	C	G
TGCAGCTTCACGAACATTGGCGGTTGTCCGATCTAATACCGACTTGATCCGATGCATCGTCTTC	gb950	C/G	950	N	N	N	N	N	N	N	N	N	G	N	C	C	N	N	N	N	G	N	G	N	N	N	N	C	N	C	N	N	N	N	N	N	N	N	C	N	G	N	C	N	N	N	C	N	N
TGCAGCTTCATCCGAGAAAACGGTGATGATGATGCTCTTCCAGTGGTGCAGGTGAATACGGCGG	gb951	C/T	951	N	N	N	N	N	C	N	N	N	N	T	C	C	T	N	C	C	T	N	T	N	N	T	C	T	N	C	N	N	N	N	N	N	N	C	N	T	C	N	C	N	N	N	T	C	N
TGCAGCTTCCATGCAACAATGACACATTCAGTCTCCACAGTGATCCTTCCTCTAAAAAACCGCA	gb952	A/G	952	A	N	N	N	N	A	G	A	A	N	G	A	A	N	N	N	G	A	G	G	N	N	N	G	A	G	A	N	N	N	N	A	G	A	A	G	N	A	A	A	G	N	G	G	A	G
TGCAGCTTCCATGCAACAATGACACATTCAGTCTCCACAGTGATCCTTCCTCTAAAAAACCGCA	gb953	A/G	953	A	N	N	N	N	A	G	A	A	N	G	A	A	N	N	N	G	A	G	G	N	N	N	G	A	G	A	N	N	N	N	A	G	A	A	G	N	A	A	A	G	N	G	G	A	G
TGCAGCTTCCCTGGTAGCACGTCGTTGCATCTGGCCGCTCGCAGCGGGGACTTGGATTGCATCC	gb954	C/T	954	T	N	N	N	N	C	N	N	N	N	T	C	C	C	N	N	C	N	N	C	N	N	N	N	C	C	T	N	N	N	T	N	N	N	N	C	C	C	C	C	N	N	T	C	N	T
TGCAGCTTCCTCGCTTCTTTGTGGGTGAACTTCCGCCCGACACTCCTGACGGCCTCTGGCTCCA	gb955	A/G	955	N	G	N	N	N	N	A	A	N	N	N	G	G	A	N	N	N	A	N	A	N	G	N	G	N	N	G	A	N	N	N	N	N	G	N	N	N	G	A	N	G	N	N	A	G	N
TGCAGCTTCCTGCACGCACTCGTCCATGCTTCCATGCACAGCATGCCCCACATGTTGGCCTCAC	gb956	A/G	956	N	N	N	N	N	G	N	G	G	N	G	G	N	G	N	N	G	G	N	A	N	G	N	G	G	N	A	N	N	N	N	N	N	G	G	N	N	G	N	A	N	N	G	A	N	N
TGCAGCTTCCTTCTATTTCTTTGACCTTGTTCATAGGTGTAGGATCAAAGAATATGCAGATGAT	gb957	A/C	957	C	N	A	C	C	C	A	C	C	N	A	C	C	C	A	N	C	A	C	A	N	C	A	C	A	C	A	N	C	N	N	C	A	A	A	C	A	C	A	A	A	N	A	C	A	A
TGCAGCTTCTAGTGGCTCTAGGAGGGAGGGAGAGTGGGTTTGCGATGCTCCAGGAGGCTGCGGA	gb958	A/T	958	N	N	N	N	N	N	T	A	N	N	N	N	A	N	A	N	A	A	N	A	N	N	N	A	A	N	A	N	A	N	N	N	N	N	N	N	N	A	N	N	N	N	N	A	T	N
TGCAGCTTCTTCTCCGCCGCACATCGGTCGGAGAAGAAGTCCTTGAGGAAGCGTGCCACCGTGT	gb959	A/G	959	A	N	A	N	N	G	A	G	N	A	G	G	G	A	N	N	H	N	N	A	G	N	N	H	G	G	A	A	G	G	N	N	N	N	A	G	A	N	A	A	G	G	N	A	G	A
TGCAGCTTGAGGCGCTGCTGTCGCGTCGCGGGGAGCGAGCACCTATGGGGCAGGGCCCCTTTTT	gb960	C/T	960	N	N	N	N	N	N	N	T	N	N	N	N	T	T	N	N	N	N	N	N	N	N	C	T	N	T	N	N	N	N	N	T	N	N	N	N	N	T	C	T	N	N	N	T	N	T
TGCAGCTTGAGGCGCTGCTGTCGCGTCGCGGGGAGCGAGCACCTATGGGGCAGGGCCCCTTTTT	gb961	C/T	961	N	N	N	N	N	N	N	T	N	N	N	N	T	T	N	N	N	N	N	N	N	N	C	T	N	T	N	N	N	N	N	T	N	N	N	N	N	T	C	T	N	N	N	T	N	T
TGCAGCTTGAGGCGCTGCTGTCGCGTCGCGGGGAGCGAGCACCTATGGGGCAGGGCCCCTTTTT	gb962	C/A	962	N	N	N	N	N	N	N	A	N	N	N	N	A	A	N	N	N	N	N	N	N	N	C	A	N	A	N	N	N	N	N	A	N	N	N	N	N	A	C	A	N	N	N	A	N	A
TGCAGCTTGCGAGCGTGAGGATGCTGCCGTGGGCGAGGGCGCACCTAAACCCAACCGAGATCGG	gb963	A/G	963	N	N	N	N	N	G	N	N	G	A	N	N	G	N	N	N	G	A	N	G	N	A	G	A	N	N	H	G	A	N	G	N	N	N	G	A	N	G	G	A	G	N	N	G	N	A
TGCAGCTTGCGCGAGGCTACCAATAGCGCGAGGAGGAGTTTCTGAAGTATGGGGTACCGTGCCC	gb964	A/G	964	N	N	N	N	N	N	N	N	N	N	A	A	G	N	N	N	N	G	N	A	N	N	N	A	G	N	N	N	N	N	N	N	N	N	N	G	N	G	G	A	G	N	N	G	N	N
TGCAGCTTGCGCGAGGCTACCAATAGCGCGAGGAGGAGTTTCTGAAGTATGGGGTACCGTGCCC	gb965	C/T	965	N	N	N	N	N	N	N	N	N	N	C	C	T	N	N	N	N	T	N	C	N	N	N	C	T	N	N	N	N	N	N	N	N	N	N	T	N	T	T	C	T	N	N	T	N	N
TGCAGCTTGTAACAATTGCACCACAATCTTATAGAATAGGCTGGATACCTGAATCACGGGATCA	gb966	A/G	966	G	G	N	N	N	G	A	G	A	N	A	G	G	H	N	N	A	A	N	G	N	N	N	H	G	A	G	N	A	N	G	N	N	A	N	N	G	A	N	N	N	N	G	G	A	A
TGCAGCTTGTAGCACGACCTTACTTGAACAAGATCTGTTCTATAGGCTCCTACCCCTGCATCCT	gb967	A/G	967	N	A	N	N	N	G	A	G	N	G	A	A	G	G	N	N	G	A	N	G	N	N	N	G	G	A	A	G	G	N	N	G	N	A	A	G	A	A	G	A	G	G	G	G	A	A
TGCAGCTTGTAGCACGACCTTACTTGAACAAGATCTGTTCTATAGGCTCGTACCGCCGCATCCT	gb968	A/G	968	N	N	N	N	N	N	A	N	N	N	A	A	G	N	N	N	N	A	N	N	N	N	N	G	N	A	A	N	N	N	N	G	N	A	A	N	A	A	N	A	N	G	N	G	A	A
TGCAGCTTGTTCTTCTTGTCCCTGGTCCGTGTCAGTACATGTTGATCAGCGGCCTCTTGCCTTT	gb969	C/G	969	N	N	N	N	N	C	N	N	N	N	G	G	N	N	N	N	C	N	N	N	N	N	N	G	C	G	G	N	N	N	C	N	N	C	N	C	C	G	G	N	N	N	N	G	N	N
TGCAGCTTGTTGTCATCGTCCTGACGACGATGGTACAAGTACTTGTCAAGGCTTCCGTTGGGCA	gb970	G/A	970	N	N	N	N	N	N	N	G	N	N	N	N	G	N	N	G	N	N	N	G	N	A	N	A	N	N	N	N	A	N	N	N	N	N	G	G	N	A	A	G	N	N	G	A	N	N
TGCAGCTTTCTTCTTCGGTGACCTCCCGACGGCTATCCTTCTACTCCTGGTTTGTTCGGGAGAG	gb971	A/G	971	N	N	A	N	N	N	N	N	A	N	G	G	A	A	N	N	N	N	N	N	N	A	N	N	A	N	A	N	A	N	N	N	N	A	A	A	N	G	A	G	N	N	N	A	N	N
TGCAGCTTTTGTTACTTGCACGCGGCCGTTCGTTGGATGGTGACACGTGCACGCGATCATGGTG	gb972	A/G	972	A	G	N	N	N	G	G	A	G	N	A	G	G	A	N	N	A	G	N	G	N	N	G	A	A	G	H	N	A	N	N	N	N	G	G	A	A	N	G	A	G	N	G	G	N	A
TGCAGCTTTTTATCTGTTTCAGAGTTTTATTGGTTTCTTTGCAATTATTTTTGTTTATTTTTAG	gb973	G/A	973	A	N	N	N	N	A	N	G	G	N	G	A	A	N	N	N	N	G	N	G	N	N	N	N	A	N	G	N	N	N	N	G	A	N	G	G	A	A	N	A	A	N	N	N	N	A
TGCAGGAAAAATCCTTCATGGATAGGTGATCGCGAGGTTGGCTCGGTCGGTAACACCATGGAGT	gb974	C/T	974	N	N	N	N	N	N	N	N	T	C	T	T	T	C	N	N	C	N	N	C	N	N	N	T	T	N	T	N	C	N	N	N	T	T	C	T	N	C	N	C	T	T	C	T	T	C
TGCAGGAAAAATGAGAAACTACAATCATCATCTAAAATTTGTCCTTTGTCTAGTCATCCGAAGG	gb975	A/G	975	N	N	N	N	N	A	G	G	A	N	N	N	G	N	N	N	N	N	N	G	N	N	N	H	A	A	N	N	N	N	A	N	A	N	A	G	N	A	G	G	N	N	G	A	N	G
TGCAGGAAAAATGAGAAACTACAATCATCATCTAAAATTTGTCCTTTGTCTAGTCATCCGAAGG	gb976	A/C	976	N	N	N	N	N	A	C	C	A	N	N	N	C	N	N	N	N	N	N	C	N	N	N	H	A	A	N	N	N	N	A	N	A	N	A	C	N	A	C	C	N	N	C	A	N	C
TGCAGGAAAACACATGTCAAATCCCAAAACTTTTGCACAAATATACTGCTTGTAACGGACCGTA	gb977	C/T	977	C	N	N	N	N	N	N	T	C	N	T	C	T	T	N	N	H	N	N	H	N	C	C	T	C	N	T	N	T	N	C	H	C	C	C	T	C	C	T	T	T	N	T	C	N	T
TGCAGGAAAAGACTCAATTGCACTGGGGCAGAGGGCCAGGCCCATTGCCTATGTGCGAGACGTG	gb978	G/T	978	N	N	N	N	N	N	T	N	N	N	G	N	T	T	N	N	H	N	N	T	N	N	N	T	T	N	G	G	G	N	N	G	N	N	G	N	T	T	T	T	G	G	G	T	T	G
TGCAGGAAAAGACTCAATTGCACTGGGGCAGAGGGCCAGGCCCATTGCCTATGTGCGAGACGTG	gb979	G/C	979	N	N	N	N	N	N	C	N	N	N	G	N	C	C	N	N	H	N	N	C	N	N	N	C	C	N	G	G	G	N	N	G	N	N	G	N	C	C	C	C	G	G	G	C	C	G
TGCAGGAAAAGCAAGAGAACAAGGTCCTCGCGAGCAAACCTTGGGCTGGAGAAACCAGGGGGGC	gb980	C/T	980	T	N	N	N	N	T	C	C	N	N	T	N	N	T	N	C	H	N	C	C	N	N	N	N	N	N	T	C	N	N	N	T	N	N	T	C	N	C	C	N	N	N	C	C	N	T
TGCAGGAAACAAGAAGGGGGAGAGCGCGAGGAGATGCACCCCAAGATCAACACGTTCTTCAAGC	gb981	C/G	981	C	N	N	N	G	N	N	G	C	N	C	G	G	N	N	N	H	N	N	C	N	G	N	C	G	G	N	N	C	N	N	N	G	G	C	C	G	N	G	G	C	N	N	G	G	N
TGCAGGAAACACTCAAATGGAGATAAATCAGCGGAACACCACAAGGTAGGCAACGAACTACTGT	gb982	A/C	982	A	N	C	N	N	N	A	A	A	C	C	A	C	A	N	N	A	A	N	C	N	A	C	A	A	A	A	A	N	N	N	N	N	C	C	C	A	A	A	C	A	N	C	C	C	A
TGCAGGAAACACTCAAATGGAGATAAATCAGCGGAACACCACAAGGTAGGCAACGAACTACTGT	gb983	C/T	983	C	N	T	N	N	N	C	C	C	T	T	C	T	C	N	N	C	C	N	T	N	C	T	C	C	C	C	C	N	N	N	N	N	T	T	T	C	C	C	T	C	N	T	T	T	C
TGCAGGAAAGAAGAATCCGCGACTACTATGAGAGGAGCAGTCACGGGACTCCCCG	gb984	C/T	984	N	N	N	N	N	N	N	N	N	N	C	N	C	N	N	N	C	N	N	T	T	N	C	C	C	N	C	N	N	N	N	N	N	N	T	N	N	T	C	N	N	N	N	C	C	N
TGCAGGAAAGAAGAATCCGCGACTACTATGAGAGGAGCAGTCACGGGACTCCCCG	gb985	C/T	985	N	N	N	N	N	N	N	N	N	N	C	N	C	N	N	N	C	N	N	T	T	N	C	C	C	N	C	N	N	N	N	N	N	N	T	N	N	T	C	N	N	N	N	C	C	N
TGCAGGAAATCGTCCATGTCCGCCATGTCTCGCATCATCGCTAGGTCGTCGTCCTGCGCCGAGA	gb986	A/G	986	G	N	G	N	N	N	N	A	N	N	A	N	G	N	N	N	G	N	G	A	N	G	A	N	N	G	G	N	N	N	N	G	N	G	G	G	N	N	A	G	G	N	N	A	N	G
TGCAGGAAATCTCAGACCGTACTGTCATCAACCGACTAGTAGTTTTTTCCTGCCTTTTTTCTCT	gb987	C/T	987	T	N	N	N	C	T	N	C	N	N	C	C	C	T	N	N	H	C	C	T	N	C	N	T	C	N	C	C	C	N	N	N	C	T	T	N	C	C	C	C	T	T	C	T	T	T
TGCAGGAACAAAATACGGCTAGAAGTAGATGCCAAACTGCGTGCCAGTTGCAAGGTTGGTTGCG	gb988	C/G	988	N	N	N	N	N	C	N	N	C	G	N	N	G	N	N	N	N	G	N	N	N	N	N	G	G	N	G	N	N	N	N	N	N	G	N	N	G	N	G	N	N	N	N	G	N	G
TGCAGGAACATCCTCTTTCATGCCTCCCGTGCGACCTAAGAGGAGGACACCACTGATCATATTT	gb989	C/T	989	N	N	N	N	N	T	C	T	N	N	N	N	C	C	C	N	T	T	N	T	N	N	N	C	N	N	H	N	N	N	T	C	N	C	C	T	C	T	C	C	N	C	N	C	T	C
TGCAGGAACATGAAGCAATCCATCTATGCCATGGCCTTGGCATTCGCCGTCCTGGGCTACGTGG	gb990	A/C	990	C	N	N	N	C	C	N	C	A	C	C	C	C	N	C	N	H	A	N	A	N	N	C	C	A	N	A	C	A	C	A	A	N	C	C	C	A	C	A	C	A	A	C	C	A	A
TGCAGGAACCTCCGAGAAACTTCCAAGGGGGGCGCTGGCTTCTGATGTTAGATTTCATTGCGCA	gb991	A/G	991	N	N	N	N	N	A	N	A	N	N	N	G	A	N	N	N	G	A	N	G	N	N	N	G	N	G	N	N	N	N	A	N	A	A	A	A	N	N	A	A	N	N	N	G	A	G
TGCAGGAACGACCACCACAACCCGCGATGGGCGTGCATCCCGTCCTGCCAAGACTCGTGCACCA	gb992	A/C	992	N	N	N	N	N	C	N	A	C	C	A	C	C	N	N	N	C	C	N	C	N	N	N	H	A	C	N	A	N	N	N	N	N	C	C	N	A	C	N	C	C	N	A	A	C	C
TGCAGGAACGACCACCACAACCCGCGATGGGCGTGCATCCCGTCCTGCCAAGACTCGTGCACCA	gb993	G/C	993	N	N	N	N	N	C	N	G	C	C	G	C	C	N	N	N	C	C	N	C	N	N	N	H	G	C	N	G	N	N	N	N	N	C	C	N	G	C	N	C	C	N	G	G	C	C
TGCAGGAACGCATGCGATGGAAAGGGATGGAGGGCGCGGTTGGAAAGAGCAGCGAAAAAATGCC	gb994	A/G	994	N	N	N	N	G	N	N	N	N	N	N	N	N	N	N	N	N	N	N	G	N	N	N	N	G	N	A	N	N	N	N	N	N	G	G	N	N	N	A	G	G	N	N	A	N	A
TGCAGGAACGCCAACGAAAGTAGGAGATGTGAAATCAGGCGGCTACACCATGACAGCATGGCAA	gb995	A/G	995	A	N	N	N	N	N	N	N	A	N	G	N	A	N	N	N	G	N	N	G	N	N	N	A	G	A	N	N	N	N	N	N	N	N	N	A	N	A	N	N	N	N	N	A	N	A
TGCAGGAACTTCGCGGGGTCGGCAATGCCATCGTAGCGAGGAGGCAGATCCGAGATCGGAAGAG	gb996	A/G	996	N	N	N	N	N	G	N	N	N	G	A	N	A	N	N	N	G	G	N	N	N	N	N	A	N	N	A	N	N	N	N	N	G	N	N	N	N	N	A	N	N	A	N	G	N	N
TGCAGGAAGAAACCAGGTTGCGGAAGGAGGCTCAGGACAATTTCCTCCTTCAACAGGAGCAAGC	gb997	A/C	997	N	N	N	N	N	N	N	N	N	N	N	N	N	A	N	N	A	N	N	A	N	N	N	A	N	A	N	N	N	N	C	A	N	N	N	A	N	C	N	C	N	N	N	A	N	A
TGCAGGAAGAAACCAGGTTGCGGAAGGAGGCTCAGGACAATTTCCTCCTTCAACAGGAGCAAGC	gb998	T/C	998	N	N	N	N	N	N	N	N	N	N	N	N	N	T	N	N	T	N	N	T	N	N	N	T	N	T	N	N	N	N	C	T	N	N	N	T	N	C	N	C	N	N	N	T	N	T
TGCAGGAAGAATTCATACCTGGGCCATTGTCAATTTCTTCGGACCAACCATCAATGTAGAAAGA	gb999	A/G	999	N	N	N	N	N	N	A	A	A	N	G	N	N	G	N	N	G	N	N	A	N	N	A	N	G	N	N	A	A	N	N	N	N	N	G	G	N	G	N	A	N	N	N	A	N	N
TGCAGGAAGAATTCATACCTGGGCCATTGTCAATTTCTTCGGACCAACCATCAATGTAGAAAGA	gb1000	G/C	1000	N	N	N	N	N	N	G	G	G	N	C	N	N	C	N	N	C	N	N	G	N	N	G	N	C	N	N	G	G	N	N	N	N	N	C	C	N	C	N	G	N	N	N	G	N	N
TGCAGGAAGAATTCATACCTGGGCCATTGTCAATTTCTTCGGACCAACCATCAATGTAGAAAGA	gb1001	G/C	1001	N	N	N	N	N	N	G	G	G	N	C	N	N	C	N	N	C	N	N	G	N	N	G	N	C	N	N	G	G	N	N	N	N	N	C	C	N	C	N	G	N	N	N	G	N	N
TGCAGGAAGAGGGAGGCGTCCCTATGCAGCGGCCACAGGACGCTGGAGCACCTCGTCTCCGACG	gb1002	A/T	1002	N	N	N	N	N	A	N	N	T	N	N	N	A	A	N	N	N	N	N	A	N	N	N	A	A	N	T	N	N	N	N	N	N	N	N	A	N	A	N	N	T	N	T	A	N	T
TGCAGGAAGAGGGAGGCGTCCCTATGCAGCGGCCACAGGACGCTGGAGCACCTCGTCTCCGACG	gb1003	T/C	1003	N	N	N	N	N	T	N	N	C	N	N	N	T	T	N	N	N	N	N	T	N	N	N	T	T	N	C	N	N	N	N	N	N	N	N	T	N	T	N	N	C	N	C	T	N	C
TGCAGGAAGATTGGTTGGTTGGTACGTATACGTAGTAGTACGTGCGCAGGTCACGTTGCAATCA	gb1004	A/G	1004	N	N	G	N	N	G	N	G	A	N	G	G	G	A	N	N	G	A	N	A	N	G	N	G	A	G	N	N	N	N	N	A	G	G	G	G	A	G	A	G	A	N	G	G	A	A
TGCAGGAAGCAAGACACCAATCCACGCCGCCAAGCGGGCCGTTCATCCTCGCCTTCCGCGCCGC	gb1005	A/G	1005	N	N	N	N	N	G	G	N	N	G	A	N	G	N	N	N	G	N	N	A	G	N	N	A	G	A	N	A	A	N	N	G	N	A	A	A	G	A	G	N	N	N	A	A	N	A
TGCAGGAAGCACGGCGTCCCGAGGGAGTTCCTCGCGCACCCCGCCGAGATCGGAAGAGCGGTTC	gb1006	A/G	1006	N	N	G	N	N	N	N	G	G	N	G	N	A	N	N	N	A	N	N	A	N	N	N	A	G	N	N	A	N	N	N	N	N	N	N	N	G	A	A	N	N	N	N	G	N	A
TGCAGGAAGCGGATCGGATTTCTGCTGGAAGTGGGTACGCATCAAGTTGCAACCGTTGTAGTTT	gb1007	A/C	1007	C	N	N	N	N	N	N	N	N	N	C	A	N	N	N	N	N	N	N	C	N	N	N	N	C	N	A	N	N	N	N	C	N	N	N	C	N	N	N	N	N	N	N	A	N	N
TGCAGGAAGGATGGACATACGCGTACTGGACTTGCTAAACAGAGGCAGACCCCTCGCGCGACAA	gb1008	A/G	1008	A	N	A	N	N	G	N	A	A	N	G	G	A	G	N	N	G	A	N	G	A	N	N	G	A	N	A	N	A	N	N	A	A	G	G	H	G	G	A	G	A	N	A	A	A	G
TGCAGGAAGGGGGCCTCGGCGTCCGCCATGGCCGACATCTCTCTGCCTCTCTGCTCTGCTCTCG	gb1009	A/C	1009	N	N	C	N	N	A	A	A	C	N	C	C	C	N	N	N	A	C	N	A	N	N	C	H	N	C	C	C	C	N	N	A	C	A	A	C	N	A	A	C	N	N	N	A	N	N
TGCAGGAAGTAGCATCAACGGCTGCCTCCCTTGTGCTATGGCTGTTGGATGTTGCTGGGTGGAT	gb1010	C/T	1010	N	N	C	N	N	N	N	C	N	N	C	N	N	N	N	N	H	C	T	T	N	N	C	T	C	N	C	C	N	C	N	N	N	C	C	C	N	T	C	C	C	N	N	C	N	N
TGCAGGAAGTCCTCCACGGCGGGACGCACCGTCGCCCGCAAGCGCGGCGACCCGTCGCGGAACC	gb1011	A/T	1011	N	N	N	N	N	A	N	A	A	N	T	A	T	N	N	N	A	N	N	A	N	N	T	T	T	N	A	N	N	N	A	N	A	T	T	N	T	A	T	T	T	N	T	A	N	T
TGCAGGAAGTCCTCCACGGCGGGACGCACCGTCGCCCGCAAGCGCGGCGACCCGTCGCGGAACC	gb1012	A/C	1012	N	N	N	N	N	A	N	A	A	N	C	A	C	N	N	N	A	N	N	A	N	N	C	C	C	N	A	N	N	N	A	N	A	C	C	N	C	A	C	C	C	N	C	A	N	C
TGCAGGAAGTCGTCCATGTCCGCCATATCACGCATCATCGCCAGGTCGTCGTCGTCCTGCGCCG	gb1013	A/C	1013	C	N	A	N	C	N	N	C	N	A	A	C	C	C	N	N	C	C	N	C	N	C	N	C	C	C	C	C	N	N	A	A	A	C	C	N	C	A	C	A	N	N	N	C	N	H
TGCAGGAAGTGTTGGCGCCACAGCACCATGGCTTCCTCGTCCATCTCGGCGATGCCAAGACGGT	gb1014	C/T	1014	N	N	N	N	C	N	N	C	C	N	T	T	C	C	N	N	T	N	N	T	N	N	N	N	N	C	T	N	H	N	N	C	T	N	N	N	N	C	C	T	T	N	N	C	T	T
TGCAGGAATAAAAGGGGGCCGAGCGGCGTGGATTCTCAGCGCGTCCGCATGGCAGTTTTTGCAG	gb1015	C/T	1015	N	N	C	N	N	N	N	T	C	T	C	N	C	T	C	N	H	C	N	N	N	N	N	N	C	N	N	T	T	N	N	C	N	C	N	T	T	N	T	T	N	N	T	C	N	N
TGCAGGAATGAAGGGATAATGTATCTGATGATGTTCGGCCTCGCCGAGGTCGTTCTCTTGCAAT	gb1016	A/C	1016	N	N	N	N	N	N	A	N	N	N	A	N	A	N	N	N	N	N	N	A	N	A	N	C	N	A	N	C	N	N	N	N	N	N	A	N	N	A	A	N	A	N	C	C	N	C
TGCAGGAATGTCGCACACGGTGTCAACTGCTCCTGCAATTATTGTTGTTGTTGTTGGCCCAATT	gb1017	A/G	1017	G	N	N	N	A	G	N	G	A	G	G	N	A	A	N	N	A	N	N	H	N	N	N	H	A	G	G	N	A	N	N	G	N	A	A	G	A	A	A	N	G	G	N	A	N	G
TGCAGGAATTCTATTGTGCACGGGATATCTCATGCATTGATCCACAGTCTATTGTTGCTTTGAA	gb1018	A/G	1018	G	N	N	N	N	N	N	G	N	G	A	N	N	G	N	N	N	N	G	G	N	N	N	A	A	N	A	G	N	N	N	G	A	G	G	G	G	G	A	A	N	N	A	G	N	A
TGCAGGACAAATCTTCCCATTCCAGTGTATACAGTAAAGTGATCCAAGCGTCCCTGGGCATCCT	gb1019	C/T	1019	T	N	N	N	N	C	N	N	N	N	N	N	N	N	N	N	T	T	N	T	N	N	N	T	N	N	T	C	N	N	N	N	N	C	N	N	N	C	T	T	N	N	N	T	C	C
TGCAGGACAACATAATCCCAACCCCTGGGGTCATGTCTCCCTGCTCATGGTCGCGCTGCTGCCT	gb1020	A/T	1020	N	N	A	N	N	A	N	A	N	N	N	A	T	N	N	N	N	A	A	T	N	N	N	T	A	T	A	N	N	N	N	A	T	A	N	T	N	A	A	A	A	N	T	T	N	T
TGCAGGACAACATAATCCCAACCCCTGGGGTCATGTCTCCCTGCTCATGGTCGCGCTGCTGCCT	gb1021	G/A	1021	N	N	G	N	N	G	N	G	N	N	N	G	A	N	N	N	N	G	G	A	N	N	N	A	G	A	G	N	N	N	N	G	A	G	N	A	N	G	G	G	G	N	A	A	N	A
TGCAGGACAACATAATCCCAACCCCTGGGGTCATGTCTCCCTGCTCATGGTCGCGCTGCTGCCT	gb1022	C/T	1022	N	N	C	N	N	C	N	C	N	N	N	C	T	N	N	N	N	C	C	T	N	N	N	T	C	T	C	N	N	N	N	C	T	C	N	T	N	C	C	C	C	N	T	T	N	T
TGCAGGACAGGCCACAAGACCACGACGGGGCGATGGCGAAGCAGCGGAGTCGCGTGCACGAGGG	gb1023	G/T	1023	N	N	N	N	N	G	N	G	T	N	N	G	N	N	N	N	G	N	N	G	N	N	N	G	T	N	N	N	N	N	G	T	N	N	N	N	T	G	N	N	N	N	G	G	N	T
TGCAGGACATGCGGGGGCGCGGCGAAGGGCTGGCCGAGGCAGCAAGGCCGAGATCGGAAGAGCG	gb1024	A/C	1024	N	N	N	N	N	C	A	C	A	A	C	A	C	A	N	N	H	C	A	C	N	N	N	C	A	N	A	A	N	N	C	C	N	A	A	C	N	C	C	C	A	N	A	C	C	A
TGCAGGACCATTGATGCCGCTGTGTACCATGGTAAAGTACGGCGACACGGTGGCACACATGAGA	gb1025	A/T	1025	T	N	T	N	T	N	N	T	T	A	T	T	T	N	N	T	A	T	T	T	N	N	N	T	T	N	A	A	N	N	N	N	N	A	N	A	A	T	T	A	T	T	T	A	A	T
TGCAGGACCATTGATGCCGCTGTGTACCATGGTAAAGTACGGCGACACGGTGGCACACATGAGA	gb1026	T/G	1026	G	N	G	N	G	N	N	G	G	T	G	G	G	N	N	G	T	G	G	G	N	N	N	G	G	N	T	T	N	N	N	N	N	T	N	T	T	G	G	T	G	G	G	T	T	G
TGCAGGACCCTCCTAAGCCATCAGAGGTGGCGAGGTTGGAGGGCGGCTTGGGGGAGGAGGGCGC	gb1027	C/T	1027	N	N	C	N	N	N	N	N	N	N	C	T	T	N	N	N	H	C	N	T	N	N	N	H	N	N	N	N	N	N	N	N	N	N	N	T	N	C	N	C	N	N	N	T	C	C
TGCAGGACCCTCCTAAGCCATCAGAGGTGGCGAGGTTGGAGGGCGGCTTGGGGGAGGAGGGCGC	gb1028	G/A	1028	N	N	G	N	N	N	N	N	N	N	G	A	A	N	N	N	H	G	N	A	N	N	N	H	N	N	N	N	N	N	N	N	N	N	N	A	N	G	N	G	N	N	N	A	G	G
TGCAGGACCTTTTTTTTATTCTTTATCTACAACAAATTCATAAAGGAATGGCTAACGAGCAGCA	gb1029	A/G	1029	A	N	A	N	N	A	N	G	G	A	A	G	A	N	N	N	G	G	G	A	N	N	G	A	H	N	G	A	A	N	N	N	A	G	G	G	G	G	A	A	A	A	G	A	A	A
TGCAGGACGAATTGGGGGAGGCTTGCCCTGGTTCCGATCGTCTCTTCAGTTGGGGTAGCGGCGG	gb1030	G/A	1030	N	N	G	N	G	A	N	A	G	N	G	N	A	N	N	N	G	G	N	A	N	N	N	A	A	N	G	N	G	N	G	G	N	G	G	N	N	G	N	G	G	G	G	A	A	G
TGCAGGACGAATTGGTGGAGGCTTGCCCTAGTTCCGATCGTCTCTTCAGTTGGGGTAGCGGCGG	gb1031	A/G	1031	N	N	G	N	G	A	N	A	G	N	G	N	A	N	N	N	G	G	N	A	N	N	N	A	A	N	G	N	G	N	G	G	N	G	G	N	N	G	N	G	G	G	G	A	A	G
TGCAGGACGCGACCATGGCCATGGCAGCCCAAGGACAGAAGCACGAGGTCCAGATCACGTTGCC	gb1032	C/T	1032	C	N	N	N	N	N	N	C	C	N	T	C	C	C	N	N	C	N	N	C	N	C	N	C	T	C	T	N	C	N	N	C	N	N	N	C	C	C	N	N	N	N	N	C	N	N
TGCAGGACGGTGAGGGCGAGGAGGAGGACGGCGGCGAGGAGCGAGACGACGGCCCAGGGATTAG	gb1033	A/G	1033	G	N	N	N	N	G	N	G	G	N	N	G	A	G	N	N	G	G	N	A	N	N	N	G	G	G	G	G	N	N	N	N	N	N	N	N	G	N	G	A	N	G	N	A	N	N
TGCAGGACTACCTTGACATGTACAAAAAAAACGCACTCACCACAGGCAATCTAGATGTTGCATC	gb1034	A/G	1034	N	N	G	N	N	N	N	A	G	N	N	N	G	A	N	A	H	N	N	A	N	N	N	G	G	N	N	N	N	N	G	G	G	N	G	N	N	A	A	N	A	A	N	H	N	G
TGCAGGACTTCGCCGCGGTGTACCGCGAGTTCTCCCGCCGCGGCGACTGGCAGCGCTCCGTGCG	gb1035	C/G	1035	G	N	N	N	N	G	N	G	C	N	C	G	C	C	N	N	C	N	N	G	N	N	N	C	G	C	G	N	N	N	G	N	N	C	C	G	N	G	G	N	C	N	N	C	N	N
TGCAGGACTTGAGAGGCCGCAGCCTCACCCGCGCCATGCGGAAAACCGACGGGATGCAGGTCCT	gb1036	G/A	1036	A	N	N	N	N	N	N	A	N	N	N	A	A	N	N	G	G	N	N	A	N	N	N	G	A	N	A	G	N	N	N	G	N	N	G	N	A	G	A	G	G	N	N	A	N	G
TGCAGGAGATGGTGCACGGTCGGGCCTCCAATCAGGTTACTACTCCCGCTAGCGGTGATCGGGA	gb1037	C/T	1037	C	N	N	N	N	N	N	N	C	N	T	N	C	T	N	N	C	T	N	T	N	N	N	C	T	C	C	N	N	N	N	N	N	C	N	N	N	C	T	C	N	N	T	T	N	C
TGCAGGAGCCATCGGCCTCTGTTTTCCTTGCTCTTTCCCCCCGCCACCTAAAACCAAATGCACT	gb1038	C/T	1038	T	T	T	N	N	N	N	C	T	N	N	N	C	N	T	N	N	N	N	C	N	N	T	C	N	N	N	N	N	N	N	N	T	T	T	N	T	T	N	T	N	N	C	H	T	N
TGCAGGAGCCTTTTCGCGTGCCAAGCCAGACCCGCCTGTCGGCGTTGGGACCTCGTGTCTGGCT	gb1039	G/T	1039	N	N	T	N	N	N	N	N	N	N	T	G	G	T	N	N	T	N	N	T	N	N	N	G	G	N	T	T	N	N	N	T	N	N	N	T	N	G	N	T	T	N	T	G	G	T
TGCAGGAGCTTTTCCTTCACGCGTTCATAACCCCTTGCTACTGTTCCACGTGGTCGCCGCCACC	gb1040	C/T	1040	N	N	C	N	N	N	N	C	C	N	N	N	C	N	N	N	N	N	N	T	N	N	N	N	N	N	C	N	N	N	N	N	N	C	C	N	N	C	C	N	T	N	N	H	N	N
TGCAGGAGGAAATAAAACTCTTCAGGCTTGGCTGTATTCTGATTAGATCATCTTCAACAGACGC	gb1041	A/C	1041	N	N	N	N	N	N	N	C	N	N	C	C	C	N	C	N	C	A	N	H	N	N	A	A	A	N	C	C	N	C	C	C	N	A	A	C	C	C	C	A	C	N	N	C	N	C
TGCAGGAGGAAATAAAACTCTTCAGGCTTGGCTGTATTCTGATTAGATCATCTTCAACAGACGC	gb1042	T/C	1042	N	N	N	N	N	N	N	C	N	N	C	C	C	N	C	N	C	T	N	H	N	N	T	T	T	N	C	C	N	C	C	C	N	T	T	C	C	C	C	T	C	N	N	C	N	C
TGCAGGAGGAAGCGTTGTCGCCGCTCGCCATCCTGCCCGCGTGCTCCTTCCAGCATGATGCCGA	gb1043	C/G	1043	N	N	N	N	N	C	N	N	C	N	C	C	N	N	N	N	H	C	N	G	N	N	N	G	N	G	N	N	C	N	N	N	G	C	C	N	G	C	N	N	N	N	N	N	N	G
TGCAGGAGGAGCACCCTGGGACCGCCGTGGCGGTTGGCTAGGCGAAGGGGGAGGTCGGCGAAGT	gb1044	A/G	1044	N	N	N	N	N	A	G	N	N	G	G	N	H	G	N	N	A	N	N	G	N	N	N	A	A	G	G	N	N	N	N	G	N	N	A	A	G	G	A	G	A	N	G	A	A	N
TGCAGGAGGAGGCTTTTCGCTTCCTGTTCGCGCTGCCCTTTGGTCACATCTATCACGATGATGC	gb1045	A/G	1045	A	N	A	N	G	N	N	G	A	A	G	G	G	G	N	N	H	N	N	G	N	G	N	H	A	A	A	N	G	N	N	G	A	N	A	G	A	A	G	N	N	N	N	A	N	A
TGCAGGAGGCGGCGTCGGTGGCGTACGAGAGGGGCAACAGGGGCCAGTACACGACGCCCCTGGG	gb1046	G/T	1046	N	N	T	N	N	G	N	T	N	N	N	T	N	T	N	N	G	N	N	G	N	N	T	H	T	N	T	T	T	T	N	N	T	T	T	N	N	T	T	N	N	N	N	H	N	G
TGCAGGAGGCTTCACGCGAGCACCCAATCTCCCGTGTGTCCACCCCTGGGTTCTCGTCATCGCG	gb1047	A/G	1047	N	N	G	N	N	N	A	N	N	A	A	G	N	A	N	A	G	A	N	A	N	N	N	A	N	N	N	N	N	N	G	N	N	N	N	N	A	G	A	G	N	N	N	G	N	G
TGCAGGAGGGTTTTCATGCTTCCATCTAAAGACCCAGAGGCAAACAATTCTCCAAAAGGGCAGA	gb1048	C/G	1048	N	N	C	G	N	G	C	N	N	N	C	C	C	N	N	N	H	C	N	G	N	N	C	C	C	N	C	G	G	C	C	N	C	C	G	C	C	G	C	G	C	N	N	C	C	G
TGCAGGAGTGACGTTGTGTTGATGACGATGGTGATGACGATCTGTTGCTGATGGCATTGGAGAC	gb1049	C/T	1049	N	N	C	N	N	N	N	C	C	N	N	C	N	N	N	N	N	N	N	T	N	N	N	T	C	T	N	N	N	N	N	N	N	C	N	N	T	C	C	C	N	N	N	T	C	T
TGCAGGAGTGACGTTGTGTTGATGACGATGGTGATGACGATCTGTTGCTGATGGCATTGGAGAC	gb1050	A/G	1050	N	N	A	N	N	N	N	A	A	N	N	A	N	N	N	N	N	N	N	G	N	N	N	G	A	G	N	N	N	N	N	N	N	A	N	N	G	A	A	A	N	N	N	G	A	G
TGCAGGATAAAAATAATACACCATAATAAAACTATGAGACCTTCACGTAAGCTTGCTTTTCTGG	gb1051	C/A	1051	N	N	N	C	N	N	C	N	N	N	N	C	N	N	N	N	C	C	N	N	N	N	N	C	N	C	C	A	C	N	N	N	N	C	N	N	N	C	A	C	A	N	C	C	C	N
TGCAGGATATACGAGTAGTTGGGGGATAAATACTAGGATACCTACCATAATCATCGTGTGAACA	gb1052	C/T	1052	N	N	N	N	N	C	T	C	T	N	C	C	T	C	N	N	T	T	N	T	N	C	N	T	C	C	C	T	N	N	N	C	T	N	C	C	N	T	N	C	T	N	N	C	C	T
TGCAGGATATAGGATAACATAATTCGCAGGATAGATCATATGAAGATGTCTGCTGACGGAGGCC	gb1053	C/T	1053	C	N	N	N	N	C	T	C	T	N	C	C	C	C	N	N	C	T	N	C	N	N	N	T	T	N	T	C	T	N	N	T	C	C	N	C	T	C	T	C	N	T	C	C	N	T
TGCAGGATATAGGATAACATAATTCGCAGGATAGATCATATGAAGATGTCTGCTGACGGAGGCC	gb1054	G/C	1054	G	N	N	N	N	G	C	G	C	N	G	G	G	G	N	N	G	C	N	G	N	N	N	C	C	N	C	G	C	N	N	C	G	G	N	G	C	G	C	G	N	C	G	G	N	C
TGCAGGATATCAATACCTCTATAAATTGATACCTTGGTTTCCCACTTAGAAAAAACTTGTTGCC	gb1055	C/G	1055	C	N	N	N	N	G	C	N	C	N	C	C	N	G	N	N	N	C	N	G	N	N	N	C	G	N	N	G	N	N	N	N	N	C	N	G	G	C	C	G	N	N	N	C	N	C
TGCAGGATATCTGTCCGCGGATATCGCACACAGGCTCCCTGCCAAAGATCAAGTCATCCCCACT	gb1056	A/C	1056	N	N	N	N	N	N	N	A	A	N	C	N	N	N	N	N	H	A	N	A	A	N	N	N	A	N	C	N	N	A	N	A	N	N	N	N	C	C	A	N	A	N	N	A	N	N
TGCAGGATATCTGTCCGCGGATATCGCACACAGGCTCCCTGCCAAAGATCAAGTCATCCCCACT	gb1057	A/G	1057	N	N	N	N	N	N	N	A	A	N	G	N	N	N	N	N	H	A	N	A	A	N	N	N	A	N	G	N	N	A	N	A	N	N	N	N	G	G	A	N	A	N	N	A	N	N
TGCAGGATCAACATGCACATCCAACATGAAAACGCCAAAGATCACGTAACCAAATCAACGAATC	gb1058	A/G	1058	N	N	N	N	N	N	N	N	N	N	A	N	G	A	N	N	A	N	N	G	N	N	N	A	A	N	N	N	N	N	N	A	N	N	A	N	G	N	G	A	A	N	N	A	N	N
TGCAGGATCCCCGTGGCCACGGGCATCATCATGACGGTGCAGGGCGTGTTGTGGATCCACATGC	gb1059	C/T	1059	N	N	C	C	N	C	N	N	T	N	C	N	H	N	N	N	N	N	N	N	N	N	N	T	N	N	T	N	T	N	N	N	N	N	N	N	N	N	N	N	N	N	N	C	N	T
TGCAGGATCGTGAACCGCCAGACCGATGTACGCCACCGCAGAACATGCAACATCGGGCCTCATG	gb1060	C/G	1060	N	N	C	C	N	N	N	N	N	N	C	N	G	C	N	N	C	N	N	G	N	N	N	G	N	N	N	C	N	N	N	N	N	C	N	N	N	C	G	N	N	N	G	G	C	N
TGCAGGATCTCGCCCTCGCTCCGCGGCGTCGGCGGCACCGTCGTCGGCGGCGAGGACGACACCC	gb1061	C/T	1061	C	N	N	N	N	C	N	C	C	N	C	T	C	T	N	T	H	C	N	C	N	N	N	C	C	T	T	T	N	N	T	N	N	N	C	T	T	C	C	T	T	N	C	T	N	C
TGCAGGATCTTATGGCAATGGGGATAATGGGATCAAGGCCTTCCACTGGAATAAACTACGTAGG	gb1062	G/T	1062	N	N	N	N	N	N	G	G	N	N	G	N	T	N	N	N	N	G	N	G	N	N	G	T	G	N	N	G	G	N	N	N	G	T	N	N	G	T	G	T	N	N	G	G	N	N
TGCAGGATGAAGAAGATAAAAGGAGAATAAAGAGATGAATCAATGTGCACGGTTACTCTTGAGT	gb1063	A/G	1063	N	N	G	N	N	N	N	A	A	N	G	N	G	N	A	N	N	N	N	G	N	N	N	G	A	G	N	N	N	N	N	N	N	N	G	G	N	G	G	N	N	N	A	G	N	G
TGCAGGATGAAGAAGATAAAAGGAGAATAAAGAGATGAATCAATGTGCACGGTTACTCTTGAGT	gb1064	G/A	1064	N	N	A	N	N	N	N	G	G	N	A	N	A	N	G	N	N	N	N	A	N	N	N	A	G	A	N	N	N	N	N	N	N	N	A	A	N	A	A	N	N	N	G	A	N	A
TGCAGGATGATGTATTACGGAACGAATAAAGAGACTTGCTGGTGACGAGATTGAACTAGGTATT	gb1065	C/T	1065	N	N	N	N	N	N	N	N	N	N	N	C	N	C	N	N	N	C	N	C	N	N	N	C	C	N	C	N	N	N	N	T	N	N	N	N	C	T	N	N	N	N	N	C	N	C
TGCAGGATGCTACGGCAAAGGTCCCTGACGCGCGACGCGCGGGCAACTACCTTCATGCCGTGAT	gb1066	G/T	1066	T	N	G	N	N	G	N	T	N	T	T	G	G	N	N	N	H	N	N	T	N	N	N	G	G	N	N	G	N	N	N	G	N	N	G	N	T	T	T	G	N	N	N	G	T	G
TGCAGGATGGACACGACGACGGTGGCGGACATGTGGGCGGTGTACACGCGGCCGCGCGGCGGGG	gb1067	G/T	1067	N	N	N	N	N	T	T	N	T	N	T	N	G	N	N	N	G	N	N	T	N	N	N	T	G	G	N	T	N	N	G	N	G	H	T	N	N	H	N	G	T	N	G	G	N	T
TGCAGGATGGCAACGGTGGTTTGCATGCTCGGTTCTCCGACTTCAACCTTCTGGAACCGCCGCT	gb1068	A/G	1068	N	N	G	N	N	N	N	G	N	N	G	A	N	N	N	N	N	A	N	G	N	N	N	N	A	N	G	N	N	N	N	N	N	N	A	N	N	N	A	N	N	N	N	A	N	N
TGCAGGATGGCAACGGTGGTTTGCATGCTCGGTTCTCCGACTTCAACCTTCTGGAACCGCCGCT	gb1069	C/T	1069	N	N	T	N	N	N	N	T	N	N	T	C	N	N	N	N	N	C	N	T	N	N	N	N	C	N	T	N	N	N	N	N	N	N	C	N	N	N	C	N	N	N	N	C	N	N
TGCAGGATGTCCACATGCCGATGATTGCTGAAACATTCGCGAGCGAGGACAACACGACACTATA	gb1070	C/T	1070	N	N	T	N	N	T	N	N	C	C	T	N	T	T	N	N	C	N	N	C	N	C	N	C	C	N	N	C	C	N	N	N	N	T	N	N	C	T	C	T	N	N	C	T	T	N
TGCAGGATGTCCACATGCCGATGATTGCTGAAACATTCGCGAGCGAGGACAACACGACACTATA	gb1071	G/A	1071	N	N	A	N	N	A	N	N	G	G	A	N	A	A	N	N	G	N	N	G	N	G	N	G	G	N	N	G	G	N	N	N	N	A	N	N	G	A	G	A	N	N	G	A	A	N
TGCAGGATGTCCACATGCCGATGATTGCTGAAACATTCGCGAGCGAGGACAACACGACACTATA	gb1072	C/T	1072	N	N	T	N	N	T	N	N	C	C	T	N	T	T	N	N	C	N	N	C	N	C	N	C	C	N	N	C	C	N	N	N	N	T	N	N	C	T	C	T	N	N	C	T	T	N
TGCAGGATGTGATGACGACAAGACACCACAGAAGTTGATTGGTCCATCTTCAGAGTCGGCTTGC	gb1073	C/G	1073	C	N	G	N	N	G	G	C	G	N	C	G	G	N	N	N	H	C	N	C	N	N	G	G	G	C	G	G	C	N	G	G	G	G	G	G	N	C	C	G	C	C	C	G	C	G
TGCAGGATGTGATGACGACAAGACACCACAGAAGTTGATTGGTCCATCTTCAGAGTCGGCTTGC	gb1074	A/C	1074	A	N	C	N	N	C	C	A	C	N	A	C	C	N	N	N	H	A	N	A	N	N	C	C	C	A	C	C	A	N	C	C	C	C	C	C	N	A	A	C	A	A	A	C	A	C
TGCAGGATGTTAGGGCATCTCCACCGCGGACCCATAAACCACCCGCGTCAGTCTGGATTGAACT	gb1075	C/G	1075	N	N	N	N	N	N	C	C	N	N	C	G	N	C	N	N	G	N	N	C	N	N	N	G	C	G	G	N	C	N	C	N	N	G	G	N	N	N	N	G	N	N	C	C	N	N
TGCAGGATGTTCAGCCATGTCCG	gb1076	C/T	1076	N	N	N	N	N	N	C	N	T	N	C	T	C	C	N	N	N	T	N	C	N	N	N	C	N	T	C	N	N	N	N	N	N	N	T	N	N	N	C	C	N	C	N	T	T	C
TGCAGGATTATCATAACCTCCATGCGGCCGTCTTCAACTACAGAGTCCAGGAGTTGGATCAACG	gb1077	A/G	1077	N	N	N	N	N	G	A	N	N	G	G	N	N	A	N	N	A	N	N	A	N	G	G	G	A	N	A	G	N	N	G	N	N	G	N	N	N	G	A	G	A	N	N	G	A	N
TGCAGGATTATCATAACCTCCATGCGGCCGTCTTCAACTACAGAGTCCAGGAGTTGGATCAACG	gb1078	C/A	1078	N	N	N	N	N	A	C	N	N	A	A	N	N	C	N	N	C	N	N	C	N	A	A	A	C	N	C	A	N	N	A	N	N	A	N	N	N	A	C	A	C	N	N	A	C	N
TGCAGGATTCGTTGCTGACACCCTCCGTGCGACGCGACGGCCGCACCACCACTCCATCGCTGAC	gb1079	A/C	1079	N	A	N	N	N	A	N	N	N	A	C	N	A	C	N	N	A	C	N	C	N	N	N	A	C	N	A	N	N	N	N	N	N	N	N	N	N	N	N	N	N	N	N	C	N	A
TGCAGGATTGCCACGCTCCTCCACCATCACGACGCCGTTGTGCTGCTGTTGGACGGAGTATTCC	gb1080	A/C	1080	C	N	N	N	N	C	N	A	A	N	A	C	N	A	N	N	A	A	C	A	A	N	A	H	N	C	A	A	N	N	N	N	N	A	A	A	N	C	N	N	N	N	C	C	N	C
TGCAGGATTGCTCTATCGGCTCTTATAACCATCTGTGGAAACTTGAAATTACTGGTTGCCCAAA	gb1081	C/G	1081	N	C	N	N	N	N	N	G	N	G	C	C	C	G	C	N	G	G	N	C	N	N	N	G	C	N	C	N	N	N	N	C	N	N	N	C	N	C	C	C	N	N	N	C	N	C
TGCAGGATTGGGATGTCCTAGACGCTGATGCCAGAGATCAACAGATGCCATCATGGAGGTTGGA	gb1082	C/T	1082	N	N	N	N	C	T	N	C	N	T	N	N	T	T	N	N	C	N	N	N	N	N	C	T	N	T	T	T	T	N	N	T	N	T	T	N	N	C	T	C	T	N	N	C	T	C
TGCAGGATTTGAAAAAATACCTCTCCTCTACACCGATACTGGTTGCTCCCAAACCACAAGAACC	gb1083	A/G	1083	N	N	N	N	N	N	N	A	A	G	G	A	A	N	N	N	A	G	N	N	N	N	N	A	G	N	G	N	A	N	G	N	N	N	N	G	N	N	G	G	G	N	N	A	N	N
TGCAGGATTTGAAAAAATACCTCTCCTCTACACCGATACTGGTTGCTCCCAAACCACAAGAACC	gb1084	T/G	1084	N	N	N	N	N	N	N	T	T	G	G	T	T	N	N	N	T	G	N	N	N	N	N	T	G	N	G	N	T	N	G	N	N	N	N	G	N	N	G	G	G	N	N	T	N	N
TGCAGGATTTGAAGAAATACCTATGCTCTACACCGATACTGGTTGCGCCCAAACCACAAGAGCC	gb1085	A/C	1085	N	N	N	N	N	C	N	C	N	C	C	N	N	N	N	N	N	H	N	C	N	N	N	A	C	N	C	C	C	C	C	C	N	C	C	C	N	C	C	C	C	N	A	A	A	N
TGCAGGATTTGAAGAAATACCTATGCTCTACACCGATACTGGTTGCGCCCAAACCACAAGAGCC	gb1086	G/C	1086	N	N	N	N	N	C	N	C	N	C	C	N	N	N	N	N	N	H	N	C	N	N	N	G	C	N	C	C	C	C	C	C	N	C	C	C	N	C	C	C	C	N	G	G	G	N
TGCAGGATTTGAAGAAGTACCTCTCCTCTACCCCAGTGCTAGTCGCGCCCAAATCAAAAGAACC	gb1087	A/G	1087	N	N	N	N	G	N	N	N	N	N	G	N	A	N	N	N	A	N	N	N	N	N	N	N	G	N	N	N	G	A	N	A	N	N	N	N	N	A	N	N	N	N	N	G	N	A
TGCAGGATTTTGCTCTATCAATAAATATATGGCTGCATGCATCGTCCTGATGCCGAGGCCCG	gb1088	C/T	1088	T	N	N	N	N	T	N	N	T	T	C	T	C	N	N	N	N	T	T	C	N	N	T	H	T	N	N	N	N	N	N	N	N	T	T	N	N	T	N	C	C	N	N	T	N	N
TGCAGGATTTTGCTCTATCAATAAATATATGGCTGCATGCATCGTCCTGATGCCGAGGCCCG	gb1089	A/G	1089	G	N	N	N	N	G	N	N	G	G	A	G	A	N	N	N	N	G	G	A	N	N	G	H	G	N	N	N	N	N	N	N	N	G	G	N	N	G	N	A	A	N	N	G	N	N
TGCAGGCAAAAAAAAAAAGATACCCAAAGAATATTGCCCAATAAGTGGATCTAAAAAAACAGCC	gb1090	A/G	1090	N	N	N	N	N	N	A	N	A	N	G	G	G	N	N	N	A	N	N	N	N	G	N	G	A	G	N	G	N	N	N	N	N	N	N	N	N	A	G	N	G	N	A	A	G	N
TGCAGGCAAAGCATCATTACAACATGTTCCTCTTGGAGGAGCACAACGCAGTGCCTCCTCCGAC	gb1091	A/G	1091	N	N	A	N	N	N	N	A	G	N	A	N	N	A	N	N	H	A	N	G	N	N	G	G	G	N	A	N	N	N	N	A	N	A	A	N	G	A	G	A	N	N	N	A	A	G
TGCAGGCAACGCAAGCGCGCCCAGCCTCCTCCTCCAGCATACCACCTCCTCAAGCACTCCTACT	gb1092	A/T	1092	N	N	T	N	N	T	N	A	N	N	N	T	T	N	N	N	T	T	N	T	N	N	N	T	N	N	N	T	N	N	N	N	T	N	T	N	N	A	N	T	N	N	N	A	N	T
TGCAGGCAACGGGGGTGGGGGCGGCGTGATCCATAACGGACCGACCTGACGTGGCGACAGTGTC	gb1093	G/T	1093	T	N	N	N	N	T	N	G	T	T	T	N	T	N	N	N	N	N	N	G	N	N	N	T	T	N	G	N	N	N	N	N	N	N	G	N	N	T	N	T	T	N	N	T	G	T
TGCAGGCAACGGGGGTGGGGGCGGCGTGATCCATAACGGACCGACCTGACGTGGCGACAGTGTC	gb1094	T/C	1094	C	N	N	N	N	C	N	T	C	C	C	N	C	N	N	N	N	N	N	T	N	N	N	C	C	N	T	N	N	N	N	N	N	N	T	N	N	C	N	C	C	N	N	C	T	C
TGCAGGCAACTTTTTTTCCTTCTTCTGTTCTGGTCCTCTTGTATTTTTGTTTAGTTGTCTGAGA	gb1095	C/G	1095	G	N	G	N	N	N	C	C	G	N	C	G	C	C	N	N	H	G	N	C	N	N	N	H	G	G	C	C	N	N	N	C	G	N	G	C	G	G	C	C	C	N	C	G	G	N
TGCAGGCAATAATACGTGCGTGAATGAAGCACATTTTTGGAGGGAAATGAGATCTTGCAACATC	gb1096	C/T	1096	C	N	T	N	N	T	T	T	T	N	C	T	T	T	N	N	H	C	N	C	N	N	T	H	C	C	C	T	T	T	N	C	C	N	H	T	C	T	C	C	N	N	T	C	C	C
TGCAGGCAATAATACGTGCGTGAATGAAGCACATTTTTGGAGGGAAATGAGATCTTGCAACATC	gb1097	G/A	1097	G	N	A	N	N	A	A	A	A	N	G	A	A	A	N	N	H	G	N	G	N	N	A	H	G	G	G	A	A	A	N	G	G	N	H	A	G	A	G	G	N	N	A	G	G	G
TGCAGGCAATCTTCTCCAAGAACTCTCACAACTACACGGACAAATTCAGTAGGTGATGCACGAT	gb1098	C/T	1098	N	N	N	N	N	N	N	N	T	N	C	N	T	C	N	N	T	N	N	N	N	N	N	T	T	N	N	N	N	N	T	C	N	N	N	N	N	N	N	T	N	N	N	T	T	T
TGCAGGCAATCTTCTCCAAGAACTCTCACAACTACACGGACAAATTCAGTAGGTGATGCACGAT	gb1099	C/T	1099	N	N	N	N	N	N	N	N	T	N	C	N	T	C	N	N	T	N	N	N	N	N	N	T	T	N	N	N	N	N	T	C	N	N	N	N	N	N	N	T	N	N	N	T	T	T
TGCAGGCAATCTTCTCCAAGAACTCTCACAACTACACGGACAAATTCAGTAGGTGATGCACGAT	gb1100	A/G	1100	N	N	N	N	N	N	N	N	G	N	A	N	G	A	N	N	G	N	N	N	N	N	N	G	G	N	N	N	N	N	G	A	N	N	N	N	N	N	N	G	N	N	N	G	G	G
TGCAGGCACAAACCATTCGCAGCCACAAAAAGATCAGTTCACTGTTCACGGATCATGCCATATA	gb1101	A/G	1101	N	N	N	N	N	H	G	N	N	A	A	N	G	N	N	N	A	G	N	A	N	A	N	H	A	N	A	N	G	N	N	N	N	G	G	N	N	G	A	G	N	N	G	A	N	G
TGCAGGCACAACAGTTGAGCGGGCATCCCAAACCCGCTTCATACGCTTGGGCGGGCCATCCGAG	gb1102	C/T	1102	T	N	N	N	T	T	T	T	C	N	T	T	T	C	N	N	C	T	T	C	N	T	N	C	T	C	T	N	T	N	N	N	C	T	T	C	N	T	T	T	C	N	C	T	N	T
TGCAGGCACAACAGTTGAGCGGGCATCCCAAACCCGCTTCATACGCTTGGGCGGGTCATCCG	gb1103	C/T	1103	T	N	N	N	N	N	T	N	C	N	N	T	T	C	N	N	C	T	N	C	N	T	N	C	T	C	N	N	N	N	N	N	C	N	N	C	N	T	T	T	C	N	C	T	N	T
TGCAGGCACACACGTAGGCTATCTCGCCTACTTCGCCCGTGGCCATGGCGACGCCGACGCGGCT	gb1104	C/T	1104	T	N	H	T	N	C	C	N	T	T	T	N	T	T	N	N	C	T	N	C	N	N	N	H	T	N	T	N	N	N	N	C	N	C	N	T	N	C	C	T	T	N	C	C	C	T
TGCAGGCACACACGTAGGCTATCTCGTCTAGGACGTCTGTCGCCCATGGCCATGGCGACGCCGA	gb1105	G/T	1105	N	N	G	N	N	T	N	G	N	T	T	T	G	N	N	N	G	T	N	G	N	G	N	H	T	N	G	G	T	N	G	G	G	T	T	G	N	G	G	G	G	N	N	G	N	T
TGCAGGCACACACGTAGGCTATCTCGTCTAGGACGTCTGTCGCCCATGGCCATGGCGACGCCGA	gb1106	G/A	1106	N	N	G	N	N	A	N	G	N	A	A	A	G	N	N	N	G	A	N	G	N	G	N	H	A	N	G	G	A	N	G	G	G	A	A	G	N	G	G	G	G	N	N	G	N	A
TGCAGGCACCATCGCCGCCTGCTTTGGCATGGCCAACATCGTCGCGCGTCCTATGGGAGGTTAC	gb1107	G/A	1107	G	N	N	N	N	N	N	N	A	N	N	A	A	G	N	N	G	N	N	A	N	N	N	H	N	N	G	N	N	N	N	N	N	G	G	N	N	G	G	N	N	N	G	G	N	G
TGCAGGCACCATCGCCGCCTGCTTTGGCATGGCCAATATCGTCGCACGTCCTATGGGAGGTTAC	gb1108	A/G	1108	N	N	N	N	N	N	N	N	A	N	N	A	A	G	N	N	G	N	N	A	N	N	N	H	N	N	G	N	N	N	N	N	N	G	N	N	N	G	G	N	N	N	N	G	N	G
TGCAGGCACGACAGACTGCATAAGAACGAAGCCCTCGTCACCTTTCAGCACAGCCGTTGTTCTT	gb1109	C/G	1109	G	N	N	N	N	G	N	G	N	N	N	G	G	G	N	N	H	N	N	C	N	N	G	C	C	N	C	G	N	N	C	N	N	G	G	G	N	N	C	G	N	N	N	C	G	G
TGCAGGCACGACCACCACGTTGCTAGAATCTTGATCATAATTTCCACACAACGCCTTGATCTCA	gb1110	G/C	1110	C	N	C	G	N	C	C	C	G	C	G	G	C	C	N	N	H	G	G	C	N	N	G	H	C	G	G	C	C	C	G	C	G	G	G	C	H	G	C	C	C	N	C	G	G	C
TGCAGGCACGACCACCACGTTGCTAGAATCTTGATCATAATTTCCACACAACGCCTTGATCTCA	gb1111	A/G	1111	G	N	G	A	N	G	G	G	A	G	A	A	G	G	N	N	H	A	A	G	N	N	A	H	G	A	A	G	G	G	A	G	A	A	A	G	H	A	G	G	G	N	G	A	A	G
TGCAGGCACGACCACCACGTTGCTAGAATCTTGATCATAATTTCCACACAACGCCTTGATCTCA	gb1112	C/T	1112	T	N	T	C	N	T	T	T	C	T	C	C	T	T	N	N	H	C	C	T	N	N	C	H	T	C	C	T	T	T	C	T	C	C	C	T	H	C	T	T	T	N	T	C	C	T
TGCAGGCACGCGCACGCCTTGAGCAGGAAGGGGAAGGTGAGGTGGTCTGGACGGGCGGACAGGA	gb1113	C/G	1113	N	N	N	N	N	N	N	C	N	N	C	C	C	N	N	N	C	C	N	G	N	N	N	C	N	N	C	N	N	N	N	N	C	C	G	N	C	G	C	N	N	N	N	C	N	G
TGCAGGCACTGCGCTCCAGGCGCTGAGGTCCATTGGAGCCAAGTTTGACAGCACCGAGATCGGA	gb1114	A/G	1114	A	N	G	N	N	N	N	N	N	N	N	A	A	N	N	N	H	N	N	A	N	N	N	G	G	N	N	N	N	N	N	N	N	N	G	G	N	A	N	A	N	N	N	G	G	A
TGCAGGCAGAATGGAGTAGGAGTAAAGAGGACAGGAGCAGAAAAGCAGGAAAGAGTGGGGAAGA	gb1115	C/T	1115	T	C	C	T	C	N	C	N	N	N	T	N	C	N	N	N	H	N	N	T	N	N	C	C	C	N	C	N	T	N	N	N	N	C	N	N	N	T	T	C	N	N	T	C	T	C
TGCAGGCAGAGGAGGGAAAACAAGACCAGTTTCAGTGGCATACAGATATGAAGTCTGTCCTTGT	gb1116	G/C	1116	N	N	G	N	C	G	N	N	C	N	G	N	C	G	N	N	N	C	N	G	N	N	N	G	N	G	C	G	N	N	N	G	N	N	C	G	N	H	C	N	G	N	N	C	G	G
TGCAGGCAGAGGAGGGAAAACAAGACCAGTTTCAGTGGCATACAGATATGAAGTCTGTCCTTGT	gb1117	G/A	1117	N	N	G	N	A	G	N	N	A	N	G	N	A	G	N	N	N	A	N	G	N	N	N	G	N	G	A	G	N	N	N	G	N	N	A	G	N	H	A	N	G	N	N	A	G	G
TGCAGGCAGAGGGACGACGCGCGGCATGTCTGGATGGACATGTGATTTCATGCATGCATGCATG	gb1118	G/A	1118	G	N	A	N	N	N	G	N	N	N	A	A	A	N	N	N	H	G	N	G	N	N	N	H	G	N	G	G	G	N	N	N	N	A	A	G	G	G	A	G	A	A	G	A	A	A
TGCAGGCAGAGGGACGACGCGCGGCATGTCTGGATGGACATGTGATTTCATGCATGCATGCATG	gb1119	A/C	1119	A	N	C	N	N	N	A	N	N	N	C	C	C	N	N	N	H	A	N	A	N	N	N	H	A	N	A	A	A	N	N	N	N	C	C	A	A	A	C	A	C	C	A	C	C	C
TGCAGGCAGCACATAGCCGCACACAGCGCCAGTAAGGCAAACTACCGCCCACACGCGTCCATGC	gb1120	A/G	1120	A	N	N	N	N	A	G	H	G	N	G	G	G	A	N	N	H	G	N	A	N	N	N	G	G	A	G	A	N	N	N	N	G	G	A	G	G	A	G	A	G	N	A	G	N	A
TGCAGGCAGCCTTTGCTGAATAAAGGGTCGGAACCTTAGAAAAAAGATAATGGTAAGTGAACAA	gb1121	C/T	1121	N	N	C	N	T	C	T	T	C	N	T	N	N	T	N	N	H	C	N	C	N	C	N	T	T	N	N	N	N	N	N	N	N	C	N	N	N	C	C	T	N	N	T	C	N	C
TGCAGGCAGGAGCGGACAGCAGGCGACAGTAGCGCCAACAGCAGCAGCAGAAGAAGTAGTAACA	gb1122	C/T	1122	N	T	N	N	N	N	N	T	C	N	N	C	T	N	N	N	T	C	C	T	N	N	N	T	C	N	N	N	N	N	N	N	N	N	N	N	N	C	N	N	N	N	N	C	C	T
TGCAGGCAGGGTGCGGCACTGGCAGGTGAGGCGACGCAGCGGGCAGCGACAACGCAGCAGCAGG	gb1123	G/A	1123	G	N	G	N	N	G	N	N	N	N	A	N	G	N	N	N	G	A	N	A	N	N	N	G	N	N	G	A	N	N	N	G	N	N	N	N	N	G	N	N	G	N	A	A	N	G
TGCAGGCAGGGTGCGGCGCTGGCAGGGAAGGCGACGCAGCGGGCAGCGGCAACGCAGCAGCAGG	gb1124	A/G	1124	G	N	G	N	N	G	N	N	N	N	A	N	G	N	N	N	G	A	N	A	N	N	N	G	N	N	G	A	N	N	N	N	N	N	N	N	N	G	N	N	G	N	A	A	N	G
TGCAGGCAGTCATCATACGTCACAGCCCACACGGACACCGCCGCTACAGTTTCAACTTCACAAC	gb1125	C/T	1125	C	N	N	N	C	T	N	N	C	N	C	T	T	C	N	N	C	C	N	C	N	N	N	T	C	N	T	N	N	N	N	N	C	N	T	N	C	T	N	T	N	N	C	C	T	T
TGCAGGCAGTCATCATACGTCACAGCCCACACGGACACCGCCGCTACAGTTTCAACTTCACAAC	gb1126	A/G	1126	A	N	N	N	A	G	N	N	A	N	A	G	G	A	N	N	A	A	N	A	N	N	N	G	A	N	G	N	N	N	N	N	A	N	G	N	A	G	N	G	N	N	A	A	G	G
TGCAGGCATAGAACCTAGCGGAGCCACAAAGGACGTTGCACGAACATGCGAAATCCGCCAAGAT	gb1127	A/G	1127	N	N	N	N	N	N	N	N	N	N	G	N	G	N	N	N	G	G	N	A	N	N	G	G	G	N	G	N	N	G	G	N	G	N	A	G	N	N	N	A	N	N	N	G	N	A
TGCAGGCATAGAACCTAGCGGAGCCACAAAGGACGTTGCACGAACATGCGAAATCCGCCAAGAT	gb1128	G/C	1128	N	N	N	N	N	N	N	N	N	N	C	N	C	N	N	N	C	C	N	G	N	N	C	C	C	N	C	N	N	C	C	N	C	N	G	C	N	N	N	G	N	N	N	C	N	G
TGCAGGCATGATTACCATATTCCAATCCAATAATCCAAGAGTTATTTGGACTCTCAAACAGTGT	gb1129	C/G	1129	G	G	C	N	G	G	C	G	C	C	C	G	G	G	C	G	H	G	C	G	N	G	C	G	G	N	G	G	G	C	C	C	C	G	G	C	G	C	G	G	G	G	C	G	G	G
TGCAGGCATGCCAATAATTTGAGGTAATAGCATCAGGAGTCCCAGAACATGTCTTGGATGTGAC	gb1130	A/T	1130	A	N	N	N	N	N	N	T	T	N	A	T	T	N	A	N	T	T	N	A	N	N	N	T	N	N	N	A	A	N	T	A	N	A	T	N	N	A	N	N	N	N	N	T	N	T
TGCAGGCATGCCAATAATTTGAGGTAATAGCATCAGGAGTCCCAGAACATGTCTTGGATGTGAC	gb1131	T/C	1131	T	N	N	N	N	N	N	C	C	N	T	C	C	N	T	N	C	C	N	T	N	N	N	C	N	N	N	T	T	N	C	T	N	T	C	N	N	T	N	N	N	N	N	C	N	C
TGCAGGCATGCCAATAATTTGAGGTAATAGCATCAGGAGTCCCAGAACATGTCTTGGATGTGAC	gb1132	C/T	1132	C	N	N	N	N	N	N	T	T	N	C	T	T	N	C	N	T	T	N	C	N	N	N	T	N	N	N	C	C	N	T	C	N	C	T	N	N	C	N	N	N	N	N	T	N	T
TGCAGGCATGCCAGTGCACAAGTTCAGTCATGAGGGGCGTGAGCACAATGGGGAACCCCATAGG	gb1133	C/G	1133	C	C	N	N	N	C	N	C	N	N	N	C	C	G	N	N	G	G	N	C	C	N	N	H	C	N	C	G	N	N	N	G	N	N	N	C	C	G	C	G	N	N	C	C	G	G
TGCAGGCATGTTTATATATGTATCGTATGTGCATTCGTACATGGTACATGGACAACTCTGCAAG	gb1134	A/G	1134	N	N	A	N	N	N	G	G	A	N	G	N	A	N	N	N	G	A	N	G	N	N	G	G	G	N	G	G	G	N	G	G	G	A	A	G	N	A	G	N	G	N	G	G	G	G
TGCAGGCCAAAACAACCACATTGATGAAGGCAAAATCCAAACCAAAAGGGCATAATATTCCCCT	gb1135	T/C	1135	N	N	C	N	N	T	T	C	N	T	T	T	C	C	N	T	T	T	N	T	N	N	N	T	C	C	C	C	N	N	N	N	C	N	C	C	T	T	N	T	C	C	N	C	C	T
TGCAGGCCAAAACAACCACATTGATGAAGTCAAAACCCAAACCAAAAGGGGATAATATTCCCCT	gb1136	C/T	1136	N	N	C	N	N	T	T	C	N	T	T	T	C	C	N	T	T	T	N	T	N	N	N	T	C	C	C	C	N	N	N	N	C	N	C	C	T	T	N	T	C	C	N	C	C	T
TGCAGGCCAAAACAACCACATTGATGAAGTCAAAACCCAAACCAAAAGGGGATAATATTCCCCT	gb1137	G/C	1137	N	N	G	N	N	C	C	G	N	C	C	C	G	G	N	C	C	C	N	C	N	N	N	C	G	G	G	G	N	N	N	N	G	N	G	G	C	C	N	C	G	G	N	G	G	C
TGCAGGCCAAGGTCACGAGCCTCCAGGCCAAGTACAAGTCGGCGCGCATCATGTACGCCGACTT	gb1138	C/T	1138	N	N	N	N	N	N	N	N	N	N	N	N	N	T	N	N	N	N	N	T	N	N	N	T	T	N	T	N	N	N	N	N	N	T	T	N	N	H	N	N	C	N	N	C	N	T
TGCAGGCCACGGTCACTACCTGGAAGGAGATGTCGGGGTTGTTACTGACTGGGAGGAGACAAGG	gb1139	C/T	1139	N	N	N	N	N	N	N	N	C	N	T	N	C	N	N	N	N	N	N	N	N	N	N	N	N	N	N	N	N	N	N	C	N	N	N	N	N	N	N	N	N	N	N	T	N	C
TGCAGGCCAGAGATCCCATGGCAAGTGGGGAGAAAGGAGTTGCGATGCAGCATGGCTTGCAGCC	gb1140	C/T	1140	N	N	N	N	N	N	T	C	N	N	T	N	N	T	N	N	T	T	N	C	N	N	N	T	C	T	C	N	T	N	N	N	N	N	T	N	N	N	N	T	N	N	N	C	N	T
TGCAGGCCAGCAACGCCAGCCCACTTAGTTGGTGCCCACACAGCGTCAAAACCTTAGTTGCCGC	gb1141	A/G	1141	N	N	N	N	N	N	N	N	A	G	N	A	A	N	A	N	A	A	N	G	N	N	N	A	A	N	G	N	N	N	N	N	A	N	G	N	N	G	N	A	A	N	N	A	A	A
TGCAGGCCATAATTGAAAGAGATAGTCAAGTTGTAACTGGCTCACCTTGCGCGTGATACACTGT	gb1142	A/G	1142	G	N	N	N	N	N	N	A	G	N	N	N	N	N	N	N	G	G	N	N	N	G	N	G	G	G	A	N	N	N	N	N	G	G	G	N	G	G	A	N	N	N	N	G	N	A
TGCAGGCCATGGCGCTGACAGTAGGAGGCAGTGGGGGAGCGTGCTTGTCGTCGCTGGCGGGGGC	gb1143	C/G	1143	C	N	N	N	N	N	N	N	N	G	C	C	C	G	N	N	G	C	G	C	N	N	N	C	N	N	C	N	N	N	N	N	N	C	N	N	C	G	C	N	N	N	N	C	G	C
TGCAGGCCATGGCGCTGGCGGTAGGAGGCGGTAGGGGAGCGCGCTTGTCGTCGGTGGCAGGCGC	gb1144	C/T	1144	N	N	N	N	N	N	N	N	N	N	C	N	T	N	N	N	C	C	N	T	N	N	N	N	N	N	N	N	N	N	N	C	N	N	C	T	C	C	C	T	N	N	N	T	N	C
TGCAGGCCATTATCAAAGTTAGATCAGGGTACGTGAGTACACATGGGCGAAGGAACAGGCACCC	gb1145	A/G	1145	A	N	N	N	N	N	N	N	N	N	A	N	N	N	G	N	G	N	N	A	N	N	N	N	G	N	A	N	G	N	N	G	G	N	N	G	G	A	N	G	G	G	N	A	A	A
TGCAGGCCCCCGCGGCCAGGCGTCCTGCGGGCGGTGCATCCGAGATCGGAAGAGCGGTTCAGCA	gb1146	C/G	1146	C	N	N	G	G	N	N	G	N	N	N	N	G	N	N	N	C	G	G	C	N	N	C	N	N	N	N	N	N	N	N	C	N	N	C	N	G	N	G	N	N	N	N	C	N	N
TGCAGGCCCTAATCTACCTTTGGGCCTTGGGCCTTTGAGTCTCTATAGTAAAGCGACTTATGAC	gb1147	C/T	1147	N	N	N	N	N	N	T	N	N	N	N	N	T	C	N	N	N	N	N	N	T	T	N	T	T	C	T	N	C	N	T	N	N	N	N	T	N	C	N	N	N	N	N	T	N	T
TGCAGGCCCTAATCTACCTTTGGGCCTTGGGCCTTTGAGTCTCTATAGTAAAGCGACTTATGAC	gb1148	C/A	1148	N	N	N	N	N	N	A	N	N	N	N	N	A	C	N	N	N	N	N	N	A	A	N	A	A	C	A	N	C	N	A	N	N	N	N	A	N	C	N	N	N	N	N	A	N	A
TGCAGGCCCTAATCTACCTTTGGGCCTTGGGCCTTTGAGTCTCTATAGTAAAGCGACTTATGAC	gb1149	A/C	1149	N	N	N	N	N	N	C	N	N	N	N	N	C	A	N	N	N	N	N	N	C	C	N	C	C	A	C	N	A	N	C	N	N	N	N	C	N	A	N	N	N	N	N	C	N	C
TGCAGGCCCTTTGTCTCCTGCATGCTCAGCGAGAACTTGGCACTCACATCTTGGTCTTTGCCGA	gb1150	A/T	1150	N	T	N	N	N	T	N	T	T	N	A	T	T	T	T	N	H	A	N	A	T	N	N	H	A	N	A	N	T	N	A	A	N	A	N	T	A	T	N	A	A	N	N	A	N	A
TGCAGGCCCTTTGTCTCCTGCATGCTCAGCGAGAACTTGGCACTCACATCTTGGTCTTTGCCGA	gb1151	T/C	1151	N	C	N	N	N	C	N	C	C	N	T	C	C	C	C	N	H	T	N	T	C	N	N	H	T	N	T	N	C	N	T	T	N	T	N	C	T	C	N	T	T	N	N	T	N	T
TGCAGGCCCTTTGTCTCTATCATGCTCAGCGTGAACTTGGCTCTCACCTCTTTGTCTTTGCGGA	gb1152	C/T	1152	C	N	C	N	N	C	T	T	T	N	C	T	T	C	N	T	H	T	T	H	N	N	N	C	T	C	T	C	H	N	N	N	T	T	T	C	T	H	N	T	C	N	T	T	C	C
TGCAGGCCCTTTGTCTCTATCATGCTCAGCGTGAACTTGGCTCTCACCTCTTTGTCTTTGCGGA	gb1153	G/C	1153	G	N	G	N	N	G	C	H	C	N	G	C	C	G	N	C	H	C	C	G	N	N	N	G	C	G	C	G	G	N	N	N	C	C	C	G	C	H	N	C	G	N	C	C	G	G
TGCAGGCCGCCCTTCACAGCGCCTCGGCCGCCATTCGTCCTCTGGGAGTGCACCAGAGGGGTAC	gb1154	A/C	1154	N	N	N	N	N	A	A	A	N	N	A	A	A	A	N	N	A	N	N	C	N	N	N	A	N	N	C	N	N	N	N	N	A	N	A	N	N	A	C	N	N	N	N	A	C	A
TGCAGGCCGCTTCGGCTTCTTGGCAGCGGCGGTGGGCTTGGCGACGCAGGCGGGGGTGATCCCA	gb1155	T/C	1155	T	N	T	N	N	N	N	T	T	N	T	N	C	T	N	N	N	T	N	T	N	N	N	C	N	N	N	N	N	N	N	N	N	N	N	C	T	C	T	T	N	N	N	C	N	T
TGCAGGCCGTGGCACGACTCATCCAAGCCGATCCACTCCTTCCCACCGTGGCTCCTCCCCACGC	gb1156	A/G	1156	A	N	N	N	N	A	A	A	N	N	A	G	A	G	N	N	H	N	N	A	N	N	G	H	A	G	G	N	G	N	G	N	G	A	A	G	G	A	A	G	G	N	N	H	G	A
TGCAGGCCGTGGCGCGACTCACGCGAAGCGCCGCCGCCGCCGTTCCGAGATCGGAAGAGCGGGT	gb1157	C/T	1157	N	N	N	N	N	T	N	T	T	N	T	N	T	C	N	N	H	T	N	T	N	N	N	H	T	N	C	C	C	N	N	C	N	N	T	N	C	T	T	C	C	N	N	C	N	T
TGCAGGCCTCAGCATGGTGTCGGTCATATCGCCTCCCACTAGAATCAAGGCTACGGGCGGCCCG	gb1158	A/G	1158	N	N	N	N	N	N	N	N	G	N	G	N	A	G	N	N	N	N	N	N	N	N	N	G	N	N	N	N	N	N	N	G	N	N	N	N	N	G	N	G	G	N	N	A	N	N
TGCAGGCCTGAGATAAATCTAGGAATATGCAGCCAGCAATGCCAAGTTTAGAACATGAACCCTG	gb1159	A/G	1159	A	N	G	N	N	N	G	A	N	N	A	G	A	N	A	N	G	A	A	A	N	N	G	A	G	A	G	N	G	N	N	N	G	A	A	A	A	A	G	A	N	N	G	A	G	A
TGCAGGCCTGATCTGACAATCACTAAAGAATGTTTTGAACTTCTATCGCTGGTTGCCATACCCT	gb1160	G/T	1160	N	T	T	N	N	N	N	T	N	N	T	G	G	T	N	N	G	T	N	G	N	N	G	T	T	G	T	N	N	N	N	N	N	N	T	N	T	G	G	G	T	N	N	T	T	G
TGCAGGCGACGAACGGAGGCGGCCACGGGCTGGCGCTCCGAGATCGGAAGAGCGGTTCAGCAGG	gb1161	A/G	1161	N	N	N	N	N	G	N	G	A	N	A	G	A	A	N	N	A	G	N	G	N	N	N	A	G	N	G	N	N	N	N	A	N	H	N	G	G	G	G	N	A	N	N	A	G	N
TGCAGGCGACGGCGGGGCCAAAGCCAGGCGGCAGAGGAGGCGAATCCAGGCAGCGGCGGCGCGC	gb1162	C/T	1162	N	N	N	N	N	N	N	C	N	N	N	T	T	C	C	N	T	C	N	C	N	N	N	T	C	N	T	C	C	N	N	T	N	N	N	N	C	N	C	N	N	N	N	C	T	N
TGCAGGCGAGACTCCATACGGAAGCAGGACAACGTCCGATGACTTGTGGCTGGAGGGGGGCCGT	gb1163	A/G	1163	A	N	N	N	N	G	N	A	A	N	N	N	A	N	N	N	G	G	N	N	N	N	N	A	G	N	A	N	N	N	A	N	N	N	G	A	G	G	N	A	N	N	N	A	G	A
TGCAGGCGAGCCTTCGGTAGACGTCGCTGCGAGCAGTACATAGCCGCGCCCCGACGTACATGGA	gb1164	C/G	1164	G	N	N	N	N	G	N	G	G	N	C	N	G	N	N	N	C	N	N	C	N	N	N	C	G	C	G	N	N	N	N	N	G	N	N	G	N	G	G	G	N	N	N	C	N	C
TGCAGGCGCCGCCAAGGCGCGCTCGCAGACGACCCCGAACAACACCACTGGTTCCCCGTCGTCC	gb1165	C/T	1165	N	N	N	N	N	N	N	C	N	N	T	N	N	N	N	N	N	C	N	T	N	N	N	T	N	N	N	T	T	N	N	N	N	N	N	T	N	N	N	N	N	T	N	C	T	T
TGCAGGCGCCGCCAAGGCGCGCTCGCAGACGACCCCGAACAACACCACTGGTTCCCCGTCGTCC	gb1166	C/G	1166	N	N	N	N	N	N	N	C	N	N	G	N	N	N	N	N	N	C	N	G	N	N	N	G	N	N	N	G	G	N	N	N	N	N	N	G	N	N	N	N	N	G	N	C	G	G
TGCAGGCGCCGCCAAGGCGCGCTCGCAGACGACCCCGAACAACACCACTGGTTCCCCGTCGTCC	gb1167	C/T	1167	N	N	N	N	N	N	N	C	N	N	T	N	N	N	N	N	N	C	N	T	N	N	N	T	N	N	N	T	T	N	N	N	N	N	N	T	N	N	N	N	N	T	N	C	T	T
TGCAGGCGCCTGTTTCATCAACCGAGGAGCGCTCCTTCGGGAGTCTCCCCAACAATTACATGGG	gb1168	C/T	1168	N	N	N	N	N	N	N	N	N	N	N	N	C	N	N	N	T	C	N	T	N	N	N	T	N	N	N	N	N	N	N	N	N	N	N	T	N	N	C	C	N	N	T	T	N	N
TGCAGGCGCGTTAGCAAATTCCCCTATAACTGGCGCCTGGAGCGCCAAAGAGGCAAACCCTAAA	gb1169	C/T	1169	N	N	N	N	N	T	N	C	C	N	T	N	N	N	N	N	C	N	N	C	N	N	N	T	T	N	N	N	N	N	N	N	N	N	N	C	C	N	T	N	N	N	N	C	T	T
TGCAGGCGCTAATAGCCACGGCCAGGAGTATGCGATGCCGAGAACAATAGTGGATATGCCGTTC	gb1170	C/T	1170	N	N	C	N	N	T	C	T	T	C	C	T	T	T	N	N	T	N	N	T	N	T	N	C	C	T	C	N	N	N	N	T	N	N	C	T	C	T	C	C	N	N	C	T	C	C
TGCAGGCGCTAATAGCCACGGCCAGGAGTATGCGATGCCGAGAACAATAGTGGATATGCCGTTC	gb1171	G/A	1171	N	N	G	N	N	A	G	A	A	G	G	A	A	A	N	N	A	N	N	A	N	A	N	G	G	A	G	N	N	N	N	A	N	N	G	A	G	A	G	G	N	N	G	A	G	G
TGCAGGCGCTCCTGCTGCCCAGGCGCCACGACTTTGCTAACTACGGGGCCGCCGCCCCAGTTGC	gb1172	C/T	1172	N	N	C	N	N	N	N	C	N	N	C	N	T	N	N	N	H	N	N	C	N	N	N	C	N	T	N	N	C	N	N	N	N	T	T	N	N	T	C	N	N	N	N	T	N	C
TGCAGGCGCTGCGGGGCGGCGGCCGCACGACGAGGGGAACGATGGGTGGAGCGGGCTGGGAGAA	gb1173	G/T	1173	T	N	T	N	G	T	N	T	T	G	G	T	T	N	N	N	T	T	G	G	T	N	N	T	T	N	N	T	G	N	N	N	T	N	G	N	G	G	G	T	T	N	T	T	T	T
TGCAGGCGCTGGCTTCGCCGCGCCTCCGACCCCTCCTTCCTCCTCAGGTTCCGCAATCTTCACC	gb1174	A/G	1174	N	N	N	G	G	N	N	N	N	N	N	A	G	N	N	N	G	A	N	G	N	N	N	N	N	A	A	N	N	N	N	N	A	A	N	N	A	A	N	A	G	N	N	G	N	A
TGCAGGCGGAACAAACACTGCCCACGAGCGGCTTATAGCACCTCCCACATCCATCTACTCTTGT	gb1175	C/T	1175	C	N	C	N	N	N	N	C	T	N	N	C	C	C	N	N	H	N	N	T	N	N	N	C	T	N	T	C	N	N	N	T	C	N	C	C	T	C	N	N	N	N	N	T	C	N
TGCAGGCGGCCCATTTGAGAGTAATGTGTGCCTGCCTCTAGGATTTTCTGGCTCGCCTGTAGGG	gb1176	C/T	1176	N	N	T	N	C	N	N	N	N	T	C	T	T	C	N	N	T	C	N	C	N	N	N	T	C	N	T	N	N	T	N	N	N	N	N	T	N	T	C	N	N	N	C	C	T	T
TGCAGGCGGCCGACCCACCACCCACGTACGGCATTCCAGTGCAAGCCTCCAATGGTGCAGCATC	gb1177	C/T	1177	T	N	N	N	N	N	N	C	N	N	C	N	N	N	N	N	H	N	T	C	N	N	N	T	C	N	C	T	N	N	C	N	C	T	T	C	C	T	N	N	C	N	N	C	T	C
TGCAGGCGGCCGACCCACCACCCACGTACGGCATTCCAGTGCAAGCCTCCAATGGTGCAGCATC	gb1178	C/T	1178	T	N	N	N	N	N	N	C	N	N	C	N	N	N	N	N	H	N	T	C	N	N	N	T	C	N	C	T	N	N	C	N	C	T	T	C	C	T	N	N	C	N	N	C	T	C
TGCAGGCGGCCGACCCACCACCCACGTACGGCATTCCAGTGCAAGCCTCCAATGGTGCAGCATC	gb1179	A/G	1179	G	N	N	N	N	N	N	A	N	N	A	N	N	N	N	N	H	N	G	A	N	N	N	G	A	N	A	G	N	N	A	N	A	G	G	A	A	G	N	N	A	N	N	A	G	A
TGCAGGCGTTCTCAGCATTTCGGCATATGGGCCTCTACACTCCAGCCAGCCTGCGATGTGTCAT	gb1180	A/G	1180	G	N	N	N	N	G	N	N	G	N	A	N	A	A	N	N	H	G	G	A	N	N	N	H	G	G	A	A	A	N	G	A	G	G	G	A	N	G	A	A	N	N	N	H	N	A
TGCAGGCTAACTCTTTACATCCAGACAACAAACGTGCAGTGACTCGGCCACCCGCGTGTTGTCA	gb1181	C/T	1181	C	N	N	N	N	C	N	N	C	C	T	C	C	N	N	N	T	N	N	N	N	N	N	N	C	T	C	C	N	N	N	N	N	C	C	N	C	C	C	N	N	N	N	T	C	T
TGCAGGCTACATGCACTGAGCAACGAGTAGGCAAAAACGACAGATTTACCCCATGAACGAAAAG	gb1182	A/G	1182	G	N	N	N	N	G	G	G	N	N	A	N	G	G	A	N	H	A	N	G	N	G	N	H	G	A	A	N	N	G	N	G	N	N	A	G	A	A	G	G	N	N	N	A	A	G
TGCAGGCTACTGTTGGGTCTGCTGTCGCCCGTGCGTGCGCGTGCGCCTGCGGGCTGTGCCGTAG	gb1183	G/T	1183	N	N	N	N	N	N	N	N	N	N	N	G	T	N	N	N	G	N	N	T	N	N	N	T	G	T	N	N	G	N	G	T	G	N	T	N	N	T	G	G	T	N	G	T	N	T
TGCAGGCTAGCCTACCCTACCACCACACCAGCAGGAGCGCTGGGCACTTGGCACGAGCATTTCA	gb1184	A/G	1184	N	G	N	N	N	A	G	G	A	N	A	N	G	N	N	A	H	G	N	G	N	N	N	G	G	G	G	G	G	N	N	N	N	A	A	G	N	G	A	G	A	N	G	A	A	A
TGCAGGCTAGGAATTTCCACAAAATATTGTGGCGGGAGTATTCAACAACAGACGGCAAAAAAGA	gb1185	A/T	1185	A	A	N	N	N	A	A	A	T	N	T	T	A	A	N	N	H	T	T	A	N	A	N	A	A	T	T	A	N	N	N	N	N	T	T	A	A	T	A	A	A	A	A	T	T	A
TGCAGGCTAGGAATTTCCACAAAATATTGTGGCGGGAGTATTCAACAACAGACGGCAAAAAAGA	gb1186	A/G	1186	A	A	N	N	N	A	A	A	G	N	G	G	A	A	N	N	H	G	G	A	N	A	N	A	A	G	G	A	N	N	N	N	N	G	G	A	A	G	A	A	A	A	A	G	G	A
TGCAGGCTATTAGACCGACTTTTGACCAGGGCGCCAAATTCACCGTTGGCAATGGCCGCTCCAC	gb1187	C/G	1187	C	N	N	N	N	N	N	C	N	N	C	N	C	N	N	N	N	N	N	C	N	N	G	H	C	N	G	N	N	N	N	N	N	N	N	G	N	C	N	G	G	N	N	G	N	C
TGCAGGCTATTAGACCGACTTTTGACCAGGGCGCCAAATTCACCGTTGGCAATGGCCGCTCCAC	gb1188	C/T	1188	C	N	N	N	N	N	N	C	N	N	C	N	C	N	N	N	N	N	N	C	N	N	T	H	C	N	T	N	N	N	N	N	N	N	N	T	N	C	N	T	T	N	N	T	N	C
TGCAGGCTCAACGCGAGAGCACTGCACTTTCATTAGCAAGAGCACTGCAATACAGACTAGTAAA	gb1189	A/G	1189	N	N	N	N	G	N	N	G	N	N	A	N	G	A	N	N	G	N	N	A	N	N	N	A	G	N	A	N	N	N	N	N	N	G	N	N	N	A	N	N	N	A	G	G	A	A
TGCAGGCTCCAGTTTATACAAAAAGGACTAACTGGCGCATGCAGCGTCAAATAGGAATTGCCTG	gb1190	A/C	1190	A	N	C	N	N	A	C	A	C	C	C	A	A	C	N	N	H	C	N	C	C	C	C	H	C	C	A	C	C	N	N	A	A	C	C	C	A	C	A	C	C	N	A	C	C	H
TGCAGGCTCCGCCATCAACACCCACACCCACACCCACGGCCATTTTTAGCAACTTGAATTACCG	gb1191	C/T	1191	C	N	N	N	N	C	N	C	N	N	T	T	H	C	N	C	C	C	N	T	N	C	C	C	T	C	T	C	N	N	N	T	C	C	C	T	T	H	T	C	T	N	C	H	N	T
TGCAGGCTCCGTCGCGGGGTTCCTACTCCTTTTGTGTTGCTCCAGGTGAAAACTTGATCTACAT	gb1192	T/G	1192	G	N	N	N	N	T	N	N	G	N	N	N	G	G	N	N	H	N	N	T	N	N	N	G	T	G	T	N	N	N	N	N	N	T	T	N	N	N	T	N	N	N	N	T	T	N
TGCAGGCTCCGTCGCGGTGTTCCTACTCCTTTTGTGTTGCTCCAGGTGAAAACTTGATCTACAG	gb1193	G/T	1193	G	N	N	N	N	T	N	N	G	N	N	N	G	G	N	N	H	N	N	T	N	N	N	G	T	G	T	N	N	N	N	N	N	T	T	N	N	N	T	N	N	N	N	T	T	N
TGCAGGCTCCTTTGTGCAGCGACCAGCAGCGAGTGTTGGCGCACGACCGCGAGGGGATGCTGGA	gb1194	A/G	1194	G	N	N	N	N	G	A	A	N	N	A	G	A	A	N	N	A	G	N	A	N	N	N	H	G	N	A	A	A	A	N	N	N	N	N	A	G	G	A	A	A	N	A	G	N	A
TGCAGGCTCTCTCCCGCTGCACTTCGTGGCTTATGATCGTGGTCGTCGGCCCCAGTCAGTTCGC	gb1195	C/T	1195	N	N	N	N	C	N	N	N	T	C	C	N	C	N	N	N	N	N	N	C	N	T	N	T	N	N	T	N	C	N	N	N	N	T	C	N	T	N	N	N	N	N	N	T	T	C
TGCAGGCTGAGCCATGCTCGTGCCGCATGCGACATGTGCAGGAACGGGTATGCAGGCACCG	gb1196	A/G	1196	N	N	N	N	N	N	N	N	A	N	N	N	G	N	N	N	A	N	N	G	N	N	N	G	A	G	N	A	N	N	N	N	N	N	N	N	N	A	A	A	N	N	N	A	N	N
TGCAGGCTGCCTGTCTTTTGTGGAGAGAGATGTGGGAGATAGCGTGTCATGTGTGGTCTGGTGC	gb1197	C/G	1197	C	N	N	N	N	C	G	C	G	N	H	C	C	C	N	N	H	C	N	C	N	N	N	C	C	C	C	C	C	G	N	N	G	C	C	G	C	G	C	G	C	C	N	C	C	C
TGCAGGCTGCGACTATGAAAGAAAAACGTAGGCGTGCCATGCAATTATCCAAGGCTGGTTTAGA	gb1198	A/G	1198	N	N	G	N	N	N	N	A	G	N	G	N	A	A	N	N	N	A	G	A	N	N	N	A	A	N	N	N	N	N	N	G	N	N	N	G	N	G	N	G	N	N	N	A	N	N
TGCAGGCTGTGTTCACTCCGTCTGATGCCCAAGATATTAGACAGGTAGTAGTGGAGGGGGGGGG	gb1199	A/G	1199	G	A	N	G	N	N	N	G	A	G	A	A	A	N	N	N	N	N	N	A	N	N	N	G	A	G	A	N	A	N	N	N	G	N	G	A	A	A	A	G	N	N	G	A	G	A
TGCAGGCTGTTGCAATTTATTTGGTCTGTTTCTTCAATGTGACACTGGTCACTCCAGTGAGACT	gb1200	A/G	1200	N	N	A	N	N	N	N	G	A	A	N	A	G	G	N	N	G	N	N	G	N	A	N	G	A	A	N	N	N	N	A	N	A	N	A	N	A	N	G	N	N	N	N	A	N	N
TGCAGGCTTCAGAGGACGCAGCACGGCCGAGGGCGGCAAGGAATCATTCAAGGGAGCGCTCGGG	gb1201	C/T	1201	T	N	N	N	N	T	N	N	T	N	T	T	C	C	N	N	C	C	N	C	N	C	N	C	H	C	H	C	C	N	N	N	T	H	T	C	C	N	T	C	N	T	T	H	C	T
TGCAGGCTTCGTTCAGTCCACTCTTGGCGGACTGAAACTTCTCTATCACCGCGCTCATAAGAAC	gb1202	A/C	1202	C	N	N	C	A	C	A	A	A	N	A	C	C	A	N	N	A	A	N	A	N	N	N	H	C	N	A	N	A	N	N	A	N	A	N	A	N	C	C	C	N	N	N	C	N	C
TGCAGGCTTCTACAGGGCCGCTCCATATACACATTATCAGGGTGTCCCGTCTGTGCCCTACGGA	gb1203	C/T	1203	T	N	N	N	N	N	N	N	T	N	T	N	C	C	N	N	C	N	T	C	N	N	N	C	C	T	T	N	N	N	N	N	N	T	N	C	N	T	C	N	C	N	N	C	N	T
TGCAGGCTTGTTGTGTAGGACTGTTGTTCGTGGCGGTGTCCATAGGTCTCTGGGAGCCATATAT	gb1204	C/T	1204	T	N	C	N	N	T	C	H	C	C	T	T	C	T	N	N	C	C	C	H	N	T	C	H	C	T	T	C	T	C	N	T	C	C	C	T	C	C	C	C	T	T	C	C	C	T
TGCAGGCTTTGGCCGCCGTAAACAAGCATGCATGCGTGCGTACGTCGGTACGTGCGGCCTCGGA	gb1205	A/G	1205	G	N	N	N	N	N	N	N	G	N	A	N	G	N	N	N	A	G	N	A	N	N	A	G	A	G	G	G	G	N	N	N	G	N	A	G	A	G	A	N	N	N	G	A	A	N
TGCAGGGAAGAACCAAACCAAAGCACAGCGGAGGTTCCACGGAACTTTTCATGCCAGGGAAGGA	gb1206	A/G	1206	G	N	N	N	N	G	N	G	G	N	A	G	G	N	N	N	A	G	N	A	N	N	N	A	N	N	N	N	G	N	N	G	N	N	N	N	N	G	N	N	N	N	N	N	N	N
TGCAGGGAAGGAGGAGGAGGCGGTGGAGGGGGTGCTCTGCTCGCCCCTGACGCCGCCGTTGACT	gb1207	A/T	1207	A	A	A	N	N	A	N	A	N	A	A	N	N	A	N	N	A	N	N	A	N	N	N	A	N	N	T	T	A	N	N	N	N	N	N	A	N	T	A	N	N	N	N	T	N	A
TGCAGGGAATGTAACAAGGTCACACCAGTGAGGCCACCATCATACTAGAAGCGGTGGCATCACA	gb1208	A/T	1208	A	N	N	N	N	N	N	A	N	N	A	N	T	A	N	N	T	N	N	N	N	N	N	T	T	N	N	N	N	A	N	N	N	N	N	N	N	A	A	T	N	N	A	T	A	T
TGCAGGGACGACCAGATCATCCTGACGGCGCTGCTCTTCTACCTGGTGAACTCGGTGGCGCCGA	gb1209	C/G	1209	N	N	N	N	N	C	N	C	N	G	G	N	N	C	G	N	C	N	N	C	N	N	N	N	N	C	N	N	N	N	N	N	N	C	N	G	C	N	C	N	N	N	N	C	C	C
TGCAGGGACGACCAGATCATCCTGACGGCGCTGCTCTTCTACCTGGTGAACTCGGTGGCGCCGA	gb1210	C/G	1210	N	N	N	N	N	C	N	C	N	G	G	N	N	C	G	N	C	N	N	C	N	N	N	N	N	C	N	N	N	N	N	N	N	C	N	G	C	N	C	N	N	N	N	C	C	C
TGCAGGGAGAACGTCACGACCACGGGGCTGTACGGCAAAGTGGTGCTGGGATGGGCCCGCGTGC	gb1211	A/C	1211	C	N	N	N	N	N	N	C	N	N	C	C	C	N	N	A	N	A	N	A	N	N	N	C	A	C	A	C	N	N	N	A	N	N	C	C	N	C	A	C	A	A	N	C	N	A
TGCAGGGAGAGGAAGATGCGCCCGTCCACGGCGGCGGAGGACCCGACGCAGACCTCCGAGATCG	gb1212	G/T	1212	G	N	N	N	N	G	N	G	T	N	T	N	G	N	N	N	H	G	N	G	N	N	N	G	N	G	G	G	G	N	N	G	T	N	G	T	N	T	G	G	N	G	N	T	N	H
TGCAGGGAGCAATGGACGAATCAACGCTCAACCGAGGCCACCAAGGATACGGCTGGGGACAAAG	gb1213	A/G	1213	N	N	N	N	N	A	N	N	N	N	A	N	G	A	N	N	A	N	N	G	N	N	N	A	A	N	G	N	A	N	N	N	G	A	N	G	N	A	A	G	N	N	N	G	G	A
TGCAGGGAGCCAGGGCACTTCCCGCCCGCCTGCCCCCAACGGCGCCTGTAGACGGGGGCATAGC	gb1214	C/G	1214	N	N	N	N	N	C	N	C	N	N	N	N	C	C	N	N	G	N	N	C	N	N	N	N	H	N	C	G	N	N	N	N	N	N	N	C	N	N	N	N	N	N	N	G	G	N
TGCAGGGAGGGGAGCAAAACCCCGCACCCGCCCAGATTGAGCAGCCCCATGCTCGCGTTTAGCG	gb1215	A/G	1215	N	N	N	N	N	N	N	N	G	G	A	N	N	A	N	N	A	A	N	A	N	N	N	N	N	G	N	N	N	N	N	N	G	A	N	N	N	G	A	G	N	N	N	G	N	N
TGCAGGGATATACTGATGCTGACTGGCAGGGAGACCTTGATGAAAGGAAGTCCACGTCAGGTTG	gb1216	C/G	1216	N	N	N	N	N	N	N	N	C	N	C	G	C	G	N	N	H	N	N	C	N	N	C	C	N	N	C	N	N	N	N	N	C	C	C	C	N	G	N	N	N	N	C	G	G	C
TGCAGGGATGGATGCATGAGCCTTACCAGCGTTCCTTTGACCTGGGGGCTGACATGGCCCTTGT	gb1217	C/T	1217	T	N	C	N	N	C	N	N	N	N	T	N	T	N	N	N	T	C	N	C	N	N	C	H	C	T	C	N	N	C	N	T	N	C	C	N	N	C	T	T	N	N	T	T	N	C
TGCAGGGATGGGCGGCCTGGGCGTAGAGGAGACGGCGCTGGTGTCGGCCCTGGGGCGGGGGAGG	gb1218	A/G	1218	N	N	A	N	N	A	N	G	N	N	G	A	G	N	N	N	G	G	N	A	N	N	N	H	G	N	N	N	N	N	N	G	N	N	G	N	A	A	G	N	N	N	G	A	G	N
TGCAGGGCACTTGGAAAACAGTCCTCCTGCAAGATGGTAGCACGGTCGTAGTGACGGTGCAAAA	gb1219	C/T	1219	T	N	N	N	N	T	C	T	N	N	T	C	N	N	N	N	N	T	N	T	N	C	N	T	N	N	C	N	N	N	N	N	N	N	N	N	N	T	T	N	C	N	N	T	T	C
TGCAGGGCCGACGCAAGATCCTCGGCGGATGAGCAGCCACCGTGGAGGTGGCGTACTGGAAGAC	gb1220	A/G	1220	N	N	N	N	N	N	G	G	N	N	N	N	A	N	N	N	G	N	N	G	N	N	N	G	A	N	N	N	G	N	N	N	N	A	A	N	N	A	N	N	N	N	G	A	N	N
TGCAGGGCCTTCAGTTCAGTGAGCGAGAGGCATGCCTGTGAGGTAGCAGCAGAGATGTTCACGG	gb1221	A/C	1221	N	N	N	N	N	A	N	C	N	N	A	C	C	A	N	N	H	C	N	A	N	C	N	A	N	A	C	A	N	N	N	A	N	C	C	N	N	A	C	N	N	N	N	C	N	A
TGCAGGGCCTTCAGTTCAGTGAGCGAGAGGCATGCCTGTGAGGTAGCAGCAGAGATGTTCACGG	gb1222	A/G	1222	N	N	N	N	N	A	N	G	N	N	A	G	G	A	N	N	H	G	N	A	N	G	N	A	N	A	G	A	N	N	N	A	N	G	G	N	N	A	G	N	N	N	N	G	N	A
TGCAGGGCCTTCAGTTCAGTGAGCGAGAGGCATGCCTGTGAGGTAGCAGCAGAGATGTTCACGG	gb1223	T/C	1223	N	N	N	N	N	T	N	C	N	N	T	C	C	T	N	N	H	C	N	T	N	C	N	T	N	T	C	T	N	N	N	T	N	C	C	N	N	T	C	N	N	N	N	C	N	T
TGCAGGGCCTTCTTGGTCTGCGCGGTCGTCGGCAATCCGTGAAGACGACTACACCACACTCCCT	gb1224	C/T	1224	N	N	C	N	N	T	N	T	C	N	C	N	T	N	T	N	H	N	N	C	N	N	N	H	C	C	T	N	N	N	N	T	N	N	N	C	T	C	T	C	C	N	N	C	N	C
TGCAGGGCTATCAAACTCTTCTTCATTCCGCCTTCCGACCATTTCATCGGCGCGGTCCTTCAAG	gb1225	A/T	1225	T	N	T	N	N	A	A	A	N	N	T	T	T	T	N	N	A	T	N	A	N	T	T	H	T	T	T	H	T	A	N	A	T	A	A	T	T	A	N	T	T	N	N	A	A	T
TGCAGGGCTCGGGATTAGGCCAGACCCAGAGCGCCTCGCGCCTTTGCCACGAGCCGAGATCGGA	gb1226	A/G	1226	A	N	N	N	N	A	A	A	N	A	G	A	A	N	A	A	H	N	N	A	N	N	N	H	A	G	A	G	A	N	N	G	N	G	G	N	A	G	A	G	N	G	G	A	A	A
TGCAGGGCTCTTGACGTATGCCCGAGCGCTATTGGGGGCTGCTCAAGCGCTCTCGGCATAGGCG	gb1227	G/T	1227	T	N	T	N	N	T	G	G	N	G	N	T	G	G	N	N	G	N	N	G	T	G	N	G	G	G	H	N	G	N	N	N	N	T	T	G	G	G	T	G	T	N	T	T	G	T
TGCAGGGCTCTTGACGTATGCCCGAGCGCTATTGGGGGCTGCTCAAGCGCTCTCGGCATAGGCG	gb1228	C/T	1228	T	N	T	N	N	T	C	C	N	C	N	T	C	C	N	N	C	N	N	C	T	C	N	C	C	C	H	N	C	N	N	N	N	T	T	C	C	C	T	C	T	N	T	T	C	T
TGCAGGGGAACTTGTGCCCTGTATCGCGGATTCCCTATATAACGCAGGCTGCGTCAAATTGCTG	gb1229	C/T	1229	T	N	T	N	N	N	C	T	T	C	C	C	T	C	N	N	C	C	N	C	T	N	C	C	T	T	T	N	T	N	T	T	T	N	C	T	N	C	T	C	N	T	T	T	T	C
TGCAGGGGCTCTCTAAGCGTGCCTTTGCCCATGTACTCGTAGACCAGCATGCGGTACTCCTGCT	gb1230	G/A	1230	N	N	A	N	N	N	N	G	G	N	N	N	A	N	N	N	G	G	N	A	N	G	A	H	N	N	G	A	N	N	N	N	N	A	N	N	N	G	G	A	G	N	A	A	A	G
TGCAGGGGGAAGTGCCATCAATAAGTGAGGATTTTGCTATTGATATGCTCTCCACCTTGTTGTT	gb1231	T/A	1231	N	N	N	N	N	N	T	N	A	N	T	T	H	N	N	N	T	N	N	A	N	N	N	A	T	N	T	A	T	N	N	N	T	N	N	N	N	A	T	T	A	N	N	A	T	A
TGCAGGGGGACTTGAAGTGGGGGCGCCCTTCTTGTCCCGCACGGCGAGGAAGCAGTCAGAGCAC	gb1232	C/T	1232	N	N	N	T	N	N	N	N	N	N	C	N	N	N	N	N	C	T	N	C	N	N	C	C	T	N	N	N	C	N	N	N	N	T	N	N	N	N	C	T	N	N	C	T	T	C
TGCAGGGGGCGCCTCCGCCGCGGGCTTCTTCATCGGGCAGGGGGTGGAGGCAGGCCGAGATCGG	gb1233	C/T	1233	N	N	N	N	N	N	N	N	N	N	N	C	H	N	N	N	N	N	N	C	N	N	N	T	C	N	C	T	C	N	N	C	N	N	N	C	N	C	C	C	C	N	N	C	N	C
TGCAGGGGGCGCGACAGCGTGGCCAAGGCACTTACTGATCCTGAGAAGGTGTATGAGATCGTCC	gb1234	C/G	1234	N	N	N	N	N	C	N	N	N	N	N	N	G	N	N	N	G	C	N	G	N	N	N	G	C	N	N	N	N	N	N	G	N	N	N	G	G	G	G	N	N	N	N	G	N	N
TGCAGGGGGCGCGACAGCGTGGCCAAGGCACTTACTGATCCTGAGAAGGTGTATGAGATCGTCC	gb1235	C/T	1235	N	N	N	N	N	C	N	N	N	N	N	N	T	N	N	N	T	C	N	T	N	N	N	T	C	N	N	N	N	N	N	T	N	N	N	T	T	T	T	N	N	N	N	T	N	N
TGCAGGGGTCCGTTTGCAAATTGCACTGTAACAGGCGCCAAATAGAAATTGCCTGTGTAGGTTG	gb1236	C/T	1236	N	N	C	T	N	C	C	C	T	N	T	C	C	T	C	N	T	T	T	C	N	T	C	T	C	N	C	T	T	N	C	N	N	N	T	C	C	T	N	N	T	N	N	C	T	T
TGCAGGGGTCGTGAGAGAGGACGTACCAGAGAAGGAAGACTCCAACAAAGAGAAGGACTGTGGG	gb1237	G/T	1237	N	N	N	N	N	N	N	N	N	N	N	N	T	N	G	N	G	N	N	G	N	N	N	N	T	N	N	T	N	N	N	N	N	N	G	N	T	T	T	T	N	N	N	T	N	T
TGCAGGGGTCGTGAGAGAGGACGTACCAGAGAAGGAAGACTCCAACAAAGAGAAGGACTGTGGG	gb1238	G/C	1238	N	N	N	N	N	N	N	N	N	N	N	N	C	N	G	N	G	N	N	G	N	N	N	N	C	N	N	C	N	N	N	N	N	N	G	N	C	C	C	C	N	N	N	C	N	C
TGCAGGGGTTCCAACTGATGTATGCTTCGGATCTGGTGCATATATGCTTCGGATCCTACATGCA	gb1239	A/G	1239	A	N	N	N	N	G	N	N	G	N	A	A	G	N	N	N	G	A	N	G	N	N	N	A	N	N	G	N	N	N	N	G	N	G	G	N	N	G	G	A	G	N	G	G	N	N
TGCAGGGGTTTGCCAGTCGGACTTCCATGATTGCAAATTGTCGTTCCTGCAACTTATATGTGAT	gb1240	G/T	1240	N	N	N	N	N	N	T	G	T	G	N	G	G	T	G	N	H	T	N	T	N	N	N	G	T	N	T	N	N	N	N	N	N	G	G	G	T	G	T	G	T	N	G	G	N	T
TGCAGGGTACGCGACCCTTCCG	gb1241	A/T	1241	N	N	N	N	N	N	A	A	N	N	T	N	N	T	N	N	N	N	N	A	N	N	N	T	A	N	T	N	N	N	N	N	N	N	N	N	T	A	N	N	N	N	N	T	N	N
TGCAGGGTACGTGTGTGACTTGGACTTAGGACTTGGGCGTCGGCGCCGTGGTGGGATGCTGCCC	gb1242	A/G	1242	A	N	N	N	N	N	N	G	A	N	A	N	N	N	N	N	N	A	G	G	N	N	N	H	N	N	A	N	N	N	N	N	N	A	N	N	G	N	N	N	N	N	N	G	N	N
TGCAGGGTCTCCTCGCGCTGCACAGCGTGCTCCTGTCGCCGAGTGTTGCCACCAGAAGATTCCG	gb1243	A/G	1243	N	G	N	N	N	N	N	N	N	N	N	N	A	G	N	N	G	N	G	A	N	N	N	G	G	G	A	N	G	N	N	N	N	G	N	N	N	G	N	N	N	N	N	A	N	G
TGCAGGGTGAAGAGCCATCAATAAGTGAGGATTTTGCTATTGATATGCTCTCCACCTTGTTGTT	gb1244	A/T	1244	N	N	N	N	N	N	T	N	A	N	T	T	H	N	N	N	T	N	N	A	N	N	N	A	T	N	T	A	T	N	N	N	T	N	N	N	N	A	T	T	A	N	N	A	T	A
TGCAGGGTGATGGGACACGGGCCGAGCAGCGCGCGGTTCCATACTGTCCACCTAGATCATCGTG	gb1245	C/T	1245	N	N	N	N	N	T	N	N	C	C	T	N	N	N	N	N	C	T	N	C	N	N	N	C	C	N	T	N	N	N	N	N	N	N	N	N	N	T	C	N	N	N	C	N	T	C
TGCAGGGTGATGGGACACGGGCCGAGCAGCGCGCGGTTCCATACTGTCCACCTAGATCATCGTG	gb1246	A/G	1246	N	N	N	N	N	G	N	N	A	A	G	N	N	N	N	N	A	G	N	A	N	N	N	A	A	N	G	N	N	N	N	N	N	N	N	N	N	G	A	N	N	N	A	N	G	A
TGCAGGGTTCCACGGTTGCTCTTCCGCCGCCGCCGCAGCATCAGCGTGACGACGGCCACCGCGT	gb1247	A/C	1247	N	N	N	N	N	N	N	N	N	N	A	C	C	A	N	N	N	N	N	A	N	N	N	C	C	N	N	N	N	N	N	A	N	N	A	N	N	C	C	N	N	N	N	A	N	C
TGCAGGGTTCCACGGTTGCTCTTCCGCCGCCGCCGCAGCATCAGCGTGACGACGGCCACCGCGT	gb1248	A/C	1248	N	N	N	N	N	N	N	N	N	N	A	C	C	A	N	N	N	N	N	A	N	N	N	C	C	N	N	N	N	N	N	A	N	N	A	N	N	C	C	N	N	N	N	A	N	C
TGCAGGGTTCCACGGTTGCTCTTCCGCCGCCGCCGCAGCATCAGCGTGACGACGGCCACCGCGT	gb1249	T/G	1249	N	N	N	N	N	N	N	N	N	N	T	G	G	T	N	N	N	N	N	T	N	N	N	G	G	N	N	N	N	N	N	T	N	N	T	N	N	G	G	N	N	N	N	T	N	G
TGCAGGGTTCGTACTTGAGAGGGTGGTCTTCGTCCACGAGCCCGTCCATCGCGCTCACCACCGT	gb1250	C/G	1250	N	N	N	N	N	N	G	N	N	N	G	C	C	C	N	N	C	N	N	C	N	N	N	H	G	C	C	N	C	N	N	N	N	N	N	N	N	C	N	N	N	N	G	G	G	N
TGCAGGGTTGATGCTAACTGCCATCTTGCTGGAATTTGCCCATGAAACTTGTTTACTTCCATAT	gb1251	A/G	1251	G	N	N	A	N	A	A	A	N	N	A	N	A	G	N	N	H	G	N	G	N	N	N	H	A	N	G	N	N	N	N	N	G	G	N	N	G	N	A	G	A	N	G	G	A	A
TGCAGGGTTGCTCGCTCTTTAGGACTCTCTCTTCTGCACAACACGACACCTAAACCTAAACATA	gb1252	A/C	1252	A	N	C	N	N	A	C	A	A	C	C	A	A	A	N	A	A	C	N	H	N	A	N	H	C	A	C	C	A	N	C	N	C	C	C	A	C	A	C	C	C	N	C	A	C	C
TGCAGGGTTGCTGTTTATACATCGGTGAAGATGAAGGGGCTCGGCTTTGCCTTTTTGCTTCTTG	gb1253	G/T	1253	T	N	N	N	N	T	N	G	G	T	G	G	G	T	N	N	H	G	N	T	T	T	N	G	G	T	G	T	T	G	N	T	G	H	T	G	G	T	G	T	G	N	T	G	G	T
TGCAGGTAAACCGAAGGGATGGGGAGGCAATGGTTGGTCGGGAGGCGAGCGGGACGGGGTGGGG	gb1254	A/G	1254	N	N	N	N	N	N	A	N	A	N	G	N	G	A	N	N	G	N	N	N	N	A	N	A	N	N	A	G	G	N	N	A	N	A	N	N	A	N	A	H	A	N	N	A	A	G
TGCAGGTAACTGAGGTTCCCGATACTCGGCGACAGGGCCCCCAACAATCCGTTGTTAGCCATCT	gb1255	A/G	1255	A	N	A	N	N	A	G	G	A	N	G	A	H	G	N	N	A	G	N	G	N	N	N	A	G	A	A	G	N	N	N	N	N	A	A	A	G	A	G	A	N	N	G	G	A	A
TGCAGGTAATGGATGTAGCAGTACCGTGTGTCTTTGGCAGGCGTTGCAACTACCGCTCCACCCG	gb1256	C/G	1256	G	N	N	N	N	G	N	G	N	G	N	C	N	N	N	N	G	G	N	N	G	G	G	G	N	N	C	N	N	N	N	N	G	G	G	N	N	C	N	G	N	N	G	C	N	N
TGCAGGTAATTCAGCCGTGGCCTCACAAACTGGCATGGACGGGAGAGCCAGCAGCGGGGTCCTA	gb1257	C/G	1257	N	N	N	N	N	N	N	N	G	N	N	N	C	G	N	N	N	C	N	C	N	N	N	C	C	N	N	N	N	N	N	N	N	G	G	N	N	N	C	N	N	N	N	G	G	N
TGCAGGTACAAACCATCTTCACGGGGCCATGGGTTCCAATCTTGCTGCGCATGCTAATCCCCGC	gb1258	C/T	1258	C	N	N	N	N	N	T	C	N	N	T	T	T	N	N	N	N	C	N	C	N	N	N	C	C	C	T	T	N	N	T	N	T	N	C	N	N	T	T	C	T	T	C	T	T	T
TGCAGGTACATAGGAGGGGCACAACCCCAATATGTCGTCTCCATTGCAATAAAGGGCTGCTGGT	gb1259	T/C	1259	T	N	N	N	N	N	N	N	N	T	C	N	T	C	N	N	C	N	N	C	N	N	N	H	T	N	N	N	N	N	N	C	N	N	N	N	T	T	T	T	N	N	N	T	C	T
TGCAGGTACGAAACACCGAGGGGCTGCTGCTGCTGCTGATGAACATTTTCGCTCCCAAAGGCCG	gb1260	C/A	1260	N	N	N	N	N	A	N	C	N	N	N	C	C	C	N	N	A	N	C	A	N	N	N	H	C	N	C	N	N	N	C	A	C	N	C	A	N	C	C	C	A	A	C	H	C	A
TGCAGGTACGAAACACCGAGGTGCTGCTGCTGCTGATGATGAACATTTTCGCTCCCAAAGGCCG	gb1261	A/C	1261	N	N	N	N	N	A	N	C	N	N	N	C	C	C	N	N	A	N	C	A	N	N	N	H	C	N	C	N	N	N	C	A	C	N	C	A	N	C	C	C	A	A	C	H	C	A
TGCAGGTAGATCTATCTTTCCATACATTTTTTCCCAATTTCCATACAAAAATTCCCCCGAATTT	gb1262	C/T	1262	N	N	N	N	N	N	C	T	N	N	N	N	N	N	N	N	N	C	N	C	N	N	T	N	N	N	N	N	N	N	N	N	N	T	T	T	N	N	N	N	N	N	N	T	C	N
TGCAGGTAGCATTTGTGTGTGACTATGAACACATAAATTTTTTGTTGGGATTTTTTTTGACATT	gb1263	G/T	1263	N	N	N	N	N	N	N	N	T	N	G	T	T	N	G	N	G	N	N	G	N	N	N	T	N	N	T	N	G	N	N	N	T	N	N	N	G	G	N	N	N	N	N	T	G	T
TGCAGGTAGGTATCGTGAGGCCTGGCTGGGAGGCAAGGGATCCTGACAAGCCCAAGGAGGCAAA	gb1264	A/G	1264	N	N	A	G	N	G	N	A	A	N	G	N	A	N	N	N	N	G	N	G	N	N	G	G	N	A	A	N	A	N	N	N	A	G	G	A	N	G	A	G	N	N	N	A	A	G
TGCAGGTAGGTGCAAAAGAGGGAAAGGGGTGGTGCTTTTGGGGGTTGGTGGAAGGAAGCGGATG	gb1265	A/G	1265	A	N	N	A	N	G	G	N	G	N	A	N	A	A	N	N	A	G	N	G	A	N	N	H	A	A	G	N	A	N	A	N	A	A	A	A	G	A	G	G	G	N	A	G	G	A
TGCAGGTAGTGCCGATGCCGAGCAGCAGCCCACTGAACGCGAACGTGTCCTTGTCCAGATCAAA	gb1266	C/T	1266	N	N	N	N	N	C	N	C	N	N	T	N	C	T	N	N	C	N	N	T	N	N	N	C	N	N	C	N	N	N	N	N	N	N	T	N	T	T	N	C	T	N	N	C	N	T
TGCAGGTATCACACCGAGTGGCCTAAGCAAGAATTTATTCCAGCGCAATTCTAGGGCGTTCAAA	gb1267	C/T	1267	N	N	N	N	N	N	N	T	N	N	N	N	N	N	N	N	N	T	N	T	N	T	N	T	C	N	N	N	N	N	N	N	N	N	C	N	N	T	T	N	N	N	T	C	N	N
TGCAGGTATCACACTGAGTGGCCTAAGCAAGCATTTCTTCAAGAGCAATTCCACGACGTTCTAA	gb1268	A/C	1268	N	N	N	N	N	N	N	A	C	N	A	C	A	A	N	N	N	N	N	A	N	N	N	N	A	N	N	A	N	N	N	N	C	N	C	A	N	C	A	N	N	N	A	N	N	A
TGCAGGTATGTTATTCAAAGAGAACATACCAATGACGACTTCGGGATTTTCTTGGGCATCGTCG	gb1269	C/T	1269	C	N	N	N	N	T	T	C	N	N	N	N	C	N	N	N	N	N	N	N	N	N	N	T	C	C	T	N	N	N	N	N	N	N	N	C	T	C	N	N	C	N	N	C	C	T
TGCAGGTATGTTATTCATAGAAAACATACCAATGACGACTTCGGGGTTCTCTTGGGCTTCATCT	gb1270	A/G	1270	N	N	G	A	N	N	A	A	G	N	G	N	A	A	N	N	A	N	N	A	N	N	N	N	N	N	A	A	N	N	N	N	N	N	N	N	N	N	A	A	A	N	G	N	N	N
TGCAGGTATGTTATTCATAGAAAACATACCAATGACGACTTCGGGGTTCTCTTGGGCTTCATCT	gb1271	G/A	1271	N	N	A	G	N	N	G	G	A	N	A	N	G	G	N	N	G	N	N	G	N	N	N	N	N	N	G	G	N	N	N	N	N	N	N	N	N	N	G	G	G	N	A	N	N	N
TGCAGGTATGTTATTCATAGAAAACATACCAATGACGACTTCGGGGTTCTCTTGGGCTTCATCT	gb1272	T/G	1272	N	N	G	T	N	N	T	T	G	N	G	N	T	T	N	N	T	N	N	T	N	N	N	N	N	N	T	T	N	N	N	N	N	N	N	N	N	N	T	T	T	N	G	N	N	N
TGCAGGTATGTTATTGACAGAGAACATACCAATGACGACTTCGGGGTTCCCTTGGGCTTCATCG	gb1273	C/T	1273	N	N	N	N	N	N	N	C	C	N	T	N	T	T	N	N	N	C	N	C	N	N	N	C	C	N	N	N	N	N	N	N	N	N	C	T	T	N	C	C	T	T	T	C	C	T
TGCAGGTCAACACACTATCTACGCACGTTTCATCAAAAGACCCTCGCCTCGGTTGACCAGAACA	gb1274	G/T	1274	N	N	N	N	N	G	N	T	N	T	G	H	T	N	N	N	G	G	N	G	G	N	G	T	G	T	T	G	T	N	N	N	N	N	G	T	G	G	N	T	N	N	H	T	N	T
TGCAGGTCACAGGGAGAGTGTCGGCATGGAGGAAGAAGGGATGCAGTCGGCGGCGAACCCACAA	gb1275	A/G	1275	G	N	N	N	N	N	N	N	A	N	N	A	A	A	N	N	H	A	N	G	N	N	N	H	A	N	A	N	N	A	N	N	N	A	A	G	A	A	A	A	N	N	N	A	A	N
TGCAGGTCACGGCCACGGGCAAGTGGGGGCATCTGCGCAGCGGCGTGTTGCCTGGGCGGCAGAT	gb1276	C/G	1276	G	N	C	N	G	C	G	C	C	C	G	C	G	N	G	N	C	N	N	C	N	N	N	G	N	N	C	N	C	N	N	G	N	G	G	C	N	C	G	G	N	N	C	C	G	G
TGCAGGTCACTGATCCCCAACCCACCGAAAGCCCTCGGTTTGCAGACGTCTCGCAAGCGCTCAA	gb1277	C/G	1277	N	N	N	N	N	N	N	N	N	N	C	G	N	N	N	N	G	N	N	C	N	C	N	G	G	C	N	C	N	N	N	N	G	N	N	N	N	C	G	N	N	N	N	G	N	G
TGCAGGTCACTGATCCCCAACCCACCGAAAGCCCTCGGTTTGCAGACGTCTCGCAAGCGCTCAA	gb1278	T/A	1278	N	N	N	N	N	N	N	N	N	N	T	A	N	N	N	N	A	N	N	T	N	T	N	A	A	T	N	T	N	N	N	N	A	N	N	N	N	T	A	N	N	N	N	A	N	A
TGCAGGTCAGGGATGGGCGGCACGGGGTGGCCGAGGAGGCGCGTGGCCCTGGACCATGCGTACA	gb1279	C/T	1279	N	N	N	T	N	T	N	C	N	T	C	C	C	N	N	N	T	T	N	C	N	T	N	T	N	N	C	T	N	N	N	C	N	T	T	C	N	C	C	T	N	N	T	C	T	C
TGCAGGTCATACAGTGCAACGACTGCACACAGCATGTGGTGCGCCAAGTTTCTACCACACCACA	gb1280	A/G	1280	G	N	N	N	N	N	N	A	N	N	A	N	A	N	N	N	A	N	N	N	N	N	G	G	G	N	G	N	A	N	N	N	N	N	N	A	N	A	N	N	N	N	N	G	N	N
TGCAGGTCATACAGTGCAACGACTGCACACAGCATGTGGTGCGCCAAGTTTCTACCACACCACA	gb1281	A/G	1281	G	N	N	N	N	N	N	A	N	N	A	N	A	N	N	N	A	N	N	N	N	N	G	G	G	N	G	N	A	N	N	N	N	N	N	A	N	A	N	N	N	N	N	G	N	N
TGCAGGTCATTACCTTGTCTTGCCAGGAGCAGTTTACGCGTACCGAGGCCAGGCATCAGCTCCA	gb1282	G/T	1282	T	N	N	T	N	N	N	N	T	T	N	N	N	N	N	N	N	N	N	G	N	N	N	N	N	T	G	N	N	N	N	N	N	N	T	T	N	N	T	N	N	N	T	N	T	G
TGCAGGTCATTTTCACCGCGCCGCGCGACGCTTCAGCACACACAGTCGGCCGATGCTCCACGAA	gb1283	C/T	1283	C	N	T	N	N	T	N	C	T	N	C	C	C	C	N	N	C	T	N	T	N	T	T	H	C	C	T	T	C	T	N	T	N	C	C	N	T	T	N	T	T	N	N	T	N	C
TGCAGGTCCAGCCGACCCCCCTCCTAATCCCTCTCTAAGGCCCTGGCCTTGTGCTTCTCCACTG	gb1284	G/T	1284	N	N	N	N	N	N	N	N	T	N	G	G	N	N	N	N	N	T	N	T	N	N	N	G	N	N	G	N	N	N	N	G	N	N	G	G	T	T	N	N	N	N	N	T	N	G
TGCAGGTCCAGTCGGTTTTAGTCTTGTATTGAATTTTTCAGAGGTGTTTGTTTACAGCAAATTG	gb1285	A/C	1285	A	N	N	N	N	N	N	C	N	N	A	A	N	A	N	N	H	A	N	C	N	N	N	A	N	N	A	A	A	N	N	N	N	N	A	N	N	C	N	C	N	N	N	C	N	C
TGCAGGTCCATCCAATTGATGTACAGCAAACCCTTCTCAACATCTGTGCAACCTGCGGTGGTCA	gb1286	A/G	1286	G	N	N	N	N	N	N	N	N	N	N	N	G	A	N	N	A	N	N	N	N	N	N	N	A	G	G	N	N	N	A	N	N	N	N	G	N	G	N	N	N	N	N	G	N	N
TGCAGGTCCATCCAATTGATGTACAGCAAACCCTTCTCAACATCTGTGCAACCTGCGGTGGTCA	gb1287	C/T	1287	T	N	N	N	N	N	N	N	N	N	N	N	T	C	N	N	C	N	N	N	N	N	N	N	C	T	T	N	N	N	C	N	N	N	N	T	N	T	N	N	N	N	N	T	N	N
TGCAGGTCCATCCAATTGATGTACAGCAAACCCTTCTCAACATCTGTGCAACCTGCGGTGGTCA	gb1288	A/G	1288	G	N	N	N	N	N	N	N	N	N	N	N	G	A	N	N	A	N	N	N	N	N	N	N	A	G	G	N	N	N	A	N	N	N	N	G	N	G	N	N	N	N	N	G	N	N
TGCAGGTCCATTTGATAGAGCAGACGCTTCACCAAACCCAGAGCCACTCACAAACCAAAACAGC	gb1289	C/G	1289	G	N	N	N	N	C	N	N	G	G	N	G	C	G	N	N	H	G	G	G	N	N	N	H	N	G	G	N	N	N	G	N	G	N	G	G	G	C	C	G	C	N	G	G	C	C
TGCAGGTCCCGCTGAGGCAGCAGTCTTGAATCAGGGGAAGTTCAAGGGGAAGCCTAAAGGACCT	gb1290	C/T	1290	N	N	N	N	N	N	C	N	N	N	N	T	N	C	N	N	N	C	N	T	N	N	N	C	T	N	N	N	C	N	N	C	T	N	C	N	N	C	T	C	N	N	N	T	N	C
TGCAGGTCCCGCTGAGGCAGCAGTCTTGAATCAGGGGAAGTTCAAGGGGAAGCCTAAAGGACCT	gb1291	G/A	1291	N	N	N	N	N	N	G	N	N	N	N	A	N	G	N	N	N	G	N	A	N	N	N	G	A	N	N	N	G	N	N	G	A	N	G	N	N	G	A	G	N	N	N	A	N	G
TGCAGGTCCGCTTGTCGCCAACCGTCCAAGTGGTGTGGAGAAACGGAATATGTCATGGGTGTCG	gb1292	A/G	1292	N	N	A	N	N	N	A	A	A	N	G	N	G	G	N	N	A	G	N	A	N	N	N	G	H	N	N	N	G	N	N	G	N	G	N	N	N	N	N	N	A	N	A	A	N	G
TGCAGGTCCGCTTGTCGCCAACCGTCCAAGTGGTGTGGAGAAACGGAATATGTCATGGGTGTCG	gb1293	A/C	1293	N	N	A	N	N	N	A	A	A	N	C	N	C	C	N	N	A	C	N	A	N	N	N	C	H	N	N	N	C	N	N	C	N	C	N	N	N	N	N	N	A	N	A	A	N	C
TGCAGGTCCTACGGCGTGGCGGACGCCGTCGTCGCGCCGTCCCCGAGCAAAAAGGCGCAGCAGG	gb1294	A/G	1294	N	N	N	N	N	G	N	N	N	A	A	N	G	N	N	N	A	A	N	G	N	N	G	H	G	N	G	A	N	N	N	N	N	A	A	G	N	A	G	A	N	A	G	G	N	A
TGCAGGTCCTCTTCCTCTCGCCACACAGTTCCAATCTCTGCGCTACTGCTATCTTCCTCATCCC	gb1295	C/T	1295	T	N	N	N	N	C	N	N	C	C	T	C	C	C	N	T	T	T	N	C	T	N	N	H	C	N	T	N	N	N	N	N	N	T	T	T	N	T	C	C	N	N	T	C	C	T
TGCAGGTCGCCCGCGTCTGGTCCGCGGTGACCGACGCTGCCGACAATGAGTGCGACGACCGAGA	gb1296	A/C	1296	A	N	N	N	N	A	C	N	N	N	C	N	C	N	N	N	A	N	N	C	N	N	N	A	C	N	C	A	N	N	N	C	N	N	A	N	N	C	C	N	C	N	A	C	A	C
TGCAGGTCGCCCGCGTCTGGTCCGCGGTGACCGACGCTGCCGACAATGAGTGCGACGACCGAGA	gb1297	T/C	1297	T	N	N	N	N	T	C	N	N	N	C	N	C	N	N	N	T	N	N	C	N	N	N	T	C	N	C	T	N	N	N	C	N	N	T	N	N	C	C	N	C	N	T	C	T	C
TGCAGGTCGTCAAGCCGTGGCTGAATTCATGTCATCCATTACTTGCATAGTTGCATCCATGCAT	gb1298	A/G	1298	N	G	N	N	A	N	N	A	N	G	N	A	A	N	N	N	A	A	N	G	N	G	N	G	A	G	A	G	N	N	N	N	N	N	N	N	G	A	G	N	N	N	N	A	A	G
TGCAGGTCGTGGCGCGAAGCCGCGGCGCTGCACTCCCGCCCCATGTGCCTACCGTGGGTTCTCA	gb1299	C/T	1299	T	N	N	N	N	C	T	N	T	N	N	C	C	N	N	N	H	N	C	T	N	N	T	C	T	C	N	T	N	N	N	N	N	C	N	C	N	C	N	C	N	N	T	T	N	C
TGCAGGTCTAACCACCGATGGATTTCGTGTGGGCGGTTGTGGCGGCGGCCGCGGCGGGGCTGGC	gb1300	A/G	1300	A	N	N	N	G	A	N	A	N	N	G	N	G	G	N	N	H	A	N	A	N	N	A	G	A	N	N	N	A	N	A	N	A	G	G	A	A	A	A	G	G	N	G	G	A	G
TGCAGGTCTGGGTGCTAGGACAACACAAACCTGAGTGCCATCTCGGCGCCG	gb1301	A/C	1301	C	N	N	N	N	C	N	C	C	N	C	A	C	C	N	N	H	N	N	C	N	N	N	A	C	C	A	N	N	N	N	N	N	C	C	N	C	A	A	N	N	N	A	A	N	N
TGCAGGTCTGGGTGCTAGGACAACACAAACCTGAGTGCCATCTCGGCGCCG	gb1302	T/C	1302	C	N	N	N	N	C	N	C	C	N	C	T	C	C	N	N	H	N	N	C	N	N	N	T	C	C	T	N	N	N	N	N	N	C	C	N	C	T	T	N	N	N	T	T	N	N
TGCAGGTCTGGTCCGACGCAGAGGAGAAGGCACGCCTCGGCGGCCGTGATTGGGAAGGCAGCGT	gb1303	C/G	1303	N	N	N	N	G	N	N	N	N	N	G	G	G	G	N	C	C	G	N	C	N	N	N	H	G	N	G	N	G	N	N	N	G	C	C	N	G	C	N	N	N	N	C	C	N	N
TGCAGGTCTTGCTGATAAACCACCGAACGAGCCAAGGCCATGTCCCGCTCCTCATCTAACAGGT	gb1304	C/T	1304	N	T	C	N	N	T	N	N	N	C	N	N	N	N	N	N	C	C	N	T	T	N	N	T	N	N	T	N	N	N	N	N	N	C	C	N	N	C	T	C	N	N	T	T	C	C
TGCAGGTCTTGCTGATAAACCGCCGAACGAGCCAACGCCATGTCCCTCTTTTCATCTAACAGGT	gb1305	C/T	1305	N	N	N	N	N	N	N	T	C	N	C	T	T	C	N	N	N	N	N	C	N	T	N	N	N	N	T	N	N	N	N	N	N	N	C	C	N	N	N	T	N	N	N	T	N	N
TGCAGGTCTTGTTGATAAAACGCCGATCGTTCCAAAGCCATATCCCGCTTCTCATCAAGCAAGT	gb1306	A/C	1306	N	N	A	C	N	N	C	N	A	C	C	N	A	C	N	N	C	C	N	N	N	A	N	C	N	N	A	N	A	N	N	N	N	C	C	N	N	C	A	C	A	N	N	A	N	C
TGCAGGTCTTGTTGATAAAACGCCGATCGTTCCAAAGCCATATCCCGCTTCTCATCAAGCAAGT	gb1307	C/T	1307	N	N	C	T	N	N	T	N	C	T	T	N	C	T	N	N	T	T	N	N	N	C	N	T	N	N	C	N	C	N	N	N	N	T	T	N	N	T	C	T	C	N	N	C	N	T
TGCAGGTCTTTACTAAGGGTTAGATCCAACTACGGGGAACTTGATGATGGTGCACGTTTCCATG	gb1308	A/T	1308	N	N	A	N	N	N	A	A	N	N	A	A	A	T	N	N	A	A	N	N	N	A	N	A	N	A	N	N	N	N	N	N	T	N	A	A	T	A	N	A	N	N	N	H	T	N
TGCAGGTGAACCATTATGGCTGGACCACCAATCAATGCACGTTGATTGAAGTCTCGTTTCCTTC	gb1309	C/T	1309	N	C	C	N	C	N	N	C	T	T	C	N	C	C	N	N	T	N	N	C	N	N	N	H	C	N	T	N	N	N	N	N	T	N	T	C	N	T	N	N	N	N	N	T	T	C
TGCAGGTGAAGTTGAAGATTTCTCCGTGGTGGACAGGGTTTATGATGGGATATCACAATATCTC	gb1310	A/T	1310	N	N	N	N	N	N	N	A	N	N	T	N	N	T	N	N	A	N	N	T	N	N	N	N	N	N	N	N	N	N	N	A	N	N	N	A	N	T	N	T	N	N	N	A	N	T
TGCAGGTGAATATTACTAGTAGTGTAGGTTTGCCACCCCCACGGTACTACTAAGTGGTCCTCAC	gb1311	T/C	1311	N	N	T	N	N	T	N	C	C	N	C	N	C	C	N	N	H	C	N	C	N	N	C	H	N	T	C	T	N	N	N	C	N	N	T	C	C	T	T	C	C	N	C	C	N	C
TGCAGGTGAGGGGGTGGAGTATGAGCGGCCTGGGGACTGAGAGTCGGTCGTCAGGGACTAAGAG	gb1312	A/G	1312	N	N	N	N	G	A	N	G	N	N	G	A	A	N	N	N	G	N	N	G	N	N	N	A	N	N	N	N	A	A	N	N	G	A	A	A	N	G	G	A	N	N	A	A	G	N
TGCAGGTGATGGCGCGCACGGCGAGCAGCATCTCGTCGGGGCTGGCGACCTCGGCATCGGCCAG	gb1313	A/G	1313	A	N	N	N	N	A	N	N	N	G	G	N	N	N	G	N	A	N	N	H	N	N	N	A	N	A	N	N	N	N	N	N	G	N	N	G	N	N	A	A	N	N	N	A	N	A
TGCAGGTGCAGCAGCCCATTCCTTTGTCAGGGCATCTCCAGCCGCGCCCCAAGAACGTCTTCCC	gb1314	C/G	1314	N	N	N	N	N	C	C	N	N	N	N	N	G	N	N	N	H	N	N	N	N	G	N	C	G	N	G	N	N	N	N	N	N	N	G	C	N	G	N	N	N	C	G	G	G	C
TGCAGGTGCAGCAGGTGCGGCTTGGCCGAGGCGCACCGAGGCAGGCGCAGGAGCCCGAGATCGG	gb1315	A/G	1315	G	N	N	N	N	N	N	N	N	N	N	G	N	N	N	N	G	N	A	A	N	N	N	G	G	A	G	A	N	N	N	N	N	G	G	A	A	A	N	N	N	N	N	A	A	A
TGCAGGTGCCACCTTCGCTGCCTTGTCTCTTGTGGCCTTAGGGCCATGGAGGCACAGTGGATCC	gb1316	A/G	1316	N	N	N	N	N	N	N	N	N	N	N	N	G	G	N	N	N	N	N	G	N	N	N	G	G	A	N	N	N	N	N	G	N	A	N	N	N	A	N	N	G	N	N	G	A	N
TGCAGGTGCTGCCGAAGCCGCTGCGTTCCACCGCACAACCTTTGTCGCCGTCGTCGCGAACCTT	gb1317	C/T	1317	C	N	N	N	N	C	N	C	T	N	C	C	T	N	N	N	C	C	N	T	N	N	N	C	C	N	C	N	N	N	N	T	T	C	C	N	N	T	T	C	T	N	T	T	N	T
TGCAGGTGCTGCGGTTTTTGGCATGGATCAGAAGGTGTAGGAATCTCGTACTGGAAGTTCAGTT	gb1318	C/T	1318	T	N	T	N	N	N	N	T	T	N	C	C	T	N	N	N	C	N	N	C	T	N	N	N	T	T	T	T	T	N	N	T	N	T	T	T	N	C	T	C	T	T	T	T	T	C
TGCAGGTGCTGTCGCCGCTGGTACCGATCAGGGAGGTGACGTTCCTGCGCTTCTGCAAGCAGCA	gb1319	A/G	1319	N	N	N	N	N	G	N	N	A	N	G	N	A	N	N	N	G	G	N	G	N	N	N	G	A	A	A	A	N	N	N	N	N	N	N	A	N	G	A	G	N	N	N	A	A	N
TGCAGGTGGCGTCCATCGCCGTCGTCGGGCTCCTCGCCGTGGCCAAGGGGACGCTGCTCACGTC	gb1320	A/G	1320	N	N	G	N	N	N	A	N	N	N	G	N	A	N	N	N	A	G	N	A	N	N	N	A	G	N	N	N	N	N	N	N	N	G	N	N	N	A	A	A	N	N	N	G	N	H
TGCAGGTGGGAAATACACACCACCAGCCAGCAAGCAAGCAATGGGAACAAATAAATAAACAAAA	gb1321	A/C	1321	N	C	N	N	N	N	N	N	A	N	N	C	C	N	N	N	N	N	N	C	N	N	N	A	C	N	C	N	N	N	N	N	C	A	A	N	N	N	N	N	N	N	N	C	A	A
TGCAGGTGGGGATTTCGTTGTGGTGGTGGTGGTGGGGAAAGTGGCTCGGGGCACATGGAGGGGG	gb1322	C/T	1322	N	N	N	N	N	N	H	T	N	N	N	T	T	N	N	N	C	C	N	T	N	N	T	T	T	N	T	N	N	N	T	N	N	N	C	N	N	C	T	C	C	N	N	T	C	C
TGCAGGTGGTCGTTGGTGGTGCTGTAGAGCACCGACTGGTTGACCAGCGCCGCCGCGTGCACGT	gb1323	A/G	1323	N	N	N	N	N	G	N	G	N	N	A	N	N	N	N	N	N	N	N	G	N	N	N	G	G	N	N	N	N	N	N	N	N	N	N	A	N	A	N	N	N	N	A	G	N	G
TGCAGGTGGTCGTTGGTGGTGCTGTAGAGCACCGACTGGTTGACCAGCGCCGCCGCGTGCACGT	gb1324	G/A	1324	N	N	N	N	N	A	N	A	N	N	G	N	N	N	N	N	N	N	N	A	N	N	N	A	A	N	N	N	N	N	N	N	N	N	N	G	N	G	N	N	N	N	G	A	N	A
TGCAGGTGGTCTCTAAACGTGCCGTTGCCCATATGCTCATAGACCAGCATGCGGTACTCCCGCT	gb1325	C/T	1325	N	N	T	N	N	T	N	H	C	C	C	N	C	C	N	N	C	N	T	T	N	N	N	T	T	T	C	C	N	N	N	N	C	T	T	N	N	C	C	T	C	N	T	C	N	C
TGCAGGTGTCTCCCATGTTATGTTATGCTCCAAATTCAAGTATAAAGAGGGAGGCTACCTTCTG	gb1326	A/G	1326	N	N	N	N	G	H	N	G	A	N	G	G	A	G	N	N	H	A	A	A	N	N	A	A	G	G	G	A	G	N	G	N	G	G	G	G	A	A	A	G	A	N	G	H	A	G
TGCAGGTGTGAATGTTGTCACGGGGAAGTGGATTTACCG	gb1327	G/T	1327	N	N	N	N	N	G	N	N	N	N	T	T	G	N	N	N	N	T	N	N	N	N	N	H	N	N	N	G	N	N	N	N	N	T	T	N	N	T	G	N	N	N	N	T	N	N
TGCAGGTGTGCAGAGAGTTTCCAGACCTGGAGATGCGAGCCTCTGCGGTGAAGTTTCTCTTGGT	gb1328	A/G	1328	N	N	N	N	N	G	N	A	G	N	G	N	H	N	N	N	H	A	N	H	N	N	N	G	A	A	N	A	A	N	N	N	N	G	G	A	A	A	G	A	G	N	A	G	N	G
TGCAGGTTACAAGGTTTGCATGCTGCGTTGCCACTGACAAGGCCACGGCGATCGCCAGACGATG	gb1329	C/T	1329	N	N	N	N	N	T	N	N	N	N	N	N	T	N	N	N	T	N	N	T	N	N	N	C	C	T	C	N	N	N	T	N	T	C	N	C	C	T	N	N	N	N	N	T	C	C
TGCAGGTTACGGTACTACCGCATGTGCAGCACTGGCCAAATGAAGGCATGTTGCACAGGGCAAC	gb1330	A/C	1330	A	N	C	N	N	N	N	N	N	A	N	N	A	N	N	N	C	A	A	C	N	N	A	H	N	N	A	C	C	N	N	C	C	N	A	C	N	C	A	A	C	N	A	A	A	C
TGCAGGTTACGGTACTACCGCATGTGCAGCACTGGCCAAATGAAGGCATGTTGCACAGGGCAAC	gb1331	G/A	1331	G	N	A	N	N	N	N	N	N	G	N	N	G	N	N	N	A	G	G	A	N	N	G	H	N	N	G	A	A	N	N	A	A	N	G	A	N	A	G	G	A	N	G	G	G	A
TGCAGGTTACGGTACTACCGCATGTGCAGCACTGGCTAGATGAAGGCTTGTTGCATAGGGCAAT	gb1332	A/G	1332	N	N	N	N	N	N	G	A	G	N	G	A	A	G	A	N	G	G	N	A	N	N	N	H	A	N	A	N	G	N	N	N	N	N	N	A	A	G	N	G	G	N	A	A	G	G
TGCAGGTTACTACAACCTCGGTCTCACGAACCAAAAAGATGGTGCTGTGGCGGCAGGCGAAAAA	gb1333	A/G	1333	G	G	G	N	N	G	N	N	N	N	A	N	G	G	N	N	N	N	N	G	N	N	N	A	G	N	G	N	N	N	G	N	N	G	G	G	G	G	G	G	N	N	N	A	G	A
TGCAGGTTAGCAACCCTCTGTAAGGCCAACTCCACCGCGCGACCCCAAACGGATGTTCACTTTG	gb1334	C/T	1334	N	N	C	N	N	C	T	C	T	N	C	C	N	N	N	N	H	C	C	T	N	N	N	T	T	N	C	N	T	N	N	C	N	C	C	T	N	C	T	N	C	N	T	C	C	T
TGCAGGTTAGCAACCCTCTGTAAGGCCAACTCCACCGCGCGACCCCAAACGGATGTTCACTTTG	gb1335	T/C	1335	N	N	T	N	N	T	C	T	C	N	T	T	N	N	N	N	H	T	T	C	N	N	N	C	C	N	T	N	C	N	N	T	N	T	T	C	N	T	C	N	T	N	C	T	T	C
TGCAGGTTAGCAACCCTCTGTAAGGCCAACTCCACCGCGCGACCCCAAACGGATGTTCACTTTG	gb1336	A/G	1336	N	N	A	N	N	A	G	A	G	N	A	A	N	N	N	N	H	A	A	G	N	N	N	G	G	N	A	N	G	N	N	A	N	A	A	G	N	A	G	N	A	N	G	A	A	G
TGCAGGTTAGTTCTCATTGTGATTGGGAATATTACAGTAGAGAGTCAAACTTCAGCTCTCGTTG	gb1337	A/T	1337	N	N	N	N	N	T	A	T	N	N	T	N	T	N	T	N	T	N	N	T	N	N	N	A	A	T	H	N	N	N	T	A	N	T	T	N	N	T	N	T	N	N	T	T	N	N
TGCAGGTTAGTTCTCATTGTGATTGGGAATATTACAGTAGAGAGTCAAACTTCAGCTCTCGTTG	gb1338	C/T	1338	N	N	N	N	N	T	C	T	N	N	T	N	T	N	T	N	T	N	N	T	N	N	N	C	C	T	H	N	N	N	T	C	N	T	T	N	N	T	N	T	N	N	T	T	N	N
TGCAGGTTAGTTTTTGTTTATCTCTTCGCACTACAGGTTCCTTTGCTTTCTCATCAAAGTAGGC	gb1339	C/T	1339	N	N	N	N	N	N	N	N	N	N	C	N	T	N	N	N	N	N	N	C	N	N	N	C	N	C	N	N	N	N	N	N	N	T	N	N	N	C	N	T	N	N	N	T	C	N
TGCAGGTTATAAGTCTGCCGTGTAATTAGGCACCTTCCTAGGGCCTTTGAAGTCCTTGGGTAGA	gb1340	C/G	1340	G	N	N	N	N	N	N	N	N	C	N	G	G	G	G	N	C	C	C	G	N	N	N	N	C	N	N	G	N	N	N	N	C	G	N	N	N	C	N	N	N	N	G	N	C	N
TGCAGGTTATAATTGCCTCCTTTCGTCATTGGGTTCGTCAACACGGCCGTAACCGCGCGGTCTC	gb1341	C/T	1341	C	C	C	T	C	C	C	C	C	C	C	N	T	C	N	N	H	T	N	C	N	C	C	C	T	N	H	N	C	C	N	N	N	N	C	C	C	T	C	N	N	N	C	T	N	C
TGCAGGTTATAATTGCCTCCTTTCGTCATTGGGTTCGTCAACACGGCCGTAACCGCGTGGCCTC	gb1342	C/T	1342	C	C	C	N	C	C	C	C	C	C	C	N	T	C	N	N	H	N	N	C	N	C	C	C	N	N	H	N	C	C	N	N	N	N	C	C	C	T	C	N	T	N	C	N	N	C
TGCAGGTTATACATATGATTTGTATCTGGACCTAGCCAAGAAAGCCGACCAGACTAGATCAATC	gb1343	A/G	1343	G	N	N	N	N	N	N	N	N	N	A	N	G	A	N	N	N	A	N	G	N	N	G	N	G	N	G	A	N	N	N	N	N	A	A	N	G	N	N	N	A	A	N	G	N	A
TGCAGGTTATATTCCGAGCCACTGCGTTGATCCGTATGTGGTCGTTACTCATTCCGACGGAGGC	gb1344	C/G	1344	C	N	C	G	N	N	G	G	N	C	G	C	G	G	N	N	H	C	C	G	N	N	N	H	C	N	G	G	G	G	N	G	C	H	N	G	C	C	G	G	G	G	G	C	C	G
TGCAGGTTATATTCCGAGCCACTGCGTTGATCCGTATGTGGTCGTTACTCATTCCGACGGAGGC	gb1345	C/T	1345	C	N	C	T	N	N	T	T	N	C	T	C	T	T	N	N	H	C	C	T	N	N	N	H	C	N	T	T	T	T	N	T	C	H	N	T	C	C	T	T	T	T	T	C	C	T
TGCAGGTTATATTCCGAGCCACTGCGTTGATCCGTATGTGGTCGTTACTCATTCCGACGGAGGC	gb1346	T/C	1346	T	N	T	C	N	N	C	C	N	T	C	T	C	C	N	N	H	T	T	C	N	N	N	H	T	N	C	C	C	C	N	C	T	H	N	C	T	T	C	C	C	C	C	T	T	C
TGCAGGTTATCCTCTTCTTCTTTGCTGGGATCCGCCGCTACAGCGTCTCTTCTGTTCTCAAGGA	gb1347	A/T	1347	N	N	A	N	N	A	N	A	A	N	T	N	N	N	N	N	N	N	N	T	N	N	A	A	N	N	N	N	N	N	N	N	N	T	N	T	N	N	N	A	N	N	T	T	N	T
TGCAGGTTATGCTAATCACGCGCCTCCTGCCCTGCGAACGCCGTCCTCTCCG	gb1348	C/T	1348	N	N	N	N	N	N	N	T	N	N	C	T	T	C	N	N	T	T	N	C	N	N	N	C	T	N	N	N	N	N	N	N	T	N	N	C	T	C	T	T	N	C	T	T	N	N
TGCAGGTTATGCTAATCACGCGCCTCCTGCCCTGCGAACGCCGTCCTCTCCG	gb1349	G/A	1349	N	N	N	N	N	N	N	A	N	N	G	A	A	G	N	N	A	A	N	G	N	N	N	G	A	N	N	N	N	N	N	N	A	N	N	G	A	G	A	A	N	G	A	A	N	N
TGCAGGTTATTCTTCGGCCGCCCGAAGTCCGAGATCCTTGGATCCTAAGGAGACCAACAGAAAA	gb1350	A/C	1350	A	N	N	N	A	N	A	A	C	C	A	N	C	N	C	C	C	C	N	A	N	A	C	A	C	C	A	N	A	N	N	N	N	N	C	N	A	C	A	A	A	N	N	C	C	A
TGCAGGTTCAAGGCGACACACGAGGCGGCATCACCGAAGGGCCTGGCGCCGAGGTCGGCGGGAA	gb1351	A/G	1351	A	N	N	N	N	N	N	G	N	N	N	N	A	G	N	N	N	G	A	G	N	N	N	A	G	A	A	N	G	N	N	A	N	N	A	N	G	N	G	N	N	N	N	G	N	N
TGCAGGTTCCGCCGCTTGTAGCCGACCAGGCGCCGCGACGGCCGAGATCGGAAGAGCGGGTCAG	gb1352	C/G	1352	N	N	N	N	N	N	N	N	G	N	C	N	N	C	N	N	C	N	N	C	N	N	N	C	N	C	N	C	C	N	N	C	N	G	G	C	N	C	N	N	N	N	N	G	C	C
TGCAGGTTCGGATGCCAGGACAGCGCGAACCATAGCGCCATCTCAGCACCG	gb1353	A/G	1353	A	N	N	N	N	G	N	G	N	N	N	N	G	N	N	N	N	N	N	G	N	N	N	H	N	N	G	N	N	N	N	N	N	N	A	G	N	N	N	N	N	N	N	G	N	N
TGCAGGTTCGGCTTCCTGCCGTGGAAATCTCCCCTGCAAAACACGGTTGCCGTCAGAAACAACG	gb1354	A/C	1354	N	N	N	N	N	N	N	N	N	N	N	A	A	N	N	N	N	A	N	A	N	N	N	A	N	N	N	N	N	N	N	N	N	N	A	N	N	C	N	C	N	N	N	A	N	N
TGCAGGTTCGGCTTCCTGCCGTGGAAATCTCCCCTGCAAAACACGGTTGCCGTCAGAAACAACG	gb1355	G/A	1355	N	N	N	N	N	N	N	N	N	N	N	G	G	N	N	N	N	G	N	G	N	N	N	G	N	N	N	N	N	N	N	N	N	N	G	N	N	A	N	A	N	N	N	G	N	N
TGCAGGTTCGTCCGCTACCTCCTGCGCGGGCGGGACGGAAGACAGATCAAGCGCTTGACAGCGG	gb1356	G/C	1356	N	N	G	N	N	N	N	N	N	N	N	N	C	N	N	N	N	G	N	C	N	N	N	G	N	C	G	N	N	N	N	N	N	N	C	N	N	C	G	C	N	N	N	G	N	N
TGCAGGTTCTCCTCCATCACACAGGCACGCTACCTGCAAGTTCACCTCCATAGTTGGTGTGTGT	gb1357	A/G	1357	N	N	N	N	N	G	N	G	A	N	G	N	N	N	N	N	G	A	N	G	N	G	A	G	G	N	N	N	N	N	N	N	N	N	A	G	A	A	N	N	A	N	G	A	N	G
TGCAGGTTCTCCTCCATCACACAGGCACGCTACCTGCAAGTTCACCTCCATAGTTGGTGTGTGT	gb1358	A/G	1358	N	N	N	N	N	G	N	G	A	N	G	N	N	N	N	N	G	A	N	G	N	G	A	G	G	N	N	N	N	N	N	N	N	N	A	G	A	A	N	N	A	N	G	A	N	G
TGCAGGTTGAACATCGCCATGTCTCTGCACTGCGCCTGCTCATGCATCCCTCTCCAGAATCTCT	gb1359	C/G	1359	N	N	N	N	N	C	N	C	N	G	N	C	C	G	C	N	G	G	N	C	N	N	N	H	C	N	C	G	N	N	N	N	C	G	G	C	C	G	C	N	N	G	C	C	G	H
TGCAGGTTGAACGGTTCTTGTCAAGGCTCTTCTAGCGGCTATCACAATATATTATCTCACTCCT	gb1360	C/G	1360	N	N	G	N	N	G	N	C	N	N	N	G	N	C	N	N	H	C	N	C	N	N	N	G	C	N	G	N	C	N	N	N	N	N	N	G	N	N	N	G	N	N	N	C	N	G
TGCAGGTTGATGATTCAATCGGTCGCTCATTCGTCAAGAAAAAGAAAATCCCTCTCCCGATCAG	gb1361	C/T	1361	N	N	N	N	N	N	N	N	T	T	N	N	C	N	N	N	T	N	N	N	N	N	N	C	C	T	N	C	N	N	N	N	N	N	C	N	N	T	N	C	N	N	N	T	N	C
TGCAGGTTGATTACGTAAAACTGTACTGCGGACCCCAAATTAGTACCACCTCATTTACATTACG	gb1362	A/G	1362	N	N	A	A	N	A	G	A	A	A	G	G	A	A	A	N	G	A	G	G	N	N	G	G	A	G	A	A	A	N	A	A	A	N	A	A	A	A	A	A	A	N	G	G	A	G
TGCAGGTTGATTACGTAAAACTGTACTGCGGACCCCAAATTAGTACCACCTCATTTACATTACG	gb1363	C/T	1363	N	N	C	C	N	C	T	C	C	C	T	T	C	C	C	N	T	C	T	T	N	N	T	T	C	T	C	C	C	N	C	C	C	N	C	C	C	C	C	C	C	N	T	T	C	T
TGCAGGTTGCAGCGCGCGGGCCGACACGGCATGGCCCGTATAATAATCGTGCCTCGGCGGGGCG	gb1364	C/T	1364	C	N	N	N	N	N	N	C	N	N	H	T	T	N	N	N	H	T	T	C	N	N	N	N	N	N	N	N	C	N	N	N	T	T	T	C	N	T	N	C	C	N	N	T	N	C
TGCAGGTTGCGGCGGGGCTGTGACACGTCTAGATATGCCATGACCACTTGAAAATGCCAGCCAA	gb1365	A/G	1365	N	N	N	N	N	N	A	G	N	A	G	N	G	G	N	N	G	A	N	A	N	N	N	A	G	N	A	A	N	N	N	N	N	N	N	N	N	G	G	A	N	N	N	A	N	N
TGCAGGTTGCGGCGGTGCTGTGACACGTCTAGGTATGCCATGACCACTTGAAAATGCCAGCCAA	gb1366	G/A	1366	N	N	N	N	N	N	A	G	N	A	G	N	G	G	N	N	G	A	N	A	N	N	N	A	G	N	A	A	N	N	N	N	N	N	N	N	N	G	G	A	N	N	N	A	N	N
TGCAGGTTGCGGTACTACCGCATGTGCAGCACTGGCCATATGAAGGCCTGTTGCACAGGGTAAC	gb1367	C/T	1367	N	N	N	N	N	N	N	N	T	N	T	T	T	N	C	N	T	N	N	N	N	N	N	T	T	N	T	N	N	T	N	N	N	N	N	T	N	N	T	N	N	N	N	T	T	C
TGCAGGTTGCTCACGCGGCCACGCATGATGCCGCTCCTAAGACTTACGTTCTACATCATGTGTT	gb1368	C/T	1368	N	N	N	C	N	N	N	N	N	C	C	C	C	N	N	N	N	T	N	C	N	T	N	T	T	N	T	N	N	N	N	N	N	C	C	N	N	C	T	C	N	N	N	C	T	H
TGCAGGTTGCTCCGTATTTGTGCCTTCTACACTACATCTGCCCAGATCAGCGCAGCACATGCTA	gb1369	G/T	1369	T	N	N	N	N	T	T	T	G	N	T	G	T	G	G	N	G	G	N	T	N	T	N	H	T	N	G	T	T	N	N	T	G	G	G	T	G	G	T	T	T	T	T	G	G	T
TGCAGGTTGCTGAACACCCGCGGCTTTGAGATCTACATCCTGCGCTAGTCATCTTCTATGGGGG	gb1370	C/G	1370	G	N	G	N	N	G	N	G	C	G	C	C	G	G	C	G	H	C	C	C	G	N	N	H	G	C	C	C	G	N	N	N	N	C	C	G	G	C	G	G	G	G	G	C	C	G
TGCAGGTTGGAACCTTCTCATCTATGCTTCTCTTCATTGGCGACGGTACCTGTTCTGGTGCGCT	gb1371	C/G	1371	N	N	N	N	N	C	G	N	N	N	G	N	C	N	N	N	C	N	N	G	N	N	N	C	G	C	C	N	G	N	N	C	N	C	N	C	N	C	N	C	N	N	N	G	C	C
TGCAGGTTGGAGAGCATGACGTCTACGTGGTCTCTCCCTCTGCCAAACTGGGGCGCGAGCCCGA	gb1372	C/G	1372	N	N	N	N	N	G	N	G	G	N	C	N	N	N	N	G	C	N	N	C	N	G	N	C	C	N	C	N	N	N	C	C	C	C	C	C	N	G	N	N	N	N	N	C	N	C
TGCAGGTTGTATGCGGCATTAGAAGGACACAATGTGGCCCAAAAAAGAGAAATTATAAATCATT	gb1373	C/G	1373	N	N	N	N	N	N	N	C	G	G	N	N	N	G	N	N	G	N	N	N	N	N	N	N	N	G	C	N	N	C	N	N	C	N	N	C	C	N	C	N	N	G	C	C	N	G
TGCAGGTTGTATGCGGCATTAGAAGGACACTACACGGCACAAAGAAAAATTATAAATCACTCAA	gb1374	A/G	1374	A	N	N	N	N	A	G	N	A	N	A	G	N	N	N	N	N	A	N	A	A	N	G	A	N	N	G	A	G	A	N	N	N	N	A	A	A	A	G	G	A	N	G	A	N	A
TGCAGGTTGTATTGGCGGAGAACGGCATGGAAGATCTCGGAGAAAGGAGGCACCAGACCAACGA	gb1375	A/G	1375	N	N	N	N	N	N	N	N	A	N	G	G	G	N	N	N	A	N	N	N	N	N	N	G	A	N	N	N	A	N	N	N	N	G	G	G	N	G	A	G	N	N	N	G	N	N
TGCAGGTTGTCGGCGCATTGCGGGGTCACGGCTGCCAGCGGGCTGGTGGAGGTGGGGCTGCACT	gb1376	C/T	1376	T	N	N	N	N	N	N	N	C	T	C	N	T	C	N	N	T	N	T	T	N	N	N	C	H	N	C	N	N	N	C	N	N	N	T	N	N	T	T	N	C	N	T	C	N	T
TGCAGGTTGTGACGCAAAGATAAATCAGAAAGCCCTCCCAGGGATGAAGAGGCGGCCTTGTGGC	gb1377	G/C	1377	C	C	C	N	N	C	N	G	N	N	G	C	C	G	N	N	H	C	N	C	N	N	N	H	G	C	C	N	G	N	G	C	N	C	C	H	G	C	C	C	C	C	G	G	C	C
TGCAGGTTGTGGCTGTTGGTTGGCCAGCGCGTCCATGCTCAGTAATCCATTTCATATCCATTGT	gb1378	A/G	1378	G	N	G	A	N	N	G	G	N	N	A	G	A	A	N	N	A	G	N	A	N	N	N	H	A	H	G	N	N	G	A	G	A	G	G	A	N	G	A	N	N	G	G	A	A	A
TGCAGGTTGTGTAGTTGGCGAGCGGTCTGCTGGACAAGCATGAAGTTACCATGCACACAACGAC	gb1379	A/G	1379	N	N	N	N	N	G	N	N	A	N	N	G	A	N	N	N	N	A	N	N	N	N	N	A	A	N	A	N	N	N	N	N	N	A	A	A	A	G	G	N	N	N	N	G	G	N
TGCAGGTTGTTCCCCGAGGCTCCCGCGCACTGGGCGTCTCCACGGAGACCATCACGCCCAACTA	gb1380	A/G	1380	A	N	G	N	G	A	A	A	G	A	A	A	A	A	A	N	A	A	N	A	N	G	A	H	A	G	A	G	A	G	G	G	G	A	A	A	G	A	G	A	G	N	A	A	G	A
TGCAGGTTGTTGGGACCCGCGGCGCTCCGCACTTGCCCTTTGGCTTCACCGCTAAGCCAAATCC	gb1381	A/G	1381	N	N	N	N	N	N	N	N	N	G	N	A	G	N	N	N	G	N	N	A	N	N	N	A	G	N	A	N	A	N	N	G	N	G	G	G	N	N	N	N	N	N	N	A	G	N
TGCAGGTTGTTGGGACCCGCGGCGCTCCGCACTTGCCCTTTGGCTTCACCGCTAAGCCAAATCC	gb1382	G/A	1382	N	N	N	N	N	N	N	N	N	A	N	G	A	N	N	N	A	N	N	G	N	N	N	G	A	N	G	N	G	N	N	A	N	A	A	A	N	N	N	N	N	N	N	G	A	N
TGCAGGTTGTTGGGACCCGCGGCGCTCCGCACTTGCCCTTTGGCTTCACCGCTAAGCCAAATCC	gb1383	A/G	1383	N	N	N	N	N	N	N	N	N	G	N	A	G	N	N	N	G	N	N	A	N	N	N	A	G	N	A	N	A	N	N	G	N	G	G	G	N	N	N	N	N	N	N	A	G	N
TGCAGGTTTCCCTTATTCCTAGCCCACTGCCTGATGCCCGCCCTCAATCGCCTAAACTTGAAAT	gb1384	A/G	1384	A	N	A	N	N	N	N	N	A	N	H	N	G	A	A	N	G	A	N	G	N	N	N	H	A	G	A	A	A	N	A	G	A	N	G	N	A	G	N	A	N	N	G	G	N	A
TGCAGGTTTCGCTCAGTCCACTCTTGGCGGACTGAACCTTCTCAATCATCGCGCTGATAAGAAC	gb1385	C/T	1385	N	N	N	N	N	N	N	N	N	N	N	N	C	N	N	N	C	N	N	T	N	N	N	C	C	N	C	N	N	N	N	N	N	N	C	T	N	C	T	N	N	N	N	C	T	T
TGCAGGTTTCGTGCTCCAGCCTTTCTAGTTGATTTCTTGGTGATGAACTGTATATGCAATTGTT	gb1386	C/G	1386	G	N	N	N	N	N	C	N	N	G	G	G	G	G	G	N	G	C	N	G	N	N	N	C	G	G	C	G	G	N	N	N	G	C	G	C	C	G	C	G	C	C	G	G	C	G
TGCAGGTTTGACCACTTCTCCCGATGTCTTGTATTCCCATGTGCTCTCGCATCTTTTATCTTCT	gb1387	C/T	1387	C	N	C	C	C	C	N	C	T	C	T	T	C	C	C	N	H	T	T	T	T	N	T	H	C	C	T	T	C	N	T	C	T	C	C	C	C	T	C	C	H	C	C	T	T	C
TGCAGGTTTGACCACTTCTCCCGATGTCTTGTATTCCCATGTGCTCTCGCATCTTTTATCTTCT	gb1388	T/C	1388	T	N	T	T	T	T	N	T	C	T	C	C	T	T	T	N	H	C	C	C	C	N	C	H	T	T	C	C	T	N	C	T	C	T	T	T	T	C	T	T	H	T	T	C	C	T
TGCAGGTTTGCTTCGGAGTGGCTCAAATTCTGGTAGGTTGGGATGGCACTACTTTGATTTGGAC	gb1389	A/C	1389	N	N	N	N	N	C	N	N	N	N	A	N	N	A	N	N	C	N	N	A	N	N	N	C	A	N	C	N	N	N	A	N	N	N	C	N	A	C	N	C	C	C	N	A	C	C
TGCAGGTTTGGCAAGGGACTTGGCGCAGGCAGGGGAGGCATGCGGTCGCGGATCCGTTCCTATG	gb1390	A/G	1390	N	N	N	N	N	N	N	N	N	N	A	N	G	N	N	N	G	G	N	A	N	N	N	G	G	N	A	N	N	N	N	N	G	A	N	N	N	N	G	N	N	N	A	G	N	G
TGCAGGTTTGGCAAGGGACTTGGCGCAGGCAGGGGAGGCATGCGGTCGCGGATCCGTTCCTATG	gb1391	T/G	1391	N	N	N	N	N	N	N	N	N	N	T	N	G	N	N	N	G	G	N	T	N	N	N	G	G	N	T	N	N	N	N	N	G	T	N	N	N	N	G	N	N	N	T	G	N	G
TGCAGGTTTTATCTAAGCCCTTTACTAGGGAGGAAATTGATCAACTGGTCAAGGAGATGCCGTC	gb1392	A/G	1392	G	N	A	G	N	G	N	N	N	N	G	N	A	G	N	N	G	G	N	A	N	N	A	G	G	N	G	A	N	N	N	A	A	G	G	A	N	A	A	G	A	N	N	A	N	A
TGCAGGTTTTCATGTACCACAAATGGAATCTTCGCATCATCGGTGTTAGAGGAGGATGACCAGG	gb1393	G/T	1393	N	N	N	N	N	T	T	N	N	N	T	N	G	N	N	N	H	G	N	T	N	N	N	H	T	N	G	N	N	N	N	N	N	G	G	T	H	N	N	N	N	N	N	G	G	T
TGCAGGTTTTCATGTACCATTCATGGAATCTTCGCATCATCGTTGTTAGAGGTGGACTTCCATA	gb1394	A/C	1394	N	N	N	N	N	N	N	A	N	N	N	A	A	N	N	N	N	N	N	N	N	N	N	A	C	N	A	C	N	N	N	N	N	N	C	N	N	C	C	A	C	C	C	A	N	A
TGCAGGTTTTCCTGCTGGCGTATGAGGAGGTCGTCCTCAAGGTAGGGGGCGATGACAGGGTCAT	gb1395	C/T	1395	C	T	T	N	N	N	N	N	T	C	N	T	T	T	N	C	N	N	N	N	N	N	N	T	T	C	T	N	C	T	N	N	N	N	N	N	N	C	N	N	N	N	C	T	T	C
TGCAGGTTTTGCATGTTGCCCTGACCCGTAGTGTATCAGCGTGGGGGTGCGGGCTGGTATCCG	gb1396	A/C	1396	N	N	N	N	N	A	N	C	N	N	C	N	A	C	N	N	N	C	N	C	N	N	N	N	C	N	A	N	N	N	N	N	N	A	N	N	N	A	C	A	A	N	N	C	A	N
TGCAGGTTTTGCATGTTGCCCTGACCCGTAGTGTATCAGCGTGGGGGTGCGGGCTGGTATCCG	gb1397	A/G	1397	N	N	N	N	N	A	N	G	N	N	G	N	A	G	N	N	N	G	N	G	N	N	N	N	G	N	A	N	N	N	N	N	N	A	N	N	N	A	G	A	A	N	N	G	A	N
TGCAGGTTTTTACACGAGGGGACCCCCCTCCCAAAATGCTCTTACGACCTTCAGGGCCAAGCCC	gb1398	C/T	1398	C	N	N	N	N	C	N	N	N	N	N	C	C	T	N	N	T	T	N	C	N	N	N	N	N	N	N	T	N	N	C	N	N	T	N	N	N	N	N	N	N	N	N	N	T	T
TGCAGTAAAAAAACCCTCCTGAGAGGACACGGCGGCGGCAGTCTGGGATGCGCGCAAGCTGGGC	gb1399	A/G	1399	G	N	N	N	N	N	N	A	N	N	N	N	A	A	N	N	A	N	N	N	N	N	A	A	G	A	G	N	N	N	N	N	N	N	N	A	N	N	N	A	N	N	N	A	N	N
TGCAGTAAAAACCCTCCTGAGAGGATGCGGCGGCGGCAGTCTGGGCTGCACGCAGGCAAGGCCA	gb1400	A/T	1400	N	N	A	N	N	T	N	N	N	N	T	N	A	A	N	N	T	N	N	T	N	N	N	T	A	N	A	N	N	A	N	N	N	N	N	N	T	N	A	T	A	N	N	A	A	N
TGCAGTAAAAACTCCGCCACACACGTGCCCGCGCAACATTCGGGGCCCGCCCCAATAACGCCCC	gb1401	A/G	1401	N	G	N	N	N	N	A	N	N	N	A	N	A	G	N	N	N	N	N	G	A	N	N	N	A	N	G	N	N	N	N	N	N	A	N	N	N	N	N	N	N	N	N	G	A	N
TGCAGTAAAAACTCCGCCACACACGTGCCCGCGCAACATTCGGGGCCCGCCCCAATAACGCCCC	gb1402	G/T	1402	N	T	N	N	N	N	G	N	N	N	G	N	G	T	N	N	N	N	N	T	G	N	N	N	G	N	T	N	N	N	N	N	N	G	N	N	N	N	N	N	N	N	N	T	G	N
TGCAGTAAAAAGGATTTTGAGGTATCTCAAATTTACAGAGGGACTTGGGATTCAGATTGTGAAA	gb1403	A/C	1403	A	N	C	N	N	C	A	N	A	N	A	A	A	N	N	N	A	C	N	C	N	C	C	H	N	A	A	N	N	N	N	N	N	A	N	N	N	A	C	C	N	N	N	A	N	A
TGCAGTAAAAATCCACCCTGCCTGCCCGCGCACCGTTCTGGGCCTAGCCCAACAACGTGTTGTG	gb1404	G/T	1404	G	N	T	N	N	N	N	N	N	N	T	N	G	G	N	N	G	N	N	G	N	N	T	G	N	N	T	T	N	N	N	N	N	N	N	N	N	N	N	N	N	N	N	T	N	N
TGCAGTAAAAATCCGCCCCACCTGCCCGCGCACCATTCTCGGCCTGGCCCAACAACGTGTCGCG	gb1405	C/G	1405	N	N	G	N	N	N	N	N	N	N	G	N	N	G	N	N	H	C	N	G	N	N	N	G	C	G	N	G	G	G	N	G	N	N	N	G	C	N	N	C	G	G	N	C	G	G
TGCAGTAAAAATCCGCCCCGCCTGCCCACGCACCGTTCTGGGCCTAGCCCAACAACGCGTCACG	gb1406	A/G	1406	N	N	G	N	A	N	N	N	A	G	N	N	A	A	N	N	N	N	G	A	N	N	A	A	A	A	N	N	N	N	H	A	A	N	N	N	N	G	A	N	N	N	A	N	N	A
TGCAGTAAAAGCAGAACTGGTATCTGCCGATATTTCTCACTGAACAGTAGAAACCAAAGCAAAT	gb1407	A/G	1407	A	A	N	G	N	A	N	A	N	N	A	N	A	G	G	N	H	A	N	H	N	A	G	A	A	N	G	A	G	A	A	N	A	N	G	G	G	G	G	G	G	N	N	G	A	A
TGCAGTAAAATACACCCCACCTACCCGCGCACCGTTCTGGGCCTGGCCCAACAACATGTCACGC	gb1408	A/G	1408	N	A	A	N	N	N	G	N	N	N	A	N	G	N	N	N	N	N	N	A	N	N	N	G	G	N	A	N	A	N	N	A	G	G	G	A	N	G	N	G	N	N	A	G	A	A
TGCAGTAAAATAGTTCCCAAGTGTAGGATGCTGAACCGCAATAGCAACGTACAGATTATTGCCT	gb1409	A/T	1409	A	N	T	N	N	T	T	T	T	N	A	T	T	T	T	N	T	A	T	A	N	A	T	H	A	A	A	N	T	N	A	A	A	A	T	T	A	T	A	A	A	A	T	A	A	A
TGCAGTAAAATAGTTCCCAAGTGTAGGATGCTGAACCGCAATAGCAACGTACAGATTATTGCCT	gb1410	C/T	1410	C	N	T	N	N	T	T	T	T	N	C	T	T	T	T	N	T	C	T	C	N	C	T	H	C	C	C	N	T	N	C	C	C	C	T	T	C	T	C	C	C	C	T	C	C	C
TGCAGTAAAGCAAGGAATTTGAAGAAGTCAGACGCATTCCTCGGAAAGACCTTCTCAACACCAT	gb1411	C/T	1411	C	N	C	N	T	C	C	N	N	T	N	N	N	N	N	T	C	N	N	T	N	T	N	C	C	N	C	N	N	N	T	N	N	N	N	T	C	T	C	T	N	N	N	T	N	N
TGCAGTAAAGCGGCGACTCAGGGCGCGGTTCGGACAAGAGGCGCAAACACAGAGGCGCGTGGCG	gb1412	C/T	1412	N	N	N	N	N	N	N	N	T	C	N	N	C	T	N	N	C	N	N	C	N	C	N	T	T	C	N	N	N	N	N	N	N	T	N	N	N	C	N	N	T	N	C	H	N	N
TGCAGTAAAGTTCGGACCTTCTTAGTGGTGTCCAGGGGCTCGGCAGTCGGATTATAGTGATGCT	gb1413	C/T	1413	N	N	T	N	N	T	N	T	N	N	C	C	C	N	N	N	C	N	N	T	N	N	T	T	N	N	C	N	T	N	N	N	T	C	N	T	N	N	N	N	T	N	T	T	N	N
TGCAGTAAAGTTCGGACCTTCTTAGTGGTGTCCAGGGGCTCGGCAGTCGGATTATAGTGATGCT	gb1414	A/C	1414	N	N	C	N	N	C	N	C	N	N	A	A	A	N	N	N	A	N	N	C	N	N	C	C	N	N	A	N	C	N	N	N	C	A	N	C	N	N	N	N	C	N	C	C	N	N
TGCAGTAAATATTGACCTTTCTCCATTCTGACAGGACGCCCGCGTGGATGTAGTAATCCAGCAC	gb1415	C/T	1415	C	C	C	N	T	C	T	T	C	N	T	C	C	T	T	N	C	T	C	T	N	C	T	C	T	C	C	T	T	N	T	C	T	C	C	C	T	C	C	C	C	C	T	T	C	C
TGCAGTAAATATTGACCTTTCTCCATTCTGACAGGACGCCCGCGTGGATGTAGTAATCCAGCAC	gb1416	A/G	1416	A	A	A	N	G	A	G	G	A	N	G	A	A	G	G	N	A	G	A	G	N	A	G	A	G	A	A	G	G	N	G	A	G	A	A	A	G	A	A	A	A	A	G	G	A	A
TGCAGTAAATATTGACCTTTCTCCATTCTGACAGGACGCCCGCGTGGATGTAGTAATCCAGCAC	gb1417	C/T	1417	C	C	C	N	T	C	T	T	C	N	T	C	C	T	T	N	C	T	C	T	N	C	T	C	T	C	C	T	T	N	T	C	T	C	C	C	T	C	C	C	C	C	T	T	C	C
TGCAGTAAATATTGATCTTTCTTCACAGGTGACGGCGGATTATGGTCACAGAGACAGTGGCCTT	gb1418	A/T	1418	T	N	N	N	N	N	N	N	N	N	N	N	N	N	N	N	T	N	N	T	N	N	N	A	A	N	A	N	N	N	N	N	N	A	N	N	N	N	N	N	A	N	T	A	N	N
TGCAGTAAATCACCTACATATGCGGGCATCTTCTCCTCGGGGCGACCCGTCAGCATTCCTACAA	gb1419	C/T	1419	C	N	N	N	N	N	C	N	T	N	N	N	C	N	N	N	N	N	N	C	N	N	N	C	C	N	N	N	N	N	C	N	N	N	T	C	N	T	C	N	N	N	N	C	N	N
TGCAGTAAATCACCTACATATGCGGGCATCTTCTCCTCGGGGCGACCCGTCAGCATTCCTACAA	gb1420	G/T	1420	G	N	N	N	N	N	G	N	T	N	N	N	G	N	N	N	N	N	N	G	N	N	N	G	G	N	N	N	N	N	G	N	N	N	T	G	N	T	G	N	N	N	N	G	N	N
TGCAGTAAATGCACGGGCGAGGGAATCCTCAACGCCGTAAGTCGTCGCGATATTACATGCGTCA	gb1421	A/G	1421	N	N	N	N	N	A	N	A	A	N	G	G	A	A	N	N	H	A	N	A	N	G	A	G	A	G	G	A	G	A	A	G	A	H	A	A	A	G	G	A	A	N	A	G	G	G
TGCAGTAACAACAAATGACATGCAGTACTAGTTCAGTTCACTAGTAGAAAACAGGGCTTTCGTC	gb1422	C/T	1422	N	N	N	N	N	C	N	C	C	N	N	C	N	N	N	N	C	C	N	C	N	N	N	T	T	N	C	N	N	N	N	N	C	T	N	C	C	C	N	N	N	T	C	C	N	C
TGCAGTAACAACAAATGACATGCAGTACTAGTTCAGTTCACTAGTAGAAAACAGGGCTTTCGTC	gb1423	A/G	1423	N	N	N	N	N	A	N	A	A	N	N	A	N	N	N	N	A	A	N	A	N	N	N	G	G	N	A	N	N	N	N	N	A	G	N	A	A	A	N	N	N	G	A	A	N	A
TGCAGTAACATGGGCATGGGCTGCTTCTCTCCCTCTCCTACACCGTTCCGCGTTGCCTTCTCTG	gb1424	C/T	1424	T	N	C	N	T	C	T	C	C	C	T	T	T	T	N	N	H	C	N	T	T	C	C	H	H	C	T	T	H	T	C	C	C	N	C	C	N	C	C	C	C	N	C	C	C	T
TGCAGTAACGTGTGCTTGAGGGACAAGCCAGGCTCGCGTCTGAAACGAGCGCCGATTGATTCAA	gb1425	C/T	1425	T	N	C	N	N	C	T	T	C	T	T	C	T	C	T	N	T	T	T	T	N	N	C	C	C	T	T	T	T	N	C	T	T	C	C	T	T	T	N	C	T	T	T	T	T	T
TGCAGTAACTAGACTCACATGTGCGATGAAGGTCTCAAGGAGGCCAACACGCAGAGAGCAGTTT	gb1426	A/T	1426	A	T	T	T	N	N	T	A	T	N	T	A	A	T	A	N	T	T	T	A	N	T	N	H	H	T	A	T	T	A	A	T	A	T	T	A	A	T	A	T	T	T	A	A	T	T
TGCAGTAACTAGACTCACGTGCGCGATGAAGGTCTCAAGGAGGCCAACACGCAGAGAGCAGTTT	gb1427	A/T	1427	A	T	T	T	N	N	T	A	T	N	T	A	A	T	A	N	T	T	T	A	N	T	N	H	H	T	A	T	T	A	A	T	A	T	T	A	A	T	A	T	T	T	A	A	T	T
TGCAGTAACTCCGCGTCTGGTGGTAAACCCGATCTCGTAATCTATTTCCAGCAGCATGAACTTG	gb1428	C/G	1428	N	N	G	N	N	G	N	N	N	C	N	G	N	N	N	N	G	N	N	G	N	N	C	N	G	N	C	C	N	N	N	N	N	G	G	N	N	C	N	N	N	N	N	C	C	N
TGCAGTAACTCCGCGTCTGGTGGTAAACCCGATCTCGTAATCTATTTCCAGCAGCATGAACTTG	gb1429	C/A	1429	N	N	A	N	N	A	N	N	N	C	N	A	N	N	N	N	A	N	N	A	N	N	C	N	A	N	C	C	N	N	N	N	N	A	A	N	N	C	N	N	N	N	N	C	C	N
TGCAGTAACTGCGGCGTGCATGCAGGCCCCGTGAGCGACCGCCCACCGAGATCGGAAGAGCGGT	gb1430	A/G	1430	N	N	N	N	N	N	N	G	N	N	G	N	A	N	N	N	G	N	N	A	N	N	N	N	G	N	A	N	G	N	N	N	N	N	G	N	N	G	G	N	N	N	G	A	N	N
TGCAGTAACTGCTACTCCTGAAGCCAATCAAACAACCTACAACAGAGTGACAGACCAAACCCTA	gb1431	C/T	1431	N	N	C	N	N	N	T	T	N	N	N	N	T	C	N	N	T	T	N	C	N	N	N	T	C	N	N	N	C	T	N	N	T	N	C	N	N	N	N	T	N	N	N	H	C	N
TGCAGTAACTGCTACTCCTGAAGCCAATCAAACAACCTACAACAGAGTGACAGACCAAACCCTA	gb1432	C/T	1432	N	N	C	N	N	N	T	T	N	N	N	N	T	C	N	N	T	T	N	C	N	N	N	T	C	N	N	N	C	T	N	N	T	N	C	N	N	N	N	T	N	N	N	H	C	N
TGCAGTAACTGCTACTCCTGAAGCCAATCAAACAACCTACAACAGAGTGACAGACCAAACCCTA	gb1433	A/G	1433	N	N	A	N	N	N	G	G	N	N	N	N	G	A	N	N	G	G	N	A	N	N	N	G	A	N	N	N	A	G	N	N	G	N	A	N	N	N	N	G	N	N	N	H	A	N
TGCAGTAACTTTACCCCACGTAACATCAACGCGTCGCTACATTTCTCGCGACACGCTACGAGCA	gb1434	C/G	1434	G	C	G	C	C	C	G	C	G	G	C	G	G	C	G	G	H	G	N	G	G	N	C	G	C	C	C	G	G	G	N	C	G	C	C	C	G	G	C	C	G	G	C	C	C	G
TGCAGTAACTTTACCCCACGTAACATCAACGCGTCGCTACATTTCTCGCGACACGCTACGAGCA	gb1435	A/G	1435	G	A	G	A	A	A	G	A	G	G	A	G	G	A	G	G	H	G	N	G	G	N	A	G	A	A	A	G	G	G	N	A	G	A	A	A	G	G	A	A	G	G	A	A	A	G
TGCAGTAAGAGACCAGACAAAATCCTCCTAGAGGCATGCCGTCCG	gb1436	A/C	1436	N	N	N	N	N	N	N	A	N	N	N	N	A	C	N	N	N	N	N	N	N	N	N	N	C	N	N	N	N	N	N	N	N	N	N	N	C	C	N	N	N	C	C	N	N	N
TGCAGTAAGAGGAAAAATATATATGCGGTCCAGATAGGGTCAAGCCATACAACGGACCTCTTCT	gb1437	A/G	1437	N	N	N	N	N	N	N	G	A	G	N	N	N	G	N	N	N	A	N	N	N	A	N	A	A	A	N	N	A	N	N	G	A	A	N	N	N	G	N	A	A	N	N	G	G	N
TGCAGTAAGAGTGGACTTTTCTTTATTAGGCAGAACCGACCAGGCTAAGCCCGTCGTCATCCTT	gb1438	A/G	1438	N	N	N	N	N	N	N	N	A	N	N	N	N	A	A	N	G	A	N	G	N	N	N	N	A	G	A	G	G	N	A	N	N	N	N	N	A	N	N	G	A	A	N	A	A	G
TGCAGTAAGCCATGCAAGATCTAGCCTGCGGACACAAGGGCGAGGAACGCAGGGAGCAGCAGTA	gb1439	C/T	1439	C	N	C	N	C	C	T	C	N	N	T	C	C	N	N	N	T	C	T	T	N	N	T	T	C	N	N	N	H	N	T	C	T	C	C	T	C	C	C	C	N	N	T	T	C	T
TGCAGTAAGCCATGCAAGATCTAGCCTGCGGACACAAGGGCGAGGAACGCAGGGAGCAGCAGTA	gb1440	T/G	1440	T	N	T	N	T	T	G	T	N	N	G	T	T	N	N	N	G	T	G	G	N	N	G	G	T	N	N	N	H	N	G	T	G	T	T	G	T	T	T	T	N	N	G	G	T	G
TGCAGTAAGCCATGCAAGATCTAGCCTGCGGACACAAGGGCGAGGAACGCAGGGAGCAGCAGTA	gb1441	A/G	1441	A	N	A	N	A	A	G	A	N	N	G	A	A	N	N	N	G	A	G	G	N	N	G	G	A	N	N	N	H	N	G	A	G	A	A	G	A	A	A	A	N	N	G	G	A	G
TGCAGTAAGTCCCGAGCGGTTGCCCG	gb1442	T/C	1442	N	C	C	C	N	C	N	T	C	N	T	N	C	N	T	N	C	T	N	T	N	N	N	C	T	C	C	N	N	N	N	N	N	N	N	C	N	N	T	C	C	N	N	T	C	C
TGCAGTAAGTCCCGAGCGTCTGCCCG	gb1443	C/T	1443	N	C	C	C	N	C	N	T	C	N	T	N	C	N	T	N	C	T	N	T	N	N	N	C	T	C	C	N	N	N	N	N	N	N	N	C	N	N	T	C	C	N	N	T	C	C
TGCAGTAATACACATAAATTCAGTACGACATGTCTAATACAACATTTGACAAGAAAGAGAACCA	gb1444	G/T	1444	G	N	N	N	N	G	G	G	T	T	H	T	G	G	N	N	H	T	N	G	G	G	T	H	G	T	T	G	G	G	T	G	T	T	T	G	H	T	G	G	G	N	G	T	T	G
TGCAGTAATGCTTCCCCTTGCAATGTCATTTTCAGCATAAATTTATATACTAACCTTACTGAAA	gb1445	G/T	1445	G	N	N	N	T	N	N	G	T	N	G	G	G	N	N	N	N	N	T	G	N	N	N	G	G	N	N	N	N	N	G	N	N	N	T	T	T	T	T	N	N	N	G	T	G	G
TGCAGTAATTACACGCTATTTTATATAGTGTAGGTTTATCTTAGTAATGTATTCAGCCGAAAGC	gb1446	G/T	1446	N	N	N	N	N	N	N	N	G	N	T	N	N	N	N	N	N	N	N	N	N	N	N	T	G	N	T	N	T	N	N	T	N	G	N	T	N	N	N	T	N	T	N	G	G	N
TGCAGTAATTACACGCTATTTTATATAGTGTAGGTTTATCTTAGTAATGTATTCAGCCGAAAGC	gb1447	G/A	1447	N	N	N	N	N	N	N	N	G	N	A	N	N	N	N	N	N	N	N	N	N	N	N	A	G	N	A	N	A	N	N	A	N	G	N	A	N	N	N	A	N	A	N	G	G	N
TGCAGTAATTATGACGCTATTTTTGTATAGTGTAGGTTTATCTTAGTAATGTATTTGTTGGGGA	gb1448	C/T	1448	N	N	N	N	N	N	N	N	N	N	N	T	T	N	N	N	N	N	N	T	N	N	N	H	T	N	N	C	N	N	N	N	N	N	C	N	N	C	N	N	C	N	T	T	N	C
TGCAGTAATTCCTCCCAACTTCAGGCTGGCGACTGGAATCAGCAAGTTCACCG	gb1449	A/G	1449	A	N	N	N	N	N	N	N	N	N	A	N	N	A	N	N	G	N	N	N	N	A	N	G	N	N	N	G	G	N	N	N	N	N	N	A	A	N	N	N	N	N	G	G	N	N
TGCAGTAATTCCTCCCAACTTCAGGCTGGCGACTGGAATCAGCAAGTTCACCG	gb1450	C/T	1450	C	N	N	N	N	N	N	N	N	N	C	N	N	C	N	N	T	N	N	N	N	C	N	T	N	N	N	T	T	N	N	N	N	N	N	C	C	N	N	N	N	N	T	C	N	N
TGCAGTAATTCCTCCCAACTTCAGGCTGGCGACTGGAATCAGCAAGTTCACCG	gb1451	A/G	1451	A	N	N	N	N	N	N	N	N	N	A	N	N	A	N	N	G	N	N	N	N	A	N	G	N	N	N	G	G	N	N	N	N	N	N	A	A	N	N	N	N	N	G	A	N	N
TGCAGTAATTGCACGGACGAGGGAATCCTCAACACCGTAGGTCGTCGTGATATTACACGCTTCG	gb1452	C/T	1452	T	N	N	N	N	T	C	T	N	N	C	T	T	T	N	N	T	T	N	N	N	N	N	T	T	N	N	T	H	N	C	N	N	T	T	C	T	C	T	C	N	N	T	T	T	T
TGCAGTAATTGCACGGACGAGGGAATCCTTGATGCCATAAGTCGTCATGATATTACACGCTTCG	gb1453	A/G	1453	N	N	N	N	N	G	A	G	G	N	N	N	G	N	N	N	A	N	N	A	N	N	N	A	G	A	G	N	A	N	N	N	A	N	G	A	A	G	G	N	N	N	N	A	G	N
TGCAGTAATTGCACGGACGAGGGAATCTTGACGCGTTCAGTCGTCGCGAAATTACACGCTTCAC	gb1454	C/T	1454	C	N	N	N	N	T	C	N	T	N	T	C	C	T	N	N	H	N	N	T	N	N	C	T	C	C	C	T	T	N	C	N	N	T	C	N	C	T	N	C	N	N	C	C	N	T
TGCAGTAATTGCACGGACGAGGGAATCTTGACGCGTTCAGTCGTCGCGAAATTACACGCTTCAC	gb1455	A/G	1455	A	N	N	N	N	G	A	N	G	N	G	A	A	G	N	N	H	N	N	G	N	N	A	G	A	A	A	G	G	N	A	N	N	G	A	N	A	G	N	A	N	N	A	A	N	G
TGCAGTAATTTATTTTCTATGATGTCTGTGTATTTAGGTCTCTTTCTTGGTCTGTTATGGCTGA	gb1456	A/G	1456	A	N	G	N	N	A	G	G	G	A	G	G	G	A	N	N	H	G	N	A	N	A	N	G	G	N	G	A	A	N	N	A	G	G	A	N	G	A	N	A	G	N	A	G	G	A
TGCAGTACACGAGCCTTCGCCGCTGCCACCCCTCGCATGAGTCATACCTCCATCCACCG	gb1457	C/T	1457	N	N	N	N	C	N	N	T	T	C	C	N	C	N	N	N	T	T	N	C	T	N	N	C	C	C	N	C	C	N	N	N	N	N	N	T	N	T	C	N	C	N	N	C	N	C
TGCAGTACACGAGCCTTCGCCGCTGCCACCCCTCGCATGAGTCATACCTCCATCCACCG	gb1458	C/T	1458	N	N	N	N	C	N	N	T	T	C	C	N	C	N	N	N	T	T	N	C	T	N	N	C	C	C	N	C	C	N	N	N	N	N	N	T	N	T	C	N	C	N	N	C	N	C
TGCAGTACACGAGCCTTCGCCGCTGCCACCCCTCGCATGAGTCATACCTCCATCCACCG	gb1459	C/T	1459	N	N	N	N	C	N	N	T	T	C	C	N	C	N	N	N	T	T	N	C	T	N	N	C	C	C	N	C	C	N	N	N	N	N	N	T	N	T	C	N	C	N	N	C	N	C
TGCAGTACACGAGTTCGTATCCCTCTCTCGCATCAGCGTGAACCTAAACTAACTACTGCCTGTC	gb1460	C/T	1460	N	N	C	N	N	N	C	H	N	N	N	C	T	N	N	N	C	C	C	C	N	N	N	T	T	T	C	N	N	N	C	C	N	C	C	N	N	T	C	T	N	N	N	T	C	T
TGCAGTACACGCGCCGCCGTCTCCGCCATCCCCAGCCCGAGCCACACCTCCGTCCCCCG	gb1461	C/G	1461	G	N	N	N	N	N	G	N	N	C	G	N	G	N	N	N	N	N	N	C	N	N	N	N	G	C	C	N	C	N	G	N	N	C	N	G	N	N	N	N	N	C	N	G	N	C
TGCAGTACACTACATGGACCTGAGCAGTTCGTTTCTGATAGAAAATAAGTGCGCTAACTTGGAC	gb1462	A/G	1462	N	N	N	N	N	N	A	N	N	N	A	N	G	A	N	N	N	A	N	N	N	N	N	G	A	N	G	N	A	G	A	N	N	G	N	N	A	G	N	G	N	G	A	A	N	N
TGCAGTACAGGTCAACGTGCGAGCAAGAGAGAAAATCGGGATCCAATCTGCGGGCGACCAGATT	gb1463	A/G	1463	N	N	N	N	A	A	G	N	G	G	H	A	A	G	A	N	G	G	N	A	G	G	N	H	G	N	G	G	G	N	N	N	N	A	A	G	G	G	A	G	A	N	G	A	A	H
TGCAGTACATGAGTTCGTATCCCTCTCTCGCATTAGCGTGAACCTAAACTAACTACTGCCTGTC	gb1464	C/T	1464	N	N	C	N	N	N	C	H	N	N	N	C	T	N	N	N	C	C	C	C	N	N	N	T	T	T	C	N	N	N	C	C	N	C	C	N	N	T	C	T	N	N	N	T	C	T
TGCAGTACCTATTCAGATTGGCGGCGGCCAAAGGGTTGTTAGCACCCCTTGCCCGATCTGACGT	gb1465	C/T	1465	T	N	N	N	C	T	C	C	N	N	C	C	C	C	C	N	H	C	N	C	N	C	T	H	C	T	N	C	C	N	N	C	N	H	T	C	N	T	C	C	C	C	C	C	T	C
TGCAGTACCTGCTGCGTCCCGTTGACTCGGATGATGGAACGCGGGATCCTGGGTTCGTCCCCCA	gb1466	G/A	1466	G	N	A	N	G	N	N	G	N	G	N	N	N	G	A	N	G	H	N	A	N	G	N	H	G	N	G	G	N	N	N	G	N	G	G	H	G	G	G	A	G	G	G	G	G	A
TGCAGTACCTGCTGCGTCCCGTTGACTCGGATGATGGAACGCGGGCTCCTGGGTTCGTCCCACA	gb1467	G/A	1467	G	N	N	N	G	N	N	G	A	G	N	A	N	G	N	N	H	G	N	A	N	G	N	G	G	A	G	G	N	N	N	G	N	G	G	G	G	G	G	A	G	G	G	G	G	A
TGCAGTACGATGGTGCGAGCGTCGCCCCTTGGGAGTATGATGTAGTGCGGTGGGTGATTCGCAA	gb1468	A/G	1468	N	N	N	N	A	N	A	A	N	N	A	N	N	N	N	N	G	A	N	A	N	N	N	N	A	N	G	A	A	N	N	N	N	N	N	G	N	G	A	N	G	N	A	A	N	G
TGCAGTACGTCAGGGGAGCCGAGTCCCCCTCTGCCCGCCTCCTATACCTCTCCCTTCGGTTACT	gb1469	C/T	1469	T	N	N	N	N	N	N	T	N	T	T	N	T	T	N	N	T	T	C	C	N	N	N	N	H	N	C	C	C	N	N	N	C	T	T	T	T	C	T	T	C	N	T	C	T	C
TGCAGTACTACCGCGGTTGGCTGCGGTACTACCACTTATGCGGCACTGGCCAGATGAAGGCATG	gb1470	A/G	1470	G	N	N	N	N	G	N	A	G	N	A	N	G	A	N	N	N	A	N	A	A	N	A	G	A	G	G	N	N	N	N	N	N	N	G	N	A	G	A	N	G	N	A	A	N	G
TGCAGTACTACTACTGAAGAAAGCAAAGGCACGTGATCTGTTTGGAAAAAAAGGAACTAGCACA	gb1471	A/T	1471	N	N	N	N	N	N	N	N	N	N	N	N	T	N	N	N	A	N	N	N	N	N	N	N	T	N	T	N	N	N	N	N	N	A	N	T	N	A	N	N	N	N	N	T	A	N
TGCAGTACTACTAGGTACTAGCAACAGTATAGATACGCGCGCGCGCACGTACACACGCACGCAC	gb1472	A/T	1472	N	N	N	N	N	T	T	A	T	T	N	N	A	N	N	N	H	A	N	T	N	N	A	T	A	A	A	T	N	N	A	N	A	N	N	T	A	H	A	N	N	N	N	A	A	N
TGCAGTACTACTAGGTACTAGCAACAGTATAGATACGCGCGCGCGCACGTACACACGCACGCAC	gb1473	G/A	1473	N	N	N	N	N	A	A	G	A	A	N	N	G	N	N	N	H	G	N	A	N	N	G	A	G	G	G	A	N	N	G	N	G	N	N	A	G	H	G	N	N	N	N	G	G	N
TGCAGTACTACTGCTTCCTTGAGCAGTACTACTGCACGCCACAGAACTATAGCACTTTGGAGGC	gb1474	T/C	1474	T	N	C	N	N	N	T	N	N	N	C	N	N	N	N	N	C	N	N	T	N	N	N	T	N	N	T	N	N	N	N	N	N	N	N	N	N	C	T	C	N	N	N	T	N	N
TGCAGTACTAGTATTAGCAGGGAAAGTGAGATGAGCCTCACGATGGCTAGATGCGAAGGCATAC	gb1475	A/G	1475	A	N	G	N	N	N	A	N	G	G	G	N	N	A	N	N	N	G	N	G	N	N	N	G	G	N	A	N	A	A	N	N	N	N	G	A	A	N	N	G	N	N	A	A	A	G
TGCAGTACTATACAATGATGTAGCCCGAATGACACATGGGGCCGATTCCACACGACGGCGACCA	gb1476	C/G	1476	N	N	N	N	N	C	G	C	N	N	N	G	N	N	N	N	G	N	N	C	N	N	N	H	G	C	G	N	G	N	N	N	G	N	G	N	G	G	N	G	N	N	G	G	G	C
TGCAGTACTGGTGGGCTGTAGGCTTGTGGATCGCCCAATAATACATATAATAATTTTTTTGGGC	gb1477	A/G	1477	N	N	N	N	N	G	N	G	G	A	G	N	A	G	N	N	N	G	G	A	N	N	N	G	G	N	A	N	N	N	N	N	A	N	G	N	N	G	G	N	G	N	G	A	A	G
TGCAGTACTGTACAATGTTGTAGGGTCACTGTCGTGTGAATCCGACCCCACATATCATCCGCAC	gb1478	C/T	1478	C	N	N	N	N	N	T	C	C	N	T	N	C	N	N	N	T	N	N	T	C	N	N	T	C	C	N	N	N	N	N	C	N	N	T	C	N	C	C	N	C	N	N	C	N	N
TGCAGTACTGTACAATGTTGTAGGGTCACTGTCGTGTGAATCCGACCCCACATATCATCCGCAC	gb1479	T/C	1479	T	N	N	N	N	N	C	T	T	N	C	N	T	N	N	N	C	N	N	C	T	N	N	C	T	T	N	N	N	N	N	T	N	N	C	T	N	T	T	N	T	N	N	T	N	N
TGCAGTACTGTACAGTGTTGTACAGTCACTGCCATGTGGGACCTGGCCCCACATGTCATCCACA	gb1480	C/T	1480	N	N	N	N	N	T	T	T	N	N	C	T	T	N	N	N	C	T	N	T	N	N	N	H	T	C	T	C	C	N	N	N	N	N	T	T	N	N	C	C	N	N	N	C	N	T
TGCAGTAGAAAATACGGCGGAATCCCCGTTCTACCCTCCACCAATCCCGTGTGACCTAATGTAC	gb1481	C/T	1481	N	N	N	N	N	C	T	C	C	T	T	C	C	T	T	N	C	C	T	T	T	N	N	C	H	T	T	T	T	N	C	T	C	T	C	C	T	T	C	T	C	C	T	C	C	C
TGCAGTAGAAGTTCTTCGTTCCAGTGTTCCTTGTCAGTCACAAAGGGCAGAAGACCAACATCCC	gb1482	G/A	1482	N	N	N	N	N	G	N	A	G	N	A	N	N	A	N	N	N	G	N	A	N	G	N	A	G	N	A	A	N	N	N	A	G	N	N	A	N	G	N	N	A	N	A	G	N	N
TGCAGTAGAAGTTCTTCGTTCCAGTGTTCCTTGTCAGTCACAAAGGGCAGAAGACCAACATCCC	gb1483	C/T	1483	N	N	N	N	N	C	N	T	C	N	T	N	N	T	N	N	N	C	N	T	N	C	N	T	C	N	T	T	N	N	N	T	C	N	N	T	N	C	N	N	T	N	T	C	N	N
TGCAGTAGACAGTGCAGCGCCCCTCCCTTGGGCGCTGCATGTCTGGACACTGCTATCTAGATAG	gb1484	C/T	1484	C	N	C	N	N	C	N	C	C	N	N	C	N	N	N	N	C	N	N	T	N	N	N	N	C	N	T	C	N	N	N	N	N	N	N	N	N	T	N	C	C	N	N	C	N	N
TGCAGTAGACAGTGCAGCGCCCCTCCCTTGGGCGCTGCATGTCTGGACACTGCTATCTAGATAG	gb1485	T/C	1485	T	N	T	N	N	T	N	T	T	N	N	T	N	N	N	N	T	N	N	C	N	N	N	N	T	N	C	T	N	N	N	N	N	N	N	N	N	C	N	T	T	N	N	T	N	N
TGCAGTAGACGAGCCGCCATCTCCACAACCCCCCGCACGAGCCGCACCACCATCGCCCCCGCCG	gb1486	C/T	1486	N	N	N	N	N	T	N	T	N	N	C	T	T	T	N	N	N	T	N	T	N	N	N	H	N	N	T	N	N	N	T	N	N	T	T	N	N	T	T	N	C	N	C	C	N	T
TGCAGTAGAGAATGGGGGCCCAACCTTTTTCCTACTTCTATATATTGAGCCTTGCAATTGAAAC	gb1487	T/C	1487	T	N	T	C	N	N	T	T	C	T	C	C	T	N	N	N	H	C	C	T	T	T	C	H	T	C	C	C	T	T	C	N	N	N	C	N	N	C	T	T	T	T	T	C	C	T
TGCAGTAGAGAATGTGGGCCCAACCTTTTTCCTACTTCTATATATTGAGCCTTGCAACTGAAAC	gb1488	C/T	1488	T	N	T	C	N	N	T	T	C	T	C	C	T	N	N	N	H	C	C	T	T	T	C	H	T	C	C	C	T	T	C	N	N	N	C	N	N	C	T	T	T	T	T	C	C	T
TGCAGTAGATGCGGCGCAATAGCCACCACCCCTGTCTCCCATGGCTCGCAAGCCCAGCCGTTGG	gb1489	A/G	1489	A	N	G	N	N	A	N	A	G	N	G	A	A	G	N	N	G	N	N	A	N	N	N	A	A	G	A	G	G	N	N	G	N	G	N	A	A	G	A	G	G	N	A	A	N	G
TGCAGTAGCAACGTTCGTGAGGGATCTCCTGTTCGTCGTTTCGCACGATCAGGACACTCACCCG	gb1490	C/T	1490	N	N	N	N	N	N	N	C	C	N	C	T	N	C	N	N	N	N	N	N	N	T	N	N	C	N	N	T	N	N	N	T	N	C	C	N	N	T	C	N	N	N	N	T	N	N
TGCAGTAGCAAGGCAGTTGGGCCTAGCCCATACCTATCAGCCCAGGAGGGATGCTGACATCCCC	gb1491	G/T	1491	T	N	G	N	N	N	N	G	N	T	N	N	T	N	N	N	T	G	N	T	N	N	N	G	G	N	G	T	N	N	N	N	N	N	N	N	N	T	N	T	N	N	N	G	G	T
TGCAGTAGCAAGGCAGTTGGGCCTAGCCCATACCTATCAGCCCAGGAGGGATGCTGACATCGCT	gb1492	G/T	1492	T	N	G	N	N	N	N	G	N	T	N	N	T	N	N	N	T	G	N	T	N	N	N	G	G	N	G	T	N	N	N	N	N	N	N	N	N	T	N	T	N	N	N	G	G	T
TGCAGTAGCAATCACAGGCCATACCCCATCTTTCAGCGATACGAGAGAGGGTGGGGTGGAAATC	gb1493	A/T	1493	A	N	N	N	N	A	A	A	T	A	T	A	A	A	N	N	H	T	N	A	T	N	N	H	A	T	A	N	N	N	N	T	A	T	T	A	A	T	A	T	T	T	N	A	A	A
TGCAGTAGCAATCACAGGCCATACCCCATCTTTCAGCGATACGAGAGAGGTTGGGGGGGAAATC	gb1494	A/T	1494	A	N	N	N	N	A	A	A	N	A	T	A	A	A	N	N	A	N	N	A	N	N	N	H	A	N	A	N	N	N	N	N	A	N	T	A	A	T	A	T	N	N	N	A	A	A
TGCAGTAGCAGAGGTCATGTTGCAACGAAGGTTTCCAACAACAATCTTTTTGCAATGAAGAAAA	gb1495	A/G	1495	N	N	N	N	N	N	N	N	N	G	G	G	N	N	N	N	G	N	N	A	N	G	N	G	A	N	A	N	N	N	N	N	N	N	G	N	A	N	N	G	N	N	N	G	N	N
TGCAGTAGCAGTCGCGCGCCGTTGTTCACCATCACGGACGATTAGTATGAGCAGCGGCTGGAGG	gb1496	C/T	1496	T	T	N	N	N	T	N	H	C	N	C	C	C	C	N	N	C	T	N	T	N	N	T	T	T	N	C	C	T	N	N	C	N	T	T	C	N	C	C	T	C	N	T	C	N	C
TGCAGTAGCATGCACGTGGGGGATGGGTCACATGCGGTGGAGGCTGGGCTTTCTCGTCCAAAAT	gb1497	G/A	1497	N	N	A	A	N	A	N	G	G	G	G	A	G	G	G	N	G	G	A	A	N	N	G	G	G	G	A	A	A	N	N	G	N	N	N	G	A	A	N	N	N	N	G	A	G	N
TGCAGTAGCATGCACGTGGGGTATGGGTCACATGCGATGGAGGCTGGGCTTTCTCGTCCAAAAT	gb1498	A/G	1498	N	N	A	A	N	A	N	G	G	G	G	A	G	G	G	N	G	G	A	A	N	N	G	G	G	G	A	A	A	N	N	G	N	N	N	G	A	A	N	N	N	N	G	A	G	N
TGCAGTAGCCGTGATTTGTTCAAAAGATCTTCTAGGTGAGATGCCTTCGGTTTGTCCCGTGGTG	gb1499	C/G	1499	N	N	N	N	N	N	N	C	G	N	C	G	C	N	N	N	G	N	N	N	N	N	N	G	N	N	C	N	N	N	N	C	N	G	C	N	N	N	C	N	N	N	N	C	N	C
TGCAGTAGCCTCAAGTAGAACGCGCCCCTGGTTCTAACCACAAAGGGAACTTGGGTGGAGAGTT	gb1500	C/T	1500	N	N	C	N	N	N	N	N	N	N	N	N	N	N	N	N	C	N	N	C	N	C	N	T	C	C	N	N	C	N	N	T	N	N	C	C	N	N	N	N	N	N	N	T	C	T
TGCAGTAGCGACCAAATGAGATTATGCTAGAGTACTAATCAAACTATTCAAATATCTCCGTTTC	gb1501	C/T	1501	T	N	N	N	T	N	T	T	T	C	N	T	C	N	T	N	T	T	N	C	N	N	N	T	C	N	C	N	N	N	N	T	N	T	T	C	N	T	T	C	T	N	T	C	C	N
TGCAGTAGCGCGACCAGCCCAGGGGCATGTATACAACCCACATGCCCAAACTTGCACATGGTCA	gb1502	C/T	1502	N	N	N	N	N	N	N	N	C	T	C	C	T	N	N	N	T	N	N	T	N	N	N	T	N	N	N	N	T	N	N	N	N	C	N	N	T	T	N	N	N	N	C	C	N	C
TGCAGTAGGAGCGAAGGAGCGGGACAGAATGGATGATTTGAATAGGCAGTGGCTTAGCCAGGGC	gb1503	C/T	1503	C	N	N	N	N	N	T	C	T	T	T	C	C	C	N	N	H	N	N	C	N	N	N	C	C	C	C	C	C	N	N	T	T	C	C	N	C	T	C	N	N	C	C	C	C	C
TGCAGTAGGAGCGAAGGAGCGGGACAGAATGGATGATTTGAATAGGCAGTGGCTTAGCCAGGGC	gb1504	T/G	1504	T	N	N	N	N	N	G	T	G	G	G	T	T	T	N	N	H	N	N	T	N	N	N	T	T	T	T	T	T	N	N	G	G	T	T	N	T	G	T	N	N	T	T	T	T	T
TGCAGTAGGATCTAGTGGAGCACCTATGAAGGCTCAAGGGCAACGCCTAACTCAACATGCGATG	gb1505	A/G	1505	A	N	N	N	N	N	N	N	N	N	N	A	N	G	N	N	G	N	N	N	N	N	N	N	G	N	A	A	G	N	N	N	N	N	G	G	N	A	A	G	A	N	G	A	N	A
TGCAGTAGGCGGGCGCGGAGAGGGACACGGCGAGCGCCATACCCACGACCGCGCGGCGGCCGAG	gb1506	A/C	1506	N	N	N	N	N	C	N	N	N	N	C	N	C	A	N	N	C	C	N	C	N	N	N	C	A	N	A	N	N	N	N	N	N	N	N	C	A	C	A	C	N	N	N	A	N	C
TGCAGTAGGCGGGCGCGGAGAGGGACACGGCGAGCGCCATACCCACGACCGCGCGGCGGCCGAG	gb1507	G/A	1507	N	N	N	N	N	A	N	N	N	N	A	N	A	G	N	N	A	A	N	A	N	N	N	A	G	N	G	N	N	N	N	N	N	N	N	A	G	A	G	A	N	N	N	G	N	A
TGCAGTAGGGATTCCCTGTGATCCCATAGGTGTCGTTCCAGAACCCCGACATCTTTGGCGCGCC	gb1508	A/G	1508	N	N	N	N	N	N	N	N	N	A	A	G	G	N	N	N	N	N	N	N	N	N	N	G	G	N	G	G	N	A	N	N	G	G	N	N	N	A	G	N	N	G	N	G	N	G
TGCAGTAGGGCCTCATGCCTTGATGCAGTATGCCCTCAACGCCATCTCCGCCGATTGGAAGGAC	gb1509	C/G	1509	N	N	G	N	N	G	C	G	N	N	G	G	G	N	N	N	G	C	N	G	N	N	N	H	G	N	N	G	N	N	N	N	N	C	N	C	C	G	C	C	N	N	N	C	N	G
TGCAGTAGTAGAGAGGGCGGCAGAGGCCCTGCTTGTCGTCCCCCTGCACTGTGGAGCCCGAGAT	gb1510	A/G	1510	N	N	N	N	N	G	A	N	N	N	G	G	N	N	N	N	A	N	N	A	N	N	G	A	N	N	N	A	A	N	N	N	N	G	N	N	N	N	G	N	N	N	N	N	N	N
TGCAGTAGTAGCACGTTTCTTACCGTGGCCAGTAAACGAGGCCACCCAGAAACATTCCAAAAAC	gb1511	C/T	1511	C	N	C	N	N	C	N	N	N	N	T	N	N	N	N	N	T	C	T	T	N	N	N	T	C	T	C	N	N	N	T	C	N	C	N	T	N	C	C	C	T	N	N	T	N	T
TGCAGTAGTCCTATCCCCTATGGGAAGATGCAGCGAGCAGGTACGAGGTCAGGCGTGCAAGCGC	gb1512	A/T	1512	T	N	N	N	N	N	N	N	A	A	N	A	A	N	N	N	A	N	N	T	N	N	N	A	T	A	A	N	N	A	N	N	N	A	A	A	N	A	A	N	N	A	N	T	A	A
TGCAGTAGTCTCCCCCTTGACTCTTCTCTTCGTCCTTGACCGAGGGCGACTCTCTGTCTCTCTC	gb1513	C/T	1513	C	C	N	C	N	C	N	T	C	N	T	C	C	N	N	N	C	T	N	T	N	C	N	C	T	C	C	T	T	N	N	C	N	C	C	C	T	C	N	C	C	C	T	T	C	C
TGCAGTAGTGATGGCCGTCGGCGACGTGGAAGCAGATCTAGGAGGGTAGATGGTGGCGGCGGGG	gb1514	C/T	1514	N	N	N	N	N	N	N	C	N	N	C	T	N	C	N	N	N	H	N	T	N	N	N	N	C	N	N	N	C	N	N	N	N	T	N	N	N	T	C	N	N	N	N	C	N	N
TGCAGTAGTGATGGCCGTCGGCGACGTGGAAGCAGATCTAGGAGGGTAGATGGTGGCGGCGGGG	gb1515	A/G	1515	N	N	N	N	N	N	N	A	N	N	A	G	N	A	N	N	N	H	N	G	N	N	N	N	A	N	N	N	A	N	N	N	N	G	N	N	N	G	A	N	N	N	N	A	N	N
TGCAGTAGTTCATCAATATCATCACCACGCCATCGTGCTGACGGAACTCTTCCCCGACACTTTG	gb1516	A/G	1516	A	N	N	A	N	N	N	N	G	N	A	N	G	N	N	N	A	N	N	A	N	N	N	G	A	N	G	A	N	N	N	N	N	N	N	N	N	A	A	G	N	N	N	G	A	N
TGCAGTAGTTCATCAGTCAGTAGCCTTTTCCCCCCTCTTTGCGATGGCAATTCATCAGTGAGTA	gb1517	C/T	1517	H	T	T	C	C	T	N	T	N	C	C	T	T	T	N	T	C	T	T	C	T	N	T	H	C	C	C	T	T	T	C	C	C	T	T	T	C	T	C	T	T	N	T	C	T	T
TGCAGTATACCAAGGACCTTCTTCAATAATTGCACATGTCCAGCCAAAGTTTCTGTATAAGCCA	gb1518	C/T	1518	C	N	C	N	T	N	C	T	T	N	C	T	T	C	N	N	C	N	T	C	C	T	N	C	T	C	T	C	C	N	N	C	N	N	T	C	T	H	T	T	C	N	N	T	T	C
TGCAGTATACCAAGGACCTTCTTCAATAATTGCACATGTCCAGCCAAAGTTTCTGTATAAGCCA	gb1519	G/A	1519	G	N	G	N	A	N	G	A	A	N	G	A	A	G	N	N	G	N	A	G	G	A	N	G	A	G	A	G	G	N	N	G	N	N	A	G	A	H	A	A	G	N	N	A	A	G
TGCAGTATACGCAATACATACGTAGTGATGTCGGCCAAGACCGCTCTCACAAGTTTCAAGACCG	gb1520	C/T	1520	T	N	N	N	T	T	C	T	N	N	T	T	T	N	T	N	T	N	N	T	N	N	N	C	N	T	C	N	C	N	N	N	T	T	N	T	C	T	C	T	C	N	T	T	N	C
TGCAGTATACGCAATACATACGTAGTGATGTCGGCCAAGACCGCTCTCACAAGTTTCAAGACCG	gb1521	A/G	1521	G	N	N	N	G	G	A	G	N	N	G	G	G	N	G	N	G	N	N	G	N	N	N	A	N	G	A	N	A	N	N	N	G	G	N	G	A	G	A	G	A	N	G	G	N	A
TGCAGTATACGCAATACATACGTAGTGATGTCGGCCAAGACCGCTCTCACAAGTTTCAAGACCG	gb1522	A/G	1522	G	N	N	N	G	G	A	G	N	N	G	G	G	N	G	N	G	N	N	G	N	N	N	A	N	G	A	N	A	N	N	N	G	G	N	G	A	G	A	G	A	N	G	G	N	A
TGCAGTATAGCCCATCCCCCCGTATCCAGGGCGGGGCGTGGCCACAGTGCTCCGTACAGACGGA	gb1523	C/T	1523	N	N	N	N	N	C	N	N	N	N	T	N	C	N	N	N	T	N	N	C	N	N	T	C	C	C	C	N	N	N	N	N	T	C	N	N	N	N	T	T	N	N	N	T	N	C
TGCAGTATAGGTTCAGTTGGAGTTTCTCCCGTGCGTTAAGTGATTTGTCCTGCTGGTTCACCAA	gb1524	A/T	1524	N	N	T	N	N	N	N	T	N	N	N	A	N	N	N	N	N	N	N	N	N	N	N	A	N	T	N	N	N	N	T	N	T	N	N	N	N	N	N	T	T	A	N	A	N	T
TGCAGTATAGTTCCTCTACAGCAAACTGCTACCCAGGATATTTGAAGTTCCCTTCTATGCTTCT	gb1525	G/T	1525	T	N	N	N	N	T	G	T	G	G	G	T	T	T	G	N	T	T	G	T	N	N	G	T	T	T	T	T	T	N	N	G	G	T	T	G	T	G	T	G	T	T	H	T	T	T
TGCAGTATAGTTCCTCTACAGCAAACTGCTACCCAGGATATTTGAAGTTCCCTTCTATGCTTCT	gb1526	C/T	1526	T	N	N	N	N	T	C	T	C	C	C	T	T	T	C	N	T	T	C	T	N	N	C	T	T	T	T	T	T	N	N	C	C	T	T	C	T	C	T	C	T	T	H	T	T	T
TGCAGTATAGTTCCTCTACATCAAACTGCTACCCAGGATATTTGAAGTTCCCTTCTATGTTTCT	gb1527	C/G	1527	C	N	G	N	N	C	G	C	G	N	G	C	C	C	N	N	H	C	G	C	N	N	G	C	C	C	C	C	C	G	G	G	G	C	C	G	C	G	C	G	C	C	H	C	C	C
TGCAGTATATGTGGGGATGCTTTGGAAAATGCACACCATCCTACTACTTTTTTTTTGCGGGGTT	gb1528	A/T	1528	N	N	T	N	T	N	T	T	T	N	A	A	A	T	N	N	A	A	N	A	N	T	T	T	T	T	T	A	T	N	N	T	N	N	A	N	T	T	A	A	A	A	T	A	A	A
TGCAGTATATGTGGGGATGCTTTGGAAAATGCACACCATCCTACTACTTTTTTTTTTGCGGGGG	gb1529	A/T	1529	T	N	T	A	T	A	T	T	T	N	A	A	A	T	A	N	H	A	T	A	T	T	T	H	T	T	T	A	T	T	A	T	A	A	A	T	T	T	A	A	A	A	T	A	A	A
TGCAGTATATGTGGGGATGCTTTGGAAAATGCACACCATCCTACTACTTTTTTTTTTTTGCGGG	gb1530	A/T	1530	T	N	T	A	N	N	T	N	T	N	A	A	A	T	A	N	A	A	T	A	T	T	T	H	T	T	T	A	N	T	A	T	A	A	A	T	T	T	A	A	A	N	T	A	A	A
TGCAGTATATGTTGGGTTTGGCTCACAGCCTTCAGCAGACTTGTGCATGCCATTAGGCATATCA	gb1531	G/T	1531	N	N	N	N	N	N	N	G	N	N	N	N	G	G	N	N	N	N	N	G	N	G	N	G	N	N	G	G	G	N	T	N	N	T	N	N	N	N	N	T	N	N	T	G	N	N
TGCAGTATCAACTGGTTATATCCATTTTGCATATGTGAGCATACCCAATGGTTTCATAATTTTT	gb1532	A/G	1532	G	N	A	G	N	G	G	A	A	G	A	A	H	A	N	N	H	A	G	G	N	G	A	A	A	G	A	N	G	N	A	N	A	A	G	A	A	G	A	G	A	A	G	A	A	G
TGCAGTATCAAGCCTGTCCGCAGGACCCGCCAGTCGGCGGGCCCCAAAAGCCGAGATCGGAAGA	gb1533	C/T	1533	C	N	N	N	T	T	N	T	C	N	C	C	N	T	N	N	H	C	N	T	N	N	N	H	T	N	C	N	N	N	C	N	C	C	N	T	N	C	N	T	N	N	N	C	C	N
TGCAGTATCAGCAGGGGATGCAATGGGGGCAATGCTGTGAAGGCATTCAACCATGTGATTGATG	gb1534	A/G	1534	N	N	G	N	N	N	N	A	N	N	G	N	A	G	N	N	G	G	N	A	N	N	N	H	A	G	A	G	G	N	N	G	N	G	G	A	N	G	A	G	N	G	A	A	G	H
TGCAGTATCATAATCATGTGAACACGAGGTGTAGTTATTTGACTAAAAATAGTAGGAGTGTTAC	gb1535	A/G	1535	A	N	A	N	N	N	N	N	N	N	G	N	G	G	N	N	A	A	N	G	N	N	A	G	A	A	G	G	G	N	N	G	A	N	A	G	N	A	G	G	G	G	G	A	N	G
TGCAGTATCTACTACCGTTGACTATCACAGATTTCTCATACGGGCTACTTGTAGTAAACCGTAT	gb1536	C/T	1536	N	N	N	N	N	N	C	T	N	N	N	T	N	N	N	N	T	N	N	C	N	N	N	C	N	N	C	N	N	N	N	C	N	C	C	N	N	T	T	C	N	N	N	T	T	C
TGCAGTATGAACCGAACGTATGCAGCCGCTACCACCCCATGAACAAAGTCAGCCTGACATTGTA	gb1537	C/G	1537	N	N	N	N	N	C	G	N	G	C	C	N	C	N	N	N	H	G	N	G	N	C	N	C	G	C	G	C	N	N	N	G	G	C	C	C	N	C	N	C	G	G	C	C	G	G
TGCAGTATGAACCGAACGTATGCAGCCGCTACCACCCCATGAACAAAGTCAGCCTGACATTGTA	gb1538	G/C	1538	N	N	N	N	N	G	C	N	C	G	G	N	G	N	N	N	H	C	N	C	N	G	N	G	C	G	C	G	N	N	N	C	C	G	G	G	N	G	N	G	C	C	G	G	C	C
TGCAGTATGATGGTGCGAATGTCGCCCCTTGGGAGCACGATGTAGTGTGGTGGGTGAGTCACAG	gb1539	A/G	1539	G	N	G	N	N	N	N	G	N	N	A	N	G	A	N	N	A	N	N	A	N	N	N	A	G	N	N	N	N	N	N	N	G	N	A	N	A	A	N	A	G	N	G	G	N	A
TGCAGTATGATGGTGCGAATGTCGCCCCTTGGGAGCACGATGTAGTGTGGTGGGTGAGTCACAG	gb1540	T/C	1540	C	N	C	N	N	N	N	C	N	N	T	N	C	T	N	N	T	N	N	T	N	N	N	T	C	N	N	N	N	N	N	N	C	N	T	N	T	T	N	T	C	N	C	C	N	T
TGCAGTATGCACAAGGAAAAACAATCAAGAAACACACAGGCATCCTTGTATTTTTGCATACCAG	gb1541	A/C	1541	N	N	N	N	A	N	A	N	A	N	A	H	N	N	N	A	A	A	N	C	N	A	C	H	C	A	C	A	A	N	N	N	N	A	A	C	N	A	C	A	A	A	C	C	A	A
TGCAGTATGCACAAGGAAAAACAATCAAGAAACACACAGGCATCCTTGTATTTTTGCATACCAG	gb1542	C/T	1542	N	N	N	N	C	N	C	N	C	N	C	H	N	N	N	C	C	C	N	T	N	C	T	H	T	C	T	C	C	N	N	N	N	C	C	T	N	C	T	C	C	C	T	T	C	C
TGCAGTATGCACAAGGAAAAACAATCAAGAAACACACAGGCATCCTTGTATTTTTGCATACCAG	gb1543	C/G	1543	N	N	N	N	C	N	C	N	C	N	C	H	N	N	N	C	C	C	N	G	N	C	G	H	G	C	G	C	C	N	N	N	N	C	C	G	N	C	G	C	C	C	G	G	C	C
TGCAGTATGCTCTTCTATGCGGAGAGAGCAGTCCATGTTTCTGTTGACTGTTATGACCCCGCGA	gb1544	A/G	1544	N	N	N	N	N	G	G	N	N	N	A	N	A	G	G	N	H	N	N	G	N	N	N	A	A	N	N	N	G	N	N	N	A	A	G	A	N	G	N	G	N	N	G	N	N	G
TGCAGTATGCTCTTCTATGCGGAGAGAGCAGTCCATGTTTCTGTTGACTGTTATGACCCCGCGA	gb1545	T/C	1545	N	N	N	N	N	C	C	N	N	N	T	N	T	C	C	N	H	N	N	C	N	N	N	T	T	N	N	N	C	N	N	N	T	T	C	T	N	C	N	C	N	N	C	N	N	C
TGCAGTATGCTCTTCTGTTCGGAGAGAGCGGTCCATGTTTCCCTTGACTGTTATGACCCCGCGT	gb1546	C/G	1546	G	N	N	N	N	N	N	N	N	N	C	C	G	C	N	N	C	G	N	C	N	G	N	N	N	G	C	N	N	N	G	G	N	C	C	G	C	G	G	N	N	N	N	G	G	C
TGCAGTATGCTCTTCTGTTCGGAGAGAGCGGTCCATGTTTCCCTTGACTGTTATGACCCCGCGT	gb1547	T/C	1547	C	N	N	N	N	N	N	N	N	N	T	T	C	T	N	N	T	C	N	T	N	C	N	N	N	C	T	N	N	N	C	C	N	T	T	C	T	C	C	N	N	N	N	C	C	T
TGCAGTATGGAGACCCGCCAAGCGGCATGCGCTGCGGACATGATGCAGAAGAGGAAGTCGGTGG	gb1548	C/T	1548	C	N	C	T	N	C	N	N	C	C	N	C	C	T	N	N	C	C	C	C	N	C	N	N	N	C	C	C	N	N	N	C	N	C	C	T	N	C	C	C	C	C	T	C	C	C
TGCAGTATGTCAGATATAATTTTTTGGCACGCCTTCTTTTAGAGGTATTGTAAGAAATTTTAGG	gb1549	A/G	1549	G	N	A	N	N	N	N	A	A	N	G	A	A	A	N	N	G	A	N	G	N	N	A	H	A	G	A	A	A	N	N	N	A	A	A	N	A	A	N	A	G	N	A	A	A	G
TGCAGTATGTGCACAAGGCATCAATTTCGTACTTACAATCTTCAGGCGACTCAGGTGCTCATAA	gb1550	A/C	1550	C	N	N	N	C	C	N	C	C	N	A	C	C	A	N	N	A	C	N	A	N	N	N	A	C	N	C	N	N	A	N	N	N	C	C	A	N	C	C	C	A	A	A	A	N	A
TGCAGTATGTGCTGGCATGCATGAGGCCACGCGGAGGACTAGGGAGCGTTGGGCTGCGCAGAAC	gb1551	T/C	1551	T	T	C	N	N	T	C	T	C	N	C	T	T	C	N	N	C	C	N	T	N	C	N	H	T	C	T	C	C	T	T	C	N	C	C	T	N	C	T	C	C	C	T	T	C	C
TGCAGTATGTGCTGGCATGCATGAGGCCACGCGGAGGACTAGGGAGCGTTGGGCTGCGCAGAAC	gb1552	A/G	1552	A	A	G	N	N	A	G	A	G	N	G	A	A	G	N	N	G	G	N	A	N	G	N	H	A	G	A	G	G	A	A	G	N	G	G	A	N	G	A	G	G	G	A	A	G	G
TGCAGTATTCAAAAAGGGTATACCAAGGATAATACATACTATCATCCTCGGGAATATCAAGAAT	gb1553	A/G	1553	N	N	G	N	N	N	G	N	G	G	G	A	N	N	N	N	N	N	G	N	N	N	G	N	N	N	N	N	N	N	G	N	N	N	N	G	N	G	N	G	N	N	A	A	N	N
TGCAGTATTCAAAAAGGGTCTACCAACTATAATAGACATGCTATCATCCTCGGGAATATCAAGA	gb1554	A/G	1554	G	N	N	N	N	G	N	A	N	N	G	N	G	A	A	N	A	G	N	G	N	N	G	G	A	N	G	G	G	N	N	N	G	G	N	N	A	G	N	H	N	N	A	G	N	A
TGCAGTATTCCAGGTGGTGTGCACCCACATGCTGCCTCTCTACTCCCATTAGGGCTCGGTTGGT	gb1555	C/T	1555	C	N	N	N	N	C	C	C	N	T	T	C	T	C	C	C	C	C	N	T	N	N	T	C	C	C	T	N	C	N	T	C	T	T	T	T	C	C	C	T	C	C	N	T	T	C
TGCAGTATTCTTCTCCCTTCCTTCCCCAACCCTTCATGTCAACATTGATTGCAGAGGAATGTGC	gb1556	A/T	1556	N	N	N	N	N	T	N	A	T	N	H	T	A	T	N	A	N	A	N	N	N	N	N	N	T	T	A	T	T	N	N	N	T	T	A	N	N	N	A	N	N	N	N	A	T	T
TGCAGTATTGGTACATCACTAGCACATCCCCAATCCAGTCCTACATTGGTCCATGACGCCAGTT	gb1557	C/G	1557	N	N	N	N	N	N	G	G	N	N	C	C	G	N	N	N	C	N	N	N	N	N	N	G	N	N	G	N	N	N	C	N	N	G	G	N	C	G	N	G	N	N	N	N	C	G
TGCAGTATTGGTACATCACTAGCACATCCCCAATCCAGTCCTACATTGGTCCATGACGCCAGTT	gb1558	A/C	1558	N	N	N	N	N	N	C	C	N	N	A	A	C	N	N	N	A	N	N	N	N	N	N	C	N	N	C	N	N	N	A	N	N	C	C	N	A	C	N	C	N	N	N	N	A	C
TGCAGTATTGTGTTGTTGAAGACCACATCGGTATACAACTTCTAGACATGCGAGAGGAGAACGA	gb1559	G/T	1559	N	N	T	N	N	N	N	T	T	N	T	G	G	T	N	N	T	T	N	T	N	T	N	H	G	G	T	T	N	N	N	N	N	T	N	N	G	G	G	G	G	N	G	G	T	G
TGCAGTATTGTTGGTTGCCTGCTCTTTGGGAAAGTGCATCTGATCTACGTACTTGAGGTGCTCT	gb1560	C/T	1560	T	N	N	N	N	N	C	C	N	N	C	N	C	T	N	N	C	T	N	N	N	N	N	C	C	N	C	N	N	C	N	N	N	C	C	N	N	N	C	C	C	N	N	C	N	C
TGCAGTATTTAGAAAAGGTCTACCAAGGATGATCTACATACCGTCGTCCTCGGGAATATCAAGA	gb1561	C/T	1561	N	N	N	N	N	N	T	N	C	T	N	N	T	C	N	N	N	C	N	N	T	N	N	H	C	T	C	N	N	N	N	N	N	C	T	N	N	T	C	T	N	C	T	C	C	T
TGCAGTATTTAGAAAAGGTCTACCAAGGATGATTGACATACAGTCGTCCTCGGGAATATCAAGA	gb1562	A/G	1562	N	N	N	N	N	N	A	A	G	N	N	N	A	A	N	N	G	G	N	N	N	N	G	A	G	G	A	N	N	N	N	N	N	G	G	A	N	G	A	A	N	N	A	G	G	A
TGCAGTATTTGTTTCTTGAGGTAATAGCATTGCAGGTCACTGAACTTGTCATGTAGGTGATGGT	gb1563	A/C	1563	A	N	C	N	N	N	N	A	N	N	C	A	A	N	N	N	H	N	N	C	N	N	N	H	A	A	A	C	N	N	A	N	A	N	N	C	N	H	N	A	C	N	N	N	A	C
TGCAGTCAAAAATTCCTAAAGGCCCAGAGAAGCTGGGATCCTGCTCAAAGACCTTGCAGTGACT	gb1564	A/G	1564	G	N	N	N	N	N	N	N	N	A	A	A	H	N	N	N	G	N	G	G	N	N	N	G	N	A	G	G	G	N	A	N	G	G	N	N	N	N	N	A	G	N	G	G	G	N
TGCAGTCAAACCTTACACACAATCTACACACAATGTTTCAAAAAACGAAAACACTAACACTCAC	gb1565	A/G	1565	N	N	A	N	N	A	G	G	G	N	G	A	G	N	N	G	H	G	N	A	A	G	G	G	G	G	A	G	N	G	G	N	G	G	G	G	N	G	A	A	G	G	G	H	G	G
TGCAGTCAAAGATCACATAGCAACTTCAGTGTATGGGGGTGTCCGTGGATGAAAGGTATAAACT	gb1566	A/G	1566	G	G	G	N	G	G	G	G	A	A	A	G	G	G	N	G	H	G	N	A	G	N	N	H	A	A	A	G	A	G	A	A	A	G	G	G	A	A	A	G	G	N	G	A	A	G
TGCAGTCAAAGATCACATAGCAACTTCAGTGTATGGTGGGGTCCGTGGATGAAAGGTATAAACT	gb1567	A/G	1567	N	N	N	N	N	G	N	G	A	A	A	N	N	N	N	G	A	N	N	A	G	N	N	A	A	A	A	G	A	N	A	A	A	G	N	N	A	A	A	G	G	N	N	A	A	N
TGCAGTCAAAGATCACATAGCAACTTCAGTGTATGGTGGTGTCCGTGGATGAAAGGGATAAACT	gb1568	A/G	1568	N	N	N	N	N	N	N	N	A	A	A	G	G	N	N	N	A	G	N	A	N	N	N	H	A	A	A	N	A	N	A	A	A	G	G	N	A	A	A	N	G	N	G	A	A	G
TGCAGTCAAATGCTTTGTGTTGGCCCGTTGGAGTTTGCCTAAGAGAATCTATAACTGTCTCAAA	gb1569	C/T	1569	N	N	T	N	N	T	C	C	C	N	N	N	C	N	N	T	C	N	N	C	T	N	T	H	N	T	C	N	N	N	N	C	N	N	N	N	C	T	C	C	C	N	N	C	T	C
TGCAGTCAACGCCGCACTACGAGACTTCCTGTGCGCAAACTGGGATATATTCGCCTGGCATCCT	gb1570	C/T	1570	N	N	T	N	N	N	C	T	T	N	T	C	N	N	N	N	N	T	N	N	N	N	N	C	N	T	N	N	N	N	N	N	N	C	N	N	N	C	N	C	N	N	N	C	T	N
TGCAGTCAAGACAGGCTAGGAGCAGAATGGGGGGGAACTGCTGAAAGGCGGGCAAGAATGGGAT	gb1571	C/T	1571	C	C	N	C	N	C	N	C	C	N	N	C	C	N	N	C	C	C	N	N	N	N	N	C	N	C	C	T	N	N	C	C	C	T	N	C	N	N	T	C	T	N	T	C	C	T
TGCAGTCACACATCTCATCTCTCCCCCACCTTTTCATCTCTCTCCCCACCTTTTCGTCTATCTC	gb1572	A/G	1572	N	N	N	N	N	N	N	N	N	N	N	N	N	N	N	N	A	N	N	G	N	N	N	G	A	A	A	N	N	G	N	N	N	A	A	N	N	A	G	A	A	N	N	A	A	N
TGCAGTCACAGTCGCGTGCCGCCATCTCCAGCATCGGTGATAGCCCGTCAGAGGGAGCTGCAAC	gb1573	A/G	1573	N	N	N	N	N	N	G	A	N	N	N	N	N	N	N	N	N	A	N	N	N	N	N	A	A	G	G	N	N	N	N	N	N	G	G	N	N	N	N	N	N	A	N	G	N	N
TGCAGTCACCCAATCTGTGAAGATTTTCGGTCTTTACCCAGGCATGGTCGGGGGCTTGGTCGTC	gb1574	A/G	1574	N	N	A	N	N	N	A	N	A	A	A	N	N	N	N	G	A	N	A	G	N	N	A	G	G	G	N	N	N	A	N	A	A	N	N	A	N	A	G	N	N	G	A	N	A	G
TGCAGTCACCTCAACCTTCTGTGGATTCATATCGCGTTATCAACGCCAATGATATACGCCTTCT	gb1575	C/T	1575	N	N	N	N	N	N	N	N	N	N	C	N	T	C	N	N	N	N	N	N	N	N	N	T	N	N	N	N	C	N	N	T	N	N	N	T	C	N	C	N	N	N	C	C	N	N
TGCAGTCACTTCCACGCGCCGAATAAATATGTACAAATATGAACAAACGCAATGTTCTTTTCGG	gb1576	C/G	1576	G	N	G	N	C	H	C	H	C	N	C	C	C	C	N	N	H	G	G	G	N	C	G	G	G	G	C	N	G	C	N	C	C	G	G	C	C	C	C	G	C	C	G	C	N	C
TGCAGTCACTTGAATCAAAATGGAATTTCCCTTGTCCCACTCCTGTAGATATTCAAATCCAGTC	gb1577	C/T	1577	T	T	N	N	N	N	N	N	N	N	T	N	T	T	N	N	C	N	N	T	N	T	N	T	T	C	C	N	N	N	N	N	N	C	N	N	N	C	T	T	N	N	T	C	N	T
TGCAGTCAGCAAATAAGATATGTCAGTTGACGGGAAGGAAAGTCAATCACAGCGAAAATTGCTC	gb1578	A/C	1578	N	N	N	N	N	A	C	N	N	N	N	N	C	N	N	N	C	N	N	N	N	N	N	C	C	C	A	N	N	N	N	N	N	N	N	N	N	N	C	C	A	N	N	A	C	N
TGCAGTCAGCGACGGAGTGGTGGTGCGGCCTTCTCGCTGCACTGATGGATGCACGGACGACGCC	gb1579	C/T	1579	N	N	N	N	N	N	N	C	C	N	N	N	N	N	N	N	C	N	N	T	N	T	N	C	C	N	T	N	N	N	N	N	N	N	H	C	N	T	C	N	N	N	N	N	N	T
TGCAGTCAGCGACGGAGTGGTGGTGCGGCCTTCTCGCTGCACTGATGGATGCACGGACGACGCC	gb1580	G/A	1580	N	N	N	N	N	N	N	G	G	N	N	N	N	N	N	N	G	N	N	A	N	A	N	G	G	N	A	N	N	N	N	N	N	N	H	G	N	A	G	N	N	N	N	N	N	A
TGCAGTCAGCGAGACACCTCCTCTCTGCCTGCCCATTGGCGGTTGATTTCAGGGCCATGTTGGG	gb1581	C/G	1581	C	N	N	G	C	N	N	C	N	C	N	N	C	C	N	N	N	N	N	G	N	N	N	H	N	G	C	C	N	C	N	H	N	N	N	N	G	C	C	N	C	C	C	C	C	C
TGCAGTCAGGCACTCGTCTATGTTTGAAAAAATCCGACCGAGTGGAGAGCAGCCCTCCCACTCA	gb1582	A/C	1582	N	N	N	N	N	C	N	N	N	N	N	N	A	N	N	N	A	N	N	N	N	N	N	A	N	N	C	A	N	N	N	N	N	N	N	N	N	A	N	A	N	N	N	C	N	C
TGCAGTCAGGCACTCGTCTATGTTTGAAAAAATCCGACCGAGTGGAGAGCAGCCCTCCCACTCA	gb1583	A/G	1583	N	N	N	N	N	G	N	N	N	N	N	N	A	N	N	N	A	N	N	N	N	N	N	A	N	N	G	A	N	N	N	N	N	N	N	N	N	A	N	A	N	N	N	G	N	G
TGCAGTCAGTAAAAAAGATATGTCAGTCGGCAGAAACAAAGGTCACAGCAGAAATTGCTCTAAG	gb1584	C/T	1584	T	T	N	N	N	N	N	N	T	N	C	N	H	N	N	N	T	N	N	N	N	N	N	T	N	N	T	N	N	N	N	N	N	T	T	T	N	T	N	T	T	T	N	C	T	N
TGCAGTCATCACGATGAGCATCATCACGATGAAACTCGTCTTCATTCGGTTCCTCCAACGCTCC	gb1585	C/T	1585	C	N	N	N	N	N	N	N	C	N	T	C	C	N	N	N	N	N	N	T	N	C	N	C	T	N	C	T	N	N	N	N	T	N	N	C	N	C	N	C	N	C	N	T	N	N
TGCAGTCATCCCTCCTCTGAGGGGCGGCCATGGCCGTCTTGGCCTACAGTCATCCCTCCTATGA	gb1586	A/G	1586	A	N	N	N	N	G	N	G	N	N	A	A	A	N	A	N	H	N	N	A	N	N	G	G	G	G	A	A	A	N	G	N	G	N	A	A	N	H	A	A	A	N	G	A	A	A
TGCAGTCATCGCAGCAGTGCAGGTGCAACGCTGGCGCACGTACGTCCGCAGTCAGCACCCGCAA	gb1587	A/T	1587	N	N	T	N	N	N	N	A	N	N	T	A	A	N	N	N	N	N	N	T	N	N	N	A	A	N	A	A	N	N	N	N	N	N	T	N	N	N	N	N	N	N	A	A	A	N
TGCAGTCATGAACAATGCACCTCACAGATGCCAGAGGGTGCCGTCAGCGATGAGTCCACCGCTT	gb1588	A/G	1588	H	N	A	A	N	A	N	G	G	N	A	G	H	A	N	N	G	G	N	A	N	A	N	A	H	A	G	A	A	N	A	A	A	G	G	G	G	G	A	A	A	A	G	A	A	A
TGCAGTCATGCTGTTCCAGCACGCAACCGCAGGGAGGAGGACGCTCTGATTTGTCTGACTCTCC	gb1589	A/G	1589	N	N	A	A	N	G	A	N	A	A	A	G	G	N	A	N	A	G	A	G	N	N	N	G	G	N	N	G	N	A	A	A	A	G	G	A	N	A	N	A	N	N	A	A	N	G
TGCAGTCATGGAGAATCCACACAAATCGCTCTTTTTCAGTGGACATGTGGTTGTGCGCTCTCAA	gb1590	C/G	1590	C	N	G	N	C	G	N	C	G	N	C	H	N	N	C	N	G	G	N	G	N	N	N	C	G	G	C	N	G	N	N	N	C	G	G	G	C	C	C	G	G	N	N	C	N	C
TGCAGTCATGGGAGATATATGAAACCGACGTTGAAGGCAAGTTCGGGGGCTACTGAGGGAGTCC	gb1591	A/T	1591	N	N	N	N	N	N	N	N	N	N	T	A	T	A	N	N	A	N	N	A	N	N	N	T	T	N	H	T	N	N	N	T	A	T	T	N	N	A	T	T	N	T	N	A	T	T
TGCAGTCCAACAATTCAGTCAGGAACGACGACAAGAAAAACAAAATGACAAATCCAGAATCCAG	gb1592	C/G	1592	C	N	N	N	N	C	G	C	G	N	G	C	C	N	N	N	H	C	N	C	N	N	N	C	C	C	C	C	C	N	G	G	N	N	C	N	N	G	C	G	C	C	G	C	C	C
TGCAGTCCAACAGCACTAGAAGCATCGGCCCTACGGCACCGCACGGGCGAAGGGGGGCGGCACA	gb1593	G/T	1593	N	N	N	N	N	G	N	N	N	N	T	N	G	T	N	N	T	N	N	T	N	N	N	T	G	N	T	T	T	T	N	N	N	G	N	N	T	G	G	G	N	N	N	G	T	G
TGCAGTCCACACACCACATCTCCTTCCTTTCTTCCCTGCCCTGCCCACACCGCTGCTTCTACCT	gb1594	C/T	1594	C	N	N	N	N	C	C	C	C	T	C	C	T	C	N	N	C	C	N	T	N	N	T	H	N	N	T	C	N	N	N	C	N	C	C	N	N	C	C	N	N	C	C	T	T	T
TGCAGTCCACACCTTGACATTGCATTGAACTCAGCAAACAATGGAGAGACCTCCCAGAAAAATC	gb1595	C/G	1595	C	N	N	N	N	N	N	C	N	N	G	N	G	N	N	N	N	G	N	G	N	N	N	N	G	N	C	N	N	N	N	N	N	N	C	N	G	C	C	G	N	N	N	C	N	N
TGCAGTCCACCTCCTTGGCATGCATCGCGGCGTTGGCTTTGCCCAGTTGCTGTTGAAGGATGGC	gb1596	C/T	1596	C	N	N	N	N	N	N	N	N	N	T	T	N	C	N	N	H	N	N	T	N	N	N	T	C	N	N	N	N	N	N	C	N	N	N	C	N	N	C	N	C	N	T	T	C	T
TGCAGTCCACGCCGCCGCCTCATACTGCGTCTCCCGTTTCTATGGCCAAGACTCCCATGCCG	gb1597	C/T	1597	N	N	N	N	N	C	N	N	N	C	C	C	C	T	N	N	T	T	N	T	N	C	N	C	T	C	T	C	N	N	C	N	N	C	C	C	N	C	T	C	N	T	C	C	H	T
TGCAGTCCATCAACACCTCTTTCCTCCTGAGTCAGGTTCCGAGCGAGATGGGGTCGCGATCCAG	gb1598	C/T	1598	N	N	N	N	N	T	N	N	N	N	C	N	N	N	N	N	C	T	C	C	N	N	C	N	T	N	N	N	N	N	N	N	N	T	T	N	N	N	N	T	N	N	N	C	T	C
TGCAGTCCATCCAAGGACGATCTTCCCGCTTCGTTGAGCGGGTCCTTGGGTACGTCGGATGTGG	gb1599	A/G	1599	G	N	N	N	N	N	N	G	N	G	G	N	N	N	N	N	G	G	N	G	N	N	N	G	G	N	N	A	N	N	N	N	N	G	N	N	N	N	G	N	N	N	N	A	A	A
TGCAGTCCATGCTGCCGCCTCGTACCGCGTCTCCTGTTTCTGTAGCCGAGACTCCCATGCCG	gb1600	C/T	1600	N	N	N	N	N	N	T	N	C	N	T	N	N	N	T	N	C	T	N	N	N	N	T	C	N	C	C	T	N	N	T	N	N	C	C	N	N	C	T	C	N	N	N	T	N	N
TGCAGTCCATGCTGCCGCCTCGTACCGCGTCTCCTGTTTCTGTAGCCGAGACTCCCATGCCG	gb1601	A/G	1601	N	N	N	N	N	N	G	N	A	N	G	N	N	N	G	N	A	G	N	N	N	N	G	A	N	A	A	G	N	N	G	N	N	A	A	N	N	A	G	A	N	N	N	G	N	N
TGCAGTCCATGCTGCCGCCTCGTACCGCGTCTCCTGTTTCTGTAGCCGAGACTCCCATGCCG	gb1602	A/C	1602	N	N	N	N	N	N	C	N	A	N	C	N	N	N	C	N	A	C	N	N	N	N	C	A	N	A	A	C	N	N	C	N	N	A	A	N	N	A	C	A	N	N	N	C	N	N
TGCAGTCCATTGCTTGATAAGTGAAGTGGCGTGTAGAATCAATGACGGACGACGAGGACGGATA	gb1603	C/T	1603	N	N	C	N	C	C	N	N	C	N	C	C	C	N	N	N	N	C	N	C	N	N	N	C	C	T	T	N	C	N	N	N	C	N	T	N	N	C	N	N	C	N	C	T	N	C
TGCAGTCCCAAGGCGATGTGCATCAGCCGCTGGAAGGTTGCTCCTCTGTTGCCCAGTCCGAATG	gb1604	C/G	1604	N	N	C	N	N	N	N	N	N	N	G	N	N	N	N	N	G	G	N	G	N	N	N	H	C	N	G	N	N	C	N	N	N	N	N	C	N	C	N	C	N	N	C	C	N	N
TGCAGTCCCAAGGCGATGTGCATCAGCCGCTGGAAGGTTGCTCCTCTGTTGCCCAGTCCGAATG	gb1605	C/G	1605	N	N	C	N	N	N	N	N	N	N	G	N	N	N	N	N	G	G	N	G	N	N	N	H	C	N	G	N	N	C	N	N	N	N	N	C	N	C	N	C	N	N	C	C	N	N
TGCAGTCCCACATCGCTGAACGCCACCGTGAGGAAAACCACCGCCGTGAAGAAGCCGTGCACGA	gb1606	A/G	1606	N	N	N	N	N	A	N	A	G	G	G	A	H	N	N	N	H	A	G	A	N	N	N	A	A	N	A	A	A	G	G	G	G	N	A	N	N	G	A	N	A	N	A	A	A	A
TGCAGTCCCACATCGCTGAACGCCACCGTGAGGAAAACCACCGCCGTGAAGAAGCCGTGCACGA	gb1607	T/C	1607	N	N	N	N	N	T	N	T	C	C	C	T	H	N	N	N	H	T	C	T	N	N	N	T	T	N	T	T	T	C	C	C	C	N	T	N	N	C	T	N	T	N	T	T	T	T
TGCAGTCCCAGAGTCTCTGATGTGTTTGTCTCCCTAGATGTTTGCTGAACGTACTGACTAATGG	gb1608	C/T	1608	T	N	T	C	N	T	N	N	C	C	C	T	T	C	N	N	C	C	N	T	C	N	N	C	C	C	T	C	N	N	N	C	T	C	C	T	T	T	T	C	N	N	T	C	C	C
TGCAGTCCCAGGAAAAATAACTAAATTCGCAGAGAGGGAAAAAATAAACATGGGCTGAAACGGA	gb1609	C/T	1609	C	N	N	N	C	T	N	C	N	N	C	N	N	N	N	N	N	C	N	C	N	N	N	N	T	N	C	C	N	N	N	N	N	T	T	C	N	C	T	N	C	N	N	C	N	N
TGCAGTCCCAGGCGCGCATTGCCTGTAGCAGAGGGCGGACAACCCCGTCTAGCCCCACCGAGAT	gb1610	C/T	1610	N	N	N	N	N	N	N	N	N	N	N	N	N	N	N	N	C	C	N	C	N	N	N	T	N	N	T	N	N	N	N	N	N	N	C	N	T	N	N	T	N	N	N	C	N	C
TGCAGTCCCCACAATAGGATTGCTCACGAGGCTCTTGGAATTGGTCGGTGTTGTATTCTCCACC	gb1611	C/T	1611	N	N	N	N	N	T	N	N	N	N	T	T	T	C	N	N	T	N	N	T	N	N	C	H	C	N	C	N	C	N	T	N	T	N	N	C	N	N	N	T	N	T	N	T	T	N
TGCAGTCCCCACAATAGGATTGCTCACGAGGCTCTTGGAATTGGTCGGTGTTGTATTCTCCACC	gb1612	T/C	1612	N	N	N	N	N	C	N	N	N	N	C	C	C	T	N	N	C	N	N	C	N	N	T	H	T	N	T	N	T	N	C	N	C	N	N	T	N	N	N	C	N	C	N	C	C	N
TGCAGTCCCCGAGCCAGATCCGATTGTTCCAGGAGCAGCTGGCACGAAGATGGACTCTGATTCC	gb1613	C/T	1613	N	N	N	N	N	N	N	C	N	N	N	T	N	C	N	N	T	C	N	C	N	N	N	T	N	N	T	N	N	N	N	N	C	N	N	N	C	N	N	C	C	N	C	N	N	N
TGCAGTCCCCGTCGTGGATATCAGCCAACAACTCGCACCCTTGTTTTTCGGATATGCACCGCGG	gb1614	C/T	1614	C	N	N	N	N	N	N	N	N	N	T	N	N	N	N	N	C	N	N	N	N	N	N	C	N	C	N	T	N	N	N	N	N	N	C	C	N	C	T	C	N	N	N	T	N	N
TGCAGTCCCCGTGGGACATTAGGACCCACGTGGACGGGCTCTATAGAACCCTGTTCGCAGCCGC	gb1615	A/T	1615	A	N	A	N	A	A	N	A	A	A	T	A	A	A	N	N	A	N	N	N	N	A	N	H	T	N	N	N	N	N	N	N	N	A	A	N	A	A	N	A	T	N	N	T	N	T
TGCAGTCCCCTCCAAGGTCAGAGTTTTTGCTTGGAAATTGGCTAAAACCTCCATCCCTACAGGA	gb1616	A/G	1616	N	N	N	N	N	A	N	A	A	N	G	A	A	G	N	N	A	N	N	G	N	N	N	A	N	G	N	G	G	N	N	G	N	N	A	N	G	G	A	G	A	N	G	A	A	N
TGCAGTCCCGAGAGAGGGAGAGGAAGGGAGGGAGGGAGAGGGAGAATGGAATGGAGGGAGTGCC	gb1617	C/G	1617	N	N	N	N	N	N	N	N	G	G	C	N	N	N	N	N	N	N	N	C	N	N	N	N	C	N	N	C	N	N	N	N	N	N	N	G	N	G	C	G	G	N	N	C	N	N
TGCAGTCCCTCCTCACCATGCCGCCGTGCTGCCAAGCACGCGAGCAGCTGGCGGAGCCGCGTCT	gb1618	A/G	1618	N	N	N	G	N	N	H	G	A	A	N	A	G	G	N	N	H	A	N	N	N	N	N	H	A	N	G	N	N	N	N	N	A	A	A	G	N	A	G	G	N	N	N	A	N	N
TGCAGTCCCTCCTCGCGATGCCGCTGCGCCGCCAAGCACGCGAGCAGCAGGTGGAGTCGCGTCT	gb1619	C/T	1619	T	N	N	N	N	N	N	N	N	N	N	N	C	N	N	N	T	T	N	C	N	N	N	N	T	N	N	C	N	C	N	N	T	T	N	N	T	N	N	C	C	C	N	T	N	N
TGCAGTCCCTCCTTGCGATGCCACCGCGCTGCCAAGCACGCGAGAAGATGGTGGAGCCACGTCT	gb1620	A/G	1620	N	N	N	N	N	N	N	N	N	N	N	N	N	A	N	N	N	N	N	N	N	N	N	G	N	N	A	N	N	N	G	N	N	N	N	N	N	A	G	A	N	N	N	N	N	N
TGCAGTCCCTCCTTGCGATGCCGCCGCGCTGCCAAGCACGCGAGCAACTGGTGGAGCCGCGTAT	gb1621	C/T	1621	C	N	N	N	N	C	C	C	N	N	T	N	C	N	N	N	C	C	N	T	N	N	N	C	N	N	N	N	N	N	N	N	N	C	N	N	N	N	N	N	N	N	C	T	N	N
TGCAGTCCCTCCTTTCCATGGCGCCGCGCTGCCAAGCACGCGAGTAGCTGGTGGAGCCGCGTCT	gb1622	C/T	1622	N	N	N	N	N	N	N	C	N	N	N	N	N	N	N	N	N	N	N	C	N	N	N	T	C	N	C	N	T	N	N	N	N	N	N	N	C	N	C	T	N	N	N	C	T	N
TGCAGTCCCTGACGGTGTGTGATCCCAGGAGGATTGCTCTCCCCTGCATGCATCTCCTCGCGCG	gb1623	C/T	1623	N	N	N	N	N	N	N	C	N	N	T	N	N	N	N	N	N	C	N	N	N	T	N	T	C	N	C	N	N	N	N	N	N	C	N	T	N	C	C	C	N	N	N	T	N	N
TGCAGTCCCTGTCAGGGTCCGTAACTCAAGACAGGAATAAGCAAATGAACTCTTTTCTACAAAG	gb1624	A/C	1624	A	N	C	N	N	C	A	C	C	C	A	A	C	C	N	N	A	C	N	A	N	N	A	A	C	A	C	C	C	N	C	C	C	C	C	C	A	A	C	C	C	C	A	A	N	A
TGCAGTCCCTTCAGAATATTCAGTTGCACACCACCATCTTATTATGACAAAATTTTGTTGCAAT	gb1625	C/G	1625	C	C	G	C	N	C	G	C	G	G	G	C	C	G	C	C	H	G	G	G	N	G	G	H	G	G	C	G	G	C	C	C	C	G	G	G	C	G	C	G	G	N	C	G	G	G
TGCAGTCCCTTCTCACGATGTCGTCGCACTACCAAGCATGTGAGTAGCTGGTGGAGCCACATCT	gb1626	A/G	1626	N	N	N	N	N	G	N	N	N	N	A	N	G	A	N	N	N	N	N	N	N	N	N	G	A	N	G	N	N	N	N	G	N	N	G	N	N	G	N	G	G	G	A	N	N	G
TGCAGTCCCTTCTCACGATGTCGTCGCACTACCAAGCATGTGAGTAGCTGGTGGAGCCACATCT	gb1627	A/G	1627	N	N	N	N	N	G	N	N	N	N	A	N	G	A	N	N	N	N	N	N	N	N	N	G	A	N	G	N	N	N	N	G	N	N	G	N	N	G	N	G	G	G	A	N	N	G
TGCAGTCCGATCTGGCTGTTCAGTTTGCACTGTTGCAAGGCTGCCTGGTGCGGGTTGGGAGATT	gb1628	C/G	1628	N	N	N	N	N	G	N	H	C	N	N	G	N	C	N	N	N	C	N	C	N	C	N	N	C	N	N	N	N	N	N	N	G	N	N	N	N	C	G	C	N	N	N	C	N	C
TGCAGTCCGCATGCTGTCCATGACCACCTTCGGCTTCACATTGAAGATTTTGAGCCATAGGCCG	gb1629	C/T	1629	N	N	N	N	N	N	N	N	N	C	C	N	N	N	N	N	C	N	C	T	N	N	N	C	T	C	T	N	N	N	N	C	N	C	C	N	T	C	N	C	N	N	N	T	C	C
TGCAGTCCGCCCTATGAAACAACTTGCTTGTGGCAATCACTCAAATACGTTTTTTTGCAGAAGA	gb1630	C/T	1630	C	T	N	N	C	T	N	T	N	N	C	C	C	C	N	N	C	C	C	T	N	N	T	T	C	T	C	C	T	N	N	N	N	C	C	T	C	T	C	T	N	N	N	T	T	T
TGCAGTCCGCCTCTTTGGCATGCAACACGGCGTTGGCTTCGCCCAGTTGCCGTTGAAGGATGGC	gb1631	A/G	1631	N	N	N	N	N	A	N	A	N	A	G	N	A	N	N	N	N	A	N	N	N	N	N	G	A	N	N	N	N	N	N	N	N	A	A	N	N	N	N	N	N	N	N	G	A	G
TGCAGTCCGCCTCTTTGGCATGCAGCGCAGCGTTGGCTTCGCCCAGTTGCTGTTGAAGGATGGC	gb1632	A/G	1632	N	N	N	N	N	N	N	N	N	N	N	N	A	N	N	N	A	N	N	A	N	N	N	G	N	N	A	N	N	N	N	N	N	A	N	N	N	G	N	N	N	N	N	G	A	N
TGCAGTCCGTCAGACGGGGAGCGGATGGTGGATTGTGGGCCTCAGGGCACAGCGTGCCCTGCCT	gb1633	C/T	1633	C	N	N	N	C	N	N	C	C	N	N	C	C	N	N	N	N	N	N	C	N	N	N	C	C	N	T	N	T	N	N	N	T	N	N	T	T	C	C	T	N	N	N	T	T	C
TGCAGTCCGTCTGGCGTCCGAACGCGATGGCGGACGCGCAACCCCTCCTTAGCGCGCCAAGCAT	gb1634	C/T	1634	N	C	N	N	N	N	C	T	N	N	C	C	T	C	N	N	C	T	N	C	N	N	C	C	T	T	T	N	T	N	T	N	T	C	C	T	N	C	T	C	N	N	N	T	T	C
TGCAGTCCGTCTGGCGTCCGAACGCGATGGCGGACGCGCAACCCCTCCTTAGCGCGCCAAGCAT	gb1635	G/A	1635	N	G	N	N	N	N	G	A	N	N	G	G	A	G	N	N	G	A	N	G	N	N	G	G	A	A	A	N	A	N	A	N	A	G	G	A	N	G	A	G	N	N	N	A	A	G
TGCAGTCCGTGGTGTGGTTCGCCAAGCAGTCGGATACCTACTCGTCGGCCGCCCTCGCCACGGC	gb1636	A/G	1636	G	N	N	G	G	G	N	N	N	G	A	N	N	G	G	G	G	N	N	G	N	G	N	N	A	G	N	G	G	N	N	G	N	A	G	N	N	G	N	G	N	N	G	A	N	G
TGCAGTCCTAGGCCCAAGAATTGCTTCTCCATTTTGCGTACCTCCGCGAGGTACGCCTCCATGT	gb1637	C/T	1637	C	N	N	N	N	C	N	N	N	N	C	C	C	C	N	N	C	N	N	N	N	N	N	T	T	N	N	N	N	N	N	N	N	N	C	N	N	N	C	C	C	N	N	N	N	C
TGCAGTCCTAGGCCCAAGAATTGCTTCTCCATTTTGCGTACCTCCGCGAGGTACGCCTCCATGT	gb1638	C/T	1638	C	N	N	N	N	C	N	N	N	N	C	C	C	C	N	N	C	N	N	N	N	N	N	T	T	N	N	N	N	N	N	N	N	N	C	N	N	N	C	C	C	N	N	N	N	C
TGCAGTCCTATTACGCCGCCTCGCAGCAGGACCAGCAGCAGCACCAGCATCAGCAGCAGCAGCA	gb1639	T/C	1639	C	N	T	N	C	C	N	T	T	N	T	T	H	T	C	N	H	T	N	C	C	C	T	T	T	C	T	C	C	N	T	N	T	T	C	T	T	C	T	C	T	T	C	T	T	C
TGCAGTCCTATTACGCCGCCTCGCAGCAGTACCAGCAGCAGCACCAGCACCAGCAGCAGCAGCA	gb1640	C/T	1640	C	N	T	N	C	C	N	T	T	N	T	T	H	T	C	N	H	T	N	C	C	C	T	T	T	C	T	C	C	N	T	N	T	T	C	T	T	C	T	C	T	T	C	T	T	C
TGCAGTCCTCGGATATGGGAGGAGGAACTCTGGAGGCCTTGAACAACACCTTCCACGCATTTTT	gb1641	C/T	1641	N	N	N	N	N	T	N	C	T	N	C	N	C	N	N	N	T	T	N	C	T	N	N	H	T	N	C	N	C	N	N	N	N	N	N	N	N	N	N	N	C	N	N	T	T	C
TGCAGTCCTCGGTTTCCTCGGGCCGACCAAACTAAGCGCACGCACATGCATGCAAGGGATCGGC	gb1642	A/G	1642	G	N	A	N	N	A	N	N	G	N	G	A	G	G	N	N	G	G	A	A	N	N	N	G	G	G	A	A	A	N	A	N	A	N	G	N	G	A	N	G	N	A	G	A	G	A
TGCAGTCCTCTCCTCCTACTCCACCAACTGCCGTCTCTCTGATTCCTTCTACTGTCCTGGATCG	gb1643	C/T	1643	N	N	N	N	N	C	N	T	N	N	T	T	N	N	N	N	C	T	N	C	N	N	N	T	T	N	T	N	C	N	N	N	N	N	N	N	T	C	T	N	N	N	C	T	N	C
TGCAGTCCTCTCCTCCTACTCCACCAACTGCCGTCTCTCTGATTCCTTCTACTGTCCTGGATCG	gb1644	G/T	1644	N	N	N	N	N	G	N	T	N	N	T	T	N	N	N	N	G	T	N	G	N	N	N	T	T	N	T	N	G	N	N	N	N	N	N	N	T	G	T	N	N	N	G	T	N	G
TGCAGTCCTCTTGCTGATCGGGAATAATGCGAGGATGGGTGGAGAAGGCACAGAGACAGTTCTT	gb1645	A/G	1645	A	A	G	N	N	G	A	G	G	N	A	G	G	A	G	N	G	G	N	A	N	A	G	G	G	N	A	A	A	N	G	A	G	A	G	G	A	A	G	A	G	G	A	G	G	G
TGCAGTCCTGATGGGGACGCCTCTGCGGTGGCTCCATTCCG	gb1646	A/T	1646	A	N	T	N	N	A	N	N	N	N	A	A	T	N	N	N	A	A	N	T	N	N	T	A	A	T	T	A	A	N	N	N	N	N	A	T	N	A	A	T	A	A	A	T	T	A
TGCAGTCCTTGAATCACTTGGTGAAGTCCCCGAGCCACTTGGTGAAGTCCCCG	gb1647	A/G	1647	N	N	N	N	N	N	N	A	N	G	A	N	N	N	N	N	A	N	N	N	N	N	N	N	N	N	A	G	N	N	N	N	N	A	A	N	N	G	N	N	N	N	A	N	N	G
TGCAGTCCTTGCAGCAGAAGTACAGAGCAGCCTCCTTAGGCAGACCTTCAATTCAGCAATAAAG	gb1648	C/T	1648	N	N	N	N	N	T	N	T	C	N	C	T	N	C	N	N	N	N	N	T	N	C	N	N	T	C	T	N	N	N	T	C	N	C	N	N	N	N	N	C	N	N	N	T	N	C
TGCAGTCCTTGCCAACACAATCAAGCGTCCACTTTTGAGCGTCTGCCACAATCAGGTGATGCGT	gb1649	C/T	1649	C	C	N	N	N	C	C	C	N	T	T	C	C	C	N	N	C	C	C	N	N	T	N	H	T	T	N	C	C	C	T	N	T	C	C	C	T	C	T	C	C	C	C	T	C	C
TGCAGTCCTTGCCAACACAATCAAGCGTCCACTTTTGAGCGTCTGCCACAATCAGGTGATGCGT	gb1650	G/A	1650	G	G	N	N	N	G	G	G	N	A	A	G	G	G	N	N	G	G	G	N	N	A	N	H	A	A	N	G	G	G	A	N	A	G	G	G	A	G	A	G	G	G	G	A	G	G
TGCAGTCGCCACCAATCTTCCCTCGCCACCAAGAGAAGGAAGGGAGGGAATCATATCTGGATTT	gb1651	A/G	1651	A	N	N	N	G	A	N	N	A	N	G	A	A	G	N	N	A	N	N	G	N	N	N	A	N	A	A	G	G	N	N	A	G	A	A	A	N	A	G	N	A	A	N	G	N	A
TGCAGTCGCCAGTTTGGCATGACCCACCTTTGCCAAGGAGTGAGCAGCCTGTGCGTGCCCAGAT	gb1652	A/G	1652	N	N	N	N	N	N	N	G	N	N	G	G	N	N	N	N	H	N	N	G	N	N	A	H	A	N	N	N	N	N	N	N	A	A	A	G	N	A	N	G	G	N	N	A	N	A
TGCAGTCGGACGCACGCAAGCGTCAAATAGGATTCGCCGACACTTTTGCCGCAGCGAGCATCCA	gb1653	A/G	1653	A	N	A	N	N	A	N	G	N	N	G	N	A	N	G	N	A	G	N	G	N	N	N	A	G	N	A	N	G	N	N	A	N	A	A	N	N	H	A	A	A	N	N	G	A	A
TGCAGTCGGAGGGGTTCCCGAGCCAGGAGTATGAGCCGCCGAGCAATGCCGAGATCGGAAGAGC	gb1654	G/C	1654	N	N	N	N	N	G	G	G	G	N	G	N	G	G	N	N	C	C	N	G	N	N	N	G	N	N	N	N	N	N	N	G	N	G	G	G	G	N	G	C	G	N	N	H	N	N
TGCAGTCGGAGGTCTTCCCGAGCCAGGAGTATGAGCCGCCGAGCAATGCCGAGATCGGAAGAGC	gb1655	C/G	1655	N	N	N	N	N	G	G	G	G	N	G	N	G	G	N	N	C	C	N	G	N	N	N	G	N	N	N	N	N	N	N	G	N	G	G	G	G	N	G	C	G	N	N	H	N	N
TGCAGTCGGATCATAGGACCTCCTGACGGGCATGACTCGGTAGTCGGGTACCTGGAAAACATGA	gb1656	T/C	1656	N	N	N	N	N	T	N	T	N	C	N	T	T	N	T	N	T	N	N	C	N	T	N	T	N	N	N	N	N	N	N	N	N	N	N	T	C	T	N	T	N	N	N	N	N	N
TGCAGTCGGATCATAGGACCTCCTGACGGGCATGACTCGGTAGTCGGTCACCTGGAAAACATGA	gb1657	C/T	1657	N	N	N	N	N	T	N	T	N	C	N	T	T	N	T	N	T	N	N	C	N	T	N	T	N	N	N	N	N	N	N	N	N	N	N	T	C	T	N	T	N	N	N	N	N	N
TGCAGTCGGCGGACGACTCGTGCGGCGCTAGCAGCGGCGCGGCGGGGGAGAGCCGCAGGGGCTC	gb1658	G/T	1658	N	N	N	N	N	G	N	N	N	G	N	N	T	N	N	N	T	N	N	T	N	N	N	H	N	N	N	T	N	N	N	N	G	N	T	T	N	G	N	T	N	N	N	T	N	N
TGCAGTCGGCGGACGACTCGTGCGGCGCTAGCAGCGGCGCGGCGGGGGAGAGCCGCAGGGGCTC	gb1659	C/A	1659	N	N	N	N	N	C	N	N	N	C	N	N	A	N	N	N	A	N	N	A	N	N	N	H	N	N	N	A	N	N	N	N	C	N	A	A	N	C	N	A	N	N	N	A	N	N
TGCAGTCGGCGGACGACTCGTGCGGCGCTAGCAGCGGCGCGGCGGGGGAGAGCCGCAGGGGCTC	gb1660	T/C	1660	N	N	N	N	N	T	N	N	N	T	N	N	C	N	N	N	C	N	N	C	N	N	N	H	N	N	N	C	N	N	N	N	T	N	C	C	N	T	N	C	N	N	N	C	N	N
TGCAGTCGGGCGCGATTTTCACTGGAAGTCGCATCGTACCGATCTCGCGGCTGGCTGGAACCGC	gb1661	C/T	1661	N	N	N	N	N	N	N	N	N	C	N	N	C	N	N	N	N	T	N	T	N	N	N	N	T	C	N	N	T	N	N	N	N	N	C	C	N	N	T	N	T	N	N	N	N	T
TGCAGTCGTAGCGGTAGCGTTGCGAACAACAAGAGCGTCGCGAACGGCCAGACAGGAGAGAATA	gb1662	A/G	1662	G	N	A	N	N	A	N	N	N	N	N	N	A	A	N	N	G	A	N	G	N	N	N	G	A	G	A	A	N	N	N	A	A	N	A	A	N	G	A	N	N	A	G	G	N	N
TGCAGTCGTCAGCAAGATCTTCAGGGTGCAGCGCCGCCGTCACCACCACGAACGATGCTGCATT	gb1663	C/G	1663	C	N	G	N	C	N	N	C	N	N	C	H	G	C	N	N	H	C	G	C	N	G	N	G	C	G	G	N	C	N	N	G	C	G	N	G	N	G	C	N	G	N	C	C	G	G
TGCAGTCGTCCATCTTCATCGTGTCTGATTGTTTGGAAGTCATCAACAACATAAACTCTCCAAC	gb1664	A/G	1664	N	N	N	N	N	N	G	G	N	N	N	G	G	A	N	N	N	G	G	G	A	A	N	G	G	A	N	A	N	N	N	N	N	N	G	G	G	G	A	A	N	N	N	A	A	N
TGCAGTCGTCCATCTTCATCGTGTCTGATTGTTTGGAAGTCATCAACAACATAAACTCTCCAAC	gb1665	T/C	1665	N	N	N	N	N	N	C	C	N	N	N	C	C	T	N	N	N	C	C	C	T	T	N	C	C	T	N	T	N	N	N	N	N	N	C	C	C	C	T	T	N	N	N	T	T	N
TGCAGTCGTCGTCATCCACGACAGGGCCAGCCATCGCCACCGCCGCCAGATCTATCGTGCCTCC	gb1666	A/G	1666	N	N	N	N	N	G	N	N	A	A	N	G	N	N	N	N	A	N	N	N	N	N	N	G	A	N	N	N	N	N	N	N	N	N	N	N	N	N	N	N	N	N	N	A	A	G
TGCAGTCGTCGTCATCCACGACAGGGCCAGCCATCGCCACCGCCGCCAGATCTATCGTGCCTCC	gb1667	G/A	1667	N	N	N	N	N	A	N	N	G	G	N	A	N	N	N	N	G	N	N	N	N	N	N	A	G	N	N	N	N	N	N	N	N	N	N	N	N	N	N	N	N	N	N	G	G	A
TGCAGTCGTCGTCATCCACGACAGGGCCAGCCATCGCCACCGCCGCCAGATCTATCGTGCCTCC	gb1668	T/C	1668	N	N	N	N	N	C	N	N	T	T	N	C	N	N	N	N	T	N	N	N	N	N	N	C	T	N	N	N	N	N	N	N	N	N	N	N	N	N	N	N	N	N	N	T	T	C
TGCAGTCGTTTCCGCCAGCTTTATCTTAGAAAAAACAAAAAAAGATCACGTCCATCTCCAAAAG	gb1669	A/G	1669	N	N	A	N	N	G	N	G	A	N	N	G	N	N	G	N	A	G	N	G	N	N	G	G	G	A	G	N	N	N	N	N	N	N	G	G	N	G	A	H	N	N	N	A	N	N
TGCAGTCTACTCGGTTCAGACCAACACTTAGACAAGCATTGCCCG	gb1670	A/G	1670	N	N	N	N	N	G	A	N	N	N	A	A	G	N	N	N	N	N	N	N	N	N	N	A	N	A	N	N	N	N	N	N	G	N	G	N	N	A	N	N	G	G	N	N	N	N
TGCAGTCTACTCGGTTCGGACAAACACTTAGACAAGCACTGGCCCGTGGGGGCTAAAATAAAGA	gb1671	A/C	1671	N	A	N	N	N	N	C	C	N	N	N	N	C	C	N	N	C	N	N	N	N	A	N	C	C	C	A	A	N	N	N	N	N	C	C	N	N	A	C	C	C	N	N	N	N	N
TGCAGTCTCAACCCCACACGATAACGAGTCCATCCAAGAGGATCAGGAGATGGTTAGGGATGAT	gb1672	A/G	1672	A	G	A	A	G	A	G	A	G	A	G	G	G	A	N	N	A	A	G	G	N	N	A	H	G	A	G	N	G	N	N	G	A	A	A	G	G	G	G	H	G	G	A	G	A	G
TGCAGTCTCAACGGCGATTGAGCCGAACACTAGCCTTATCCTTCGCGAGGCCCGTGACTCCACA	gb1673	C/T	1673	N	N	C	N	N	N	N	N	N	N	N	N	N	N	N	N	N	T	N	T	N	N	N	T	N	N	N	N	N	N	N	N	N	T	T	C	N	N	T	N	N	N	T	T	T	T
TGCAGTCTCAGACGGCTGCGCCGCTTCTCGCGGTACTTGGCATCCCGCGATCAAGTTGCTTCCG	gb1674	G/T	1674	T	N	N	N	N	N	T	T	G	G	G	G	T	H	N	N	G	N	N	T	N	N	N	H	T	G	G	G	T	N	N	G	T	G	G	N	T	G	T	G	G	N	G	T	N	G
TGCAGTCTCAGACGGCTGCGCCGCTTCTCGCGGTACTTGGCATCCCGCGATCAAGTTGCTTCCG	gb1675	T/C	1675	C	N	N	N	N	N	C	C	T	T	T	T	C	H	N	N	T	N	N	C	N	N	N	H	C	T	T	T	C	N	N	T	C	T	T	N	C	T	C	T	T	N	T	C	N	T
TGCAGTCTCCACCACACGGACTTGCCACCATGACGGCGGCTCCTCTGTTATCGTTGACGGATGC	gb1676	G/T	1676	G	N	T	T	N	G	T	G	N	N	T	G	G	G	G	N	T	G	T	G	N	N	N	G	G	G	H	G	G	N	N	T	T	N	G	N	G	N	N	T	G	N	N	G	G	G
TGCAGTCTCCGTGCAGCTACACTGTTGACTGCCCTCTCCTGAAAACGAAAAAGGGTTTCCCCCG	gb1677	C/G	1677	C	N	N	N	N	N	N	C	G	N	C	C	C	N	N	C	N	G	N	N	N	C	N	N	C	N	N	N	N	N	N	N	N	N	G	N	N	G	C	G	N	N	N	C	N	G
TGCAGTCTCCGTGCAGCTACACTGTTGACTGCCCTCTCCTGAAAACGAAAAAGGGTTTCCCCCG	gb1678	G/C	1678	G	N	N	N	N	N	N	G	C	N	G	G	G	N	N	G	N	C	N	N	N	G	N	N	G	N	N	N	N	N	N	N	N	N	C	N	N	C	G	C	N	N	N	G	N	C
TGCAGTCTCGGTGTTGAAGAAAAGACCTGCTTTCCGCACGGGCACGGCCG	gb1679	A/C	1679	N	N	N	N	N	A	N	N	A	N	A	N	A	A	N	N	N	A	A	N	N	N	N	N	N	N	N	N	N	N	N	N	N	N	A	N	N	C	N	N	N	N	N	N	N	C
TGCAGTCTCGGTGTTGAAGAAAAGACCTGCTTTCCGCACGGGCACGGCCG	gb1680	A/C	1680	N	N	N	N	N	A	N	N	A	N	A	N	A	A	N	N	N	A	A	N	N	N	N	N	N	N	N	N	N	N	N	N	N	N	A	N	N	C	N	N	N	N	N	N	N	C
TGCAGTCTCGGTGTTGAAGAAAAGACCTGCTTTCCGCACGGGCACGGCCG	gb1681	A/G	1681	N	N	N	N	N	A	N	N	A	N	A	N	A	A	N	N	N	A	A	N	N	N	N	N	N	N	N	N	N	N	N	N	N	N	A	N	N	G	N	N	N	N	N	N	N	G
TGCAGTCTCTGGAATAATAGAGAAATTCGTCCAGAGCAGGAAAAAAAACATGGCAGGCCGAATC	gb1682	A/G	1682	N	N	N	N	N	N	N	G	N	N	A	N	A	G	N	N	N	N	N	G	N	N	N	N	A	N	A	G	N	N	N	N	N	A	N	N	N	N	G	N	N	N	N	A	G	N
TGCAGTCTCTGGATAAATGGGCAAATTAGCAGAACGAAAAAAAAACATGGCGTGGGCCGAATCT	gb1683	A/G	1683	N	N	N	N	N	A	G	N	N	N	N	N	A	A	N	N	N	A	N	A	N	N	G	N	A	N	A	N	A	N	N	H	G	A	A	N	N	A	N	A	N	N	H	A	A	A
TGCAGTCTGATCAATTTGTGGCTGCCAAGTATTTTCCACGGCTGTGTGTATGTGATGGCTGTGT	gb1684	C/T	1684	T	N	T	N	N	N	N	N	C	T	N	C	C	N	N	N	T	C	N	T	N	N	N	T	C	N	C	T	T	N	N	N	N	N	C	N	N	H	N	N	N	N	C	C	N	N
TGCAGTCTGCCTGCACGGATCCCAGAGGAGAATCTGAACCAAAATCAACCTCGGGATTGCTCAT	gb1685	G/T	1685	T	N	T	N	N	N	N	T	N	N	N	N	G	T	N	N	N	N	N	G	N	T	N	N	T	N	N	N	N	N	N	T	N	N	N	N	N	G	N	G	N	N	N	G	T	T
TGCAGTCTGCTGTTGCTGAGCGGGTTTGGCAGGGCGCCTGACATTGTTGGTCTTTGCCCGAAAT	gb1686	G/T	1686	G	N	N	N	N	N	N	N	N	N	G	N	T	T	N	N	G	G	N	H	N	G	N	H	G	G	G	G	T	N	G	N	N	T	N	T	G	G	G	T	N	N	N	T	G	G
TGCAGTCTGGCTGCGATGGTTTCCTCGCTTCCTCCACCTTCTTTAGAAAAATAGAGACGGAGGC	gb1687	C/T	1687	N	N	T	N	T	C	C	T	T	C	C	C	T	T	T	N	C	C	N	C	N	T	C	C	T	N	T	T	N	T	N	N	N	H	T	T	C	C	T	C	T	T	N	T	N	C
TGCAGTCTTCTTCCCCATCAGTGTGGTGCAGAGGTCCTTGAAGCAGCGCAGTATGGTCGCAGAG	gb1688	A/G	1688	N	A	N	N	N	G	N	N	N	N	A	A	G	N	A	N	G	N	A	G	N	N	N	G	G	G	H	N	N	N	N	N	N	A	N	N	A	N	N	H	N	N	N	G	A	A
TGCAGTCTTCTTCCCCATCAGTGTGGTGCAGAGGTCCTTGAAGCAGCGCAGTATGGTCGCAGAG	gb1689	A/C	1689	N	A	N	N	N	C	N	N	N	N	A	A	C	N	A	N	C	N	A	C	N	N	N	C	C	C	H	N	N	N	N	N	N	A	N	N	A	N	N	H	N	N	N	C	A	A
TGCAGTCTTCTTCTTCACCGCGACCTTCACATGCTCCTTCACCGACACGACCCTCGTGTGATGC	gb1690	C/G	1690	C	N	N	N	N	N	N	N	N	N	N	N	G	N	N	N	N	N	N	N	N	N	N	G	N	G	C	G	N	N	N	C	N	N	C	N	G	G	N	N	N	N	C	C	N	C
TGCAGTCTTTCTGGAGGAGATGAGACCAAGGGAGTTGACGTCCTGGTTGTGCTGCTCGGCGCTC	gb1691	C/T	1691	T	T	C	N	N	T	N	N	C	N	C	T	T	N	N	T	H	T	N	T	N	T	N	T	T	T	T	T	T	N	C	C	C	T	T	C	T	C	T	C	T	N	H	T	N	T
TGCAGTCTTTCTGGAGGAGATGAGACCAAGGGAGTTGACGTCCTGGTTGTGCTGCTCGGCGCTC	gb1692	T/C	1692	C	C	T	N	N	C	N	N	T	N	T	C	C	N	N	C	H	C	N	C	N	C	N	C	C	C	C	C	C	N	T	T	T	C	C	T	C	T	C	T	C	N	H	C	N	C
TGCAGTCTTTCTGGAGGAGATGAGACCAAGGGAGTTGACGTCCTGGTTGTGCTGCTCGGCGCTC	gb1693	G/A	1693	A	A	G	N	N	A	N	N	G	N	G	A	A	N	N	A	H	A	N	A	N	A	N	A	A	A	A	A	A	N	G	G	G	A	A	G	A	G	A	G	A	N	H	A	N	A
TGCAGTCTTTGTTGTCCCGCGATCCCATCTGGAGGCCTTTTTCGGTACTGAGGGAGTCCTGGAC	gb1694	C/T	1694	N	N	N	N	N	C	N	N	N	N	N	N	T	C	N	T	N	T	N	C	N	N	N	C	T	T	T	C	N	N	N	C	N	N	N	N	T	N	N	N	N	N	N	T	N	C
TGCAGTCTTTGTTGTCCCGCGATCCCATCTGGAGGCCTTTTTCGGTACTGAGGGAGTCCTGGAC	gb1695	G/A	1695	N	N	N	N	N	G	N	N	N	N	N	N	A	G	N	A	N	A	N	G	N	N	N	G	A	A	A	G	N	N	N	G	N	N	N	N	A	N	N	N	N	N	N	A	N	G
TGCAGTCTTTTTGGATAATTGGTAGAATCGCAGAACTGGGAAAAAACATGATACGGGCCGTATC	gb1696	C/T	1696	N	T	N	N	N	N	N	N	T	N	N	T	T	C	N	N	N	N	N	N	N	N	N	C	T	N	T	N	C	N	N	C	N	N	T	N	N	T	T	T	C	N	T	T	N	C
TGCAGTCTTTTTGGATAATTGGTAGAATCGCAGAACTGGGAAAAAACATGATACGGGCCGTATC	gb1697	G/A	1697	N	A	N	N	N	N	N	N	A	N	N	A	A	G	N	N	N	N	N	N	N	N	N	G	A	N	A	N	G	N	N	G	N	N	A	N	N	A	A	A	G	N	A	A	N	G
TGCAGTCTTTTTGGATAATTGGTAGAATCGCAGAACTGGGAAAAAACATGATACGGGCCGTATC	gb1698	T/C	1698	N	C	N	N	N	N	N	N	C	N	N	C	C	T	N	N	N	N	N	N	N	N	N	T	C	N	C	N	T	N	N	T	N	N	C	N	N	C	C	C	T	N	C	C	N	T
TGCAGTGAAAGCCACATCTAGGTTGAACTTCAACATATCGGTTTCAGGCGGTTCCCATTTGGGC	gb1699	C/T	1699	C	N	C	C	T	C	C	N	C	C	C	N	T	C	N	N	C	N	N	C	N	N	N	C	N	C	N	C	C	C	N	C	N	N	T	C	N	C	N	T	C	C	N	N	T	C
TGCAGTGAACAGTTTTCTCAAGCCTGAAATTAGCATTCTGTCACAGATTCACAGTAAGTAGCAT	gb1700	C/G	1700	G	N	G	N	N	G	C	G	C	N	G	G	G	C	G	N	H	C	N	C	N	G	N	G	C	G	H	G	C	N	G	C	N	G	G	G	C	G	C	G	C	C	G	G	C	H
TGCAGTGAAGCAACAACCCGCGTCGCCGTGGGGAAGCAGCGCCTCATGATTCGCAGCAGGAGTC	gb1701	A/G	1701	N	N	N	N	N	N	N	N	G	N	N	N	A	G	N	N	N	N	H	G	N	N	N	N	N	N	G	N	N	N	N	A	N	N	A	G	N	G	A	A	N	N	G	G	A	A
TGCAGTGAAGCGTGGCGGCACCGACCGTGTGGTGTTGCATGCTAGCCGACGGGTTGCAGCAACC	gb1702	C/G	1702	N	N	G	N	N	N	N	N	G	N	N	G	G	N	N	N	C	G	N	C	N	N	G	N	G	N	G	N	G	N	G	N	N	G	G	N	N	G	G	G	N	C	N	G	N	C
TGCAGTGAAGCGTGGCGGCACCGACCGTGTGGTGTTGCATGCTAGCCGACGGGTTGCAGCAACC	gb1703	A/G	1703	N	N	G	N	N	N	N	N	G	N	N	G	G	N	N	N	A	G	N	A	N	N	G	N	G	N	G	N	G	N	G	N	N	G	G	N	N	G	G	G	N	A	N	G	N	A
TGCAGTGACATACTTCTCTACCCATTTCCGAATTTGAGAAAAAAAATTCATTTCCAGAAAAAAA	gb1704	A/C	1704	A	N	N	C	C	A	C	A	C	C	C	A	A	C	N	N	C	C	N	A	N	N	A	H	A	C	A	C	C	A	A	N	A	C	C	A	A	C	A	C	C	N	A	A	C	C
TGCAGTGACCTTTTTAGTGGACACATCAATTATCTCTCTTGTTGCTTCTCACAAAAAAAAGTCT	gb1705	A/G	1705	N	N	N	N	N	N	G	G	N	N	G	A	A	A	N	N	H	A	N	G	N	A	N	G	G	N	G	N	G	N	N	G	G	A	A	N	A	A	G	A	G	G	G	G	G	G
TGCAGTGACCTTTTTAGTGGACACATCAATTATCTCTCTTGTTGCTTCTCACAAAAAAAAGTCT	gb1706	G/T	1706	N	N	N	N	N	N	T	T	N	N	T	G	G	G	N	N	H	G	N	T	N	G	N	T	T	N	T	N	T	N	N	T	T	G	G	N	G	G	T	G	T	T	T	T	T	T
TGCAGTGACGTGCCTTATAGAGAAATAACAGCAAAAATAGTTAGTGGATGAAAAAAATGCTGAT	gb1707	A/T	1707	A	N	N	N	N	N	N	N	N	N	T	N	A	N	N	N	A	T	N	N	N	N	N	A	T	A	A	N	N	N	N	N	N	N	A	A	N	A	T	A	N	N	T	T	A	A
TGCAGTGACGTGCCTTATAGAGAAATAACAGCAAAAATAGTTAGTGGATGAAAAAAATGCTGAT	gb1708	C/G	1708	C	N	N	N	N	N	N	N	N	N	G	N	C	N	N	N	C	G	N	N	N	N	N	C	G	C	C	N	N	N	N	N	N	N	C	C	N	C	G	C	N	N	G	G	C	C
TGCAGTGACTAATGGTGTAATACATTTACATCGGGGGTATCTTTGTTTCTCACTGAGGGAGAAC	gb1709	C/T	1709	T	N	N	N	N	T	N	T	T	T	T	N	T	C	N	N	H	T	N	T	N	N	N	H	T	N	C	N	C	N	N	C	T	T	T	C	C	T	T	C	C	N	T	C	C	N
TGCAGTGACTTGGGAGCGGAGACGGCTGCAATGCGTGCGTGCTGCATGCAACTGTACTAGTGGA	gb1710	C/T	1710	T	C	N	N	N	N	C	T	N	N	C	N	C	T	N	N	H	T	N	C	N	N	T	T	T	N	C	N	N	N	N	N	N	C	C	C	N	C	C	T	N	T	T	T	N	T
TGCAGTGACTTGGGAGCGGAGACGGCTGCAATGCGTGCGTGCTGCATGCAACTGTACTAGTGGA	gb1711	C/T	1711	T	C	N	N	N	N	C	T	N	N	C	N	C	T	N	N	H	T	N	C	N	N	T	T	T	N	C	N	N	N	N	N	N	C	C	C	N	C	C	T	N	T	T	T	N	T
TGCAGTGACTTGGGAGCGGAGACGGCTGCAATGCGTGCGTGCTGCATGCAACTGTACTAGTGGA	gb1712	A/G	1712	G	A	N	N	N	N	A	G	N	N	A	N	A	G	N	N	H	G	N	A	N	N	G	G	G	N	A	N	N	N	N	N	N	A	A	A	N	A	A	G	N	G	G	G	N	G
TGCAGTGAGTGCGGTAGTACCGCGCCAGAGGGCGGTAGTACCAAACAAGCGGTAGTACCGCGCC	gb1713	A/G	1713	N	N	N	N	N	G	G	G	N	N	G	N	G	N	N	N	A	N	N	N	N	N	N	N	N	N	A	N	N	N	N	G	N	N	N	N	N	N	N	A	N	G	A	A	N	N
TGCAGTGATCGGCACTTTTAGTGCTCTAACTTGCACGTACAAAAGGACAAAAATTTTGAAAGGC	gb1714	A/T	1714	N	N	N	N	N	A	A	A	T	N	A	N	A	N	N	N	H	N	N	A	N	A	N	A	A	N	T	A	N	A	N	A	N	N	T	N	N	T	A	A	N	N	N	T	N	A
TGCAGTGATCGGCACTTTTAGTGCTCTAACTTGCACGTACAAAAGGACAAAAATTTTGAAAGGC	gb1715	A/T	1715	N	N	N	N	N	A	A	A	T	N	A	N	A	N	N	N	H	N	N	A	N	A	N	A	A	N	T	A	N	A	N	A	N	N	T	N	N	T	A	A	N	N	N	T	N	A
TGCAGTGATGAGCCCCACCGATGAACGATCAACCGTCCAAGCATTGGTTCTCTGGATAACGGAC	gb1716	C/T	1716	N	N	N	N	N	N	N	N	N	N	N	N	T	N	N	C	T	N	N	N	N	N	N	N	T	T	C	N	N	T	N	N	N	N	N	C	N	C	N	N	N	N	T	C	T	T
TGCAGTGATGGGTTAGAAATAATGCAACATCTTATGGTGGACTGCGTGCTTGTGCGGGATGTCT	gb1717	A/G	1717	A	N	A	N	N	A	N	A	N	N	G	A	A	N	N	N	N	N	N	G	N	N	N	H	N	N	A	N	G	N	N	N	G	N	A	N	N	G	N	N	N	N	G	G	A	G
TGCAGTGATTTCCCGTTTGCAGTGAACTGATTTGTCTACGTGTTCACTCTCCGAGTTTTTTTTC	gb1718	C/T	1718	N	N	N	C	N	N	C	T	T	N	C	C	T	N	N	N	C	N	N	C	N	N	N	C	T	N	T	N	N	T	N	N	T	T	N	T	N	C	N	N	T	N	N	T	N	C
TGCAGTGATTTCCCGTTTGCAGTGAACTGATTTGTCTACGTGTTCACTCTCCGAGTTTTTTTTC	gb1719	C/T	1719	N	N	N	C	N	N	C	T	T	N	C	C	T	N	N	N	C	N	N	C	N	N	N	C	T	N	T	N	N	T	N	N	T	T	N	T	N	C	N	N	T	N	N	T	N	C
TGCAGTGCAATCGCTCGGGATCAGTACGTGAATGCCTTGCTCGGGTTCAGTTAGAGCCCAACGC	gb1720	T/C	1720	C	N	N	N	N	N	C	C	T	N	N	T	N	N	N	N	N	C	N	T	N	N	N	C	T	T	T	N	C	N	N	N	N	N	C	N	N	C	T	C	T	N	T	C	T	T
TGCAGTGCACCCTGCTGTTTCTTATATTTCTTACTGCTACATGTGTGCGGAGTTCTTGTGGTGT	gb1721	C/T	1721	C	N	N	N	T	C	C	N	N	N	C	N	C	N	N	N	C	C	T	C	N	N	N	H	T	C	C	N	C	N	T	N	N	C	C	T	T	T	T	T	C	C	T	T	C	C
TGCAGTGCACTCACCCCAATCTGACAGACCGAATCTAAATCACGACCACCAAGCACCATCTGAC	gb1722	C/T	1722	N	T	N	N	C	N	N	N	N	C	T	T	T	N	C	N	C	C	N	N	N	N	N	T	T	N	N	N	N	N	N	N	N	T	C	N	N	N	C	C	N	N	T	C	T	T
TGCAGTGCACTCACCCCAATCTGACAGACCGAATCTAAATCACGACCACCAAGCACCATCTGAC	gb1723	A/G	1723	N	G	N	N	A	N	N	N	N	A	G	G	G	N	A	N	A	A	N	N	N	N	N	G	G	N	N	N	N	N	N	N	N	G	A	N	N	N	A	A	N	N	G	A	G	G
TGCAGTGCACTCACCCCAATCTGACAGACCGAATCTAAATCACGACCACCAAGCACCATCTGAC	gb1724	C/T	1724	N	T	N	N	C	N	N	N	N	C	T	T	T	N	C	N	C	C	N	N	N	N	N	T	T	N	N	N	N	N	N	N	N	T	C	N	N	N	C	C	N	N	T	C	T	T
TGCAGTGCAGACGGTATACTTACTCTAGAGTGCAAGCAAAGGAGAAACCGAGGGGAGGAGGAGG	gb1725	C/G	1725	G	N	N	N	N	N	N	G	N	N	G	N	G	N	N	N	N	N	N	G	N	N	N	N	C	N	C	N	N	G	N	N	N	N	N	N	C	G	N	N	N	N	N	G	C	N
TGCAGTGCAGCAGACAAGAGAGGGCGGCGGGGGGTCACGAGAGGGTGCAGGTCGCCGAGATCGG	gb1726	C/G	1726	N	N	N	N	N	C	N	N	N	C	C	N	C	N	N	N	G	N	N	C	N	N	N	G	N	N	G	N	N	N	N	N	N	N	N	G	N	N	G	G	C	N	G	G	N	G
TGCAGTGCAGCGCATCGGCAACACTGACGCGCGAGTCCAAGGACATCATGCAAAATATAAAACG	gb1727	A/C	1727	C	N	N	N	N	C	N	N	N	N	C	C	C	A	N	N	A	C	N	C	N	N	N	C	N	N	A	A	C	N	N	N	N	N	A	N	N	C	A	N	N	C	C	A	A	C
TGCAGTGCAGTGGCCTAGCAGACTGGTGAGGAGACATCTTCCCGCCACAAGCCAGAAGTTGGGC	gb1728	C/T	1728	N	N	N	N	T	N	N	T	N	N	C	N	T	N	N	N	T	N	N	T	N	N	N	T	T	T	N	N	N	N	N	N	N	N	C	N	T	T	T	T	N	N	N	C	T	N
TGCAGTGCAGTGGCCTAGCAGACTGGTGAGGAGACATCTTCCCGCCACAAGCCAGAAGTTGGGC	gb1729	T/C	1729	N	N	N	N	C	N	N	C	N	N	T	N	C	N	N	N	C	N	N	C	N	N	N	C	C	C	N	N	N	N	N	N	N	N	T	N	C	C	C	C	N	N	N	T	C	N
TGCAGTGCCAATGCCAGTGTGCCATGCCACGGACCGCGATGCGCACCAATGTTCGGAGGTTCGG	gb1730	C/T	1730	N	N	N	N	N	C	N	T	C	N	N	C	C	T	N	N	C	T	N	H	N	N	T	C	T	N	C	T	T	C	N	C	N	C	C	C	T	C	T	N	N	C	T	T	N	C
TGCAGTGCCATCTTCGCCCAACACAGTGTCATCGTCGTTTTAGTTGTCTCCGAACCATTGAAGC	gb1731	A/C	1731	N	N	C	N	N	N	C	N	N	N	N	C	C	C	N	N	C	N	C	A	N	N	N	H	C	N	A	N	N	N	N	A	N	N	N	A	N	C	N	N	A	N	C	C	C	A
TGCAGTGCCATCTTCGCCCAACACAGTGTCATCGTCGTTTTAGTTGTCTCCGAACCATTGAAGC	gb1732	G/A	1732	N	N	A	N	N	N	A	N	N	N	N	A	A	A	N	N	A	N	A	G	N	N	N	H	A	N	G	N	N	N	N	G	N	N	N	G	N	A	N	N	G	N	A	A	A	G
TGCAGTGCCCTCTAGCATTGAAACTTCTGCGGGCGGAGTCTCTGCGCCAGTCCATGGTGGGCCG	gb1733	A/G	1733	N	N	N	N	A	G	G	A	N	N	N	N	A	N	N	N	G	G	N	G	N	N	N	G	N	N	N	A	N	N	N	N	N	N	G	A	N	G	N	G	A	N	N	A	N	G
TGCAGTGCCTGATGTCGCGGGAGTAGTTGTTGATGTTAGTCCTGGAGTGAATGGTCTCACAGCG	gb1734	A/G	1734	N	N	G	N	A	A	N	G	G	G	N	N	N	G	N	N	G	G	N	G	N	N	N	G	N	A	A	N	N	N	G	N	G	N	A	N	N	G	N	N	N	G	N	A	A	G
TGCAGTGCCTTGCGCCGTTGTTTGAAGATCGCAGGAGCCCGTCCTGCCCACCCCGAGATCGGAA	gb1735	C/G	1735	G	N	N	N	N	G	N	G	N	N	C	N	G	N	N	N	N	G	N	G	N	N	N	G	G	G	G	G	N	C	N	N	N	N	G	C	G	C	G	C	N	N	H	G	G	C
TGCAGTGCCTTTGGTTATCCTGTAGCGGTACGTGGAGCAAGGCGACGACGGTGTTGCTGCCATG	gb1736	C/G	1736	G	N	N	N	N	N	N	N	N	N	G	N	G	G	N	N	N	N	N	C	N	N	N	N	G	G	C	C	N	N	N	N	N	N	N	N	N	N	N	G	C	N	N	C	G	C
TGCAGTGCGACACTTTGCCACCACTGGCAATCATTGGAAATCCATATGCCAGCGCCATCAAAAG	gb1737	A/T	1737	A	N	A	N	N	T	N	T	A	N	A	T	T	A	N	N	A	A	N	A	N	T	N	T	N	N	N	A	N	N	N	N	N	A	N	T	N	T	A	T	N	N	A	A	N	A
TGCAGTGCGACACTTTGCCACCACTGGCAATCATTGGAAATCCATATGCCAGCGCCATCAAAAG	gb1738	A/G	1738	A	N	A	N	N	G	N	G	A	N	A	G	G	A	N	N	A	A	N	A	N	G	N	G	N	N	N	A	N	N	N	N	N	A	N	G	N	G	A	G	N	N	A	A	N	A
TGCAGTGCGCGCGTATAGCATGTATACGTACGCACGCTCGTTACTTGTGTGGCGGGGAAGGGGT	gb1739	A/G	1739	G	N	N	N	N	N	G	A	N	G	A	G	G	A	N	N	G	A	N	H	N	N	N	A	A	G	A	G	N	N	N	N	N	A	A	A	N	G	N	G	A	N	G	A	A	G
TGCAGTGCGCGCGTATAGCATGTATACGTACGCACGCTCGTTACTTGTGTGGCGGGGAAGGGGT	gb1740	G/T	1740	T	N	N	N	N	N	T	G	N	T	G	T	T	G	N	N	T	H	N	H	N	N	N	G	G	T	G	T	N	N	N	N	N	G	G	G	N	T	N	T	G	N	T	G	G	T
TGCAGTGCGCGGACCCGTACGCCGCCGCCCCGTACGTACAAGCGGGGGCGGCGGCGGACGTACG	gb1741	C/T	1741	N	N	C	N	N	N	N	N	T	N	T	C	T	T	N	N	H	N	N	T	N	N	N	H	N	N	T	N	N	N	N	N	T	C	N	N	N	T	C	N	N	N	N	T	C	T
TGCAGTGCGCGGCCTCGTACGCCGCCGCCCCGTACGTACGACCGAGATCGGAAGAGCGGTTCAG	gb1742	C/T	1742	N	N	N	N	N	N	C	N	N	N	N	C	T	N	N	N	C	N	N	T	N	N	N	T	N	N	N	N	N	N	N	N	N	T	T	N	N	T	N	N	N	N	N	T	N	T
TGCAGTGCGGTTGTGCGTGAGTTAGAGCATCTGCGGCCGAACGTCTCAAACCATCTTTCATACA	gb1743	C/T	1743	N	N	T	C	N	N	N	C	N	N	N	C	T	N	N	N	C	N	N	T	N	N	N	C	N	T	C	N	N	N	N	N	T	N	N	T	T	T	N	N	N	N	N	T	T	T
TGCAGTGCGTGCCTACTGTCGCAAAGTACAAATCAGACAAATGTGGTTGATTCGCTCGGGACAT	gb1744	C/T	1744	T	N	N	N	N	C	N	C	C	N	C	T	T	C	N	T	N	C	N	T	N	N	N	C	C	T	C	N	T	N	N	N	C	C	C	C	N	T	T	T	C	N	N	H	C	T
TGCAGTGCTAAATATTGTACTCCATCTGAATTGGAGTGTATCTTGCACGGCCTTGAGCCTTTGT	gb1745	A/G	1745	G	N	G	N	N	N	N	G	N	G	A	N	G	A	N	N	A	G	N	N	N	N	N	A	G	N	G	N	N	N	N	N	A	N	G	A	G	G	N	N	N	N	A	N	G	N
TGCAGTGCTACTTTTCTTTGAAAAAGGAAAACTTCCAGAAGGTATCAATGACATCGTCATCATA	gb1746	G/T	1746	N	N	T	N	G	T	N	N	N	N	N	N	T	T	N	N	G	T	N	G	N	N	N	T	N	N	T	T	N	N	N	N	N	T	T	N	G	G	N	N	G	G	G	G	N	G
TGCAGTGCTACTTTTCTTTGAAAAAGGAAAACTTCCAGAAGGTATCAATGACATCGTCATCATA	gb1747	A/G	1747	N	N	G	N	A	G	N	N	N	N	N	N	G	G	N	N	A	G	N	A	N	N	N	G	N	N	G	G	N	N	N	N	N	G	G	N	A	A	N	N	A	A	A	A	N	A
TGCAGTGCTGCTTCTTGCCACTCTCTCGGCGACCACCACGTACCAAGCAGGGATGAACCCGCCG	gb1748	C/T	1748	C	C	C	N	C	C	N	C	T	C	C	C	C	N	N	N	C	T	N	C	N	N	N	H	C	N	T	C	N	N	C	T	C	T	C	N	N	C	N	T	T	T	C	T	N	C
TGCAGTGCTGCTTCTTGCCACTCTCTCGGCGACCACCACGTACCAAGCAGGGATGAACCCGCCG	gb1749	C/G	1749	C	C	C	N	C	C	N	C	G	C	C	C	C	N	N	N	C	G	N	C	N	N	N	H	C	N	G	C	N	N	C	G	C	G	C	N	N	C	N	G	G	G	C	G	N	C
TGCAGTGCTTACCACGTTCAAGCCATGACAAGGCTTGGAGCAAACCACCTTTGTCTCCAATCGT	gb1750	C/G	1750	G	N	N	G	N	C	C	C	C	N	G	C	C	C	N	N	H	G	N	G	N	G	N	H	G	G	G	C	C	N	G	G	G	G	C	C	G	C	G	G	G	C	C	G	G	G
TGCAGTGCTTACCACGTTCAAGCCATGACAAGGCTTGGAGCAAACCACCTTTGTCTCCAATCGT	gb1751	A/G	1751	G	N	N	G	N	A	A	A	A	N	G	A	A	A	N	N	H	G	N	G	N	G	N	H	G	G	G	A	A	N	G	G	G	G	A	A	G	A	G	G	G	A	A	G	G	G
TGCAGTGCTTACCACGTTCAAGCCATGACAAGGCTTGGAGCAAACCACCTTTGTCTCCAATCGT	gb1752	T/G	1752	G	N	N	G	N	T	T	T	T	N	G	T	T	T	N	N	H	G	N	G	N	G	N	H	G	G	G	T	T	N	G	G	G	G	T	T	G	T	G	G	G	T	T	G	G	G
TGCAGTGGACGTCGTCGTTCGTTTCTGGGTTTTTCACTAAGAAAGGCAGAGCGAAGCACCTCAC	gb1753	C/G	1753	N	N	N	N	G	C	N	N	C	N	G	N	C	N	C	N	N	C	N	N	N	N	N	C	C	N	G	N	N	N	N	N	N	N	N	N	N	G	N	C	N	N	C	C	N	C
TGCAGTGGACGTCGTCGTTCGTTTCTGGGTTTTTCACTAAGAAAGGCAGAGCGAAGCACCTCAC	gb1754	G/C	1754	N	N	N	N	C	G	N	N	G	N	C	N	G	N	G	N	N	G	N	N	N	N	N	G	G	N	C	N	N	N	N	N	N	N	N	N	N	C	N	G	N	N	G	G	N	G
TGCAGTGGACGTCGTCGTTCGTTTCTGGGTTTTTCACTAAGAAAGGCAGAGCGAAGCACCTCAC	gb1755	C/T	1755	N	N	N	N	T	C	N	N	C	N	T	N	C	N	C	N	N	C	N	N	N	N	N	C	C	N	T	N	N	N	N	N	N	N	N	N	N	T	N	C	N	N	C	C	N	C
TGCAGTGGAGTGAATGCGGGCAACTGGTGCAGGGCGGGAACAAGAGCGGGCATGGGAGGAGGCG	gb1756	C/T	1756	C	N	N	N	N	C	N	T	N	N	T	C	C	T	N	T	H	C	N	C	N	N	N	N	N	N	N	N	T	N	N	N	N	N	C	N	N	C	C	N	N	C	T	T	N	N
TGCAGTGGATAAGAACAAGGATTTTGTCCCTGCGTGCCCAGTTGGCCTTGCTTACTTCATCGGC	gb1757	C/T	1757	N	N	C	N	T	T	C	C	C	N	C	N	T	N	N	N	T	C	N	T	N	N	C	T	C	C	T	C	C	T	C	N	N	C	C	C	N	C	T	C	T	N	T	C	N	T
TGCAGTGGATCGCGCGCATGGACTACGGCGACCCCGCGGAGGCCATGGGACTCCGAGATCGGAA	gb1758	A/G	1758	A	N	A	N	N	N	G	N	G	N	G	G	G	G	G	N	H	N	A	G	H	N	A	A	A	A	G	G	N	N	N	G	N	G	G	G	N	G	G	A	N	N	N	G	G	G
TGCAGTGGCAAAGCAAAAAAAAAGGACTGGACAAGCCTTGTTGCATTGACAACATTGAGGAGTT	gb1759	G/C	1759	N	N	N	N	N	N	N	N	N	N	N	G	C	G	N	N	G	C	N	N	N	N	N	G	C	G	G	G	N	N	G	G	N	C	N	G	N	C	C	G	G	N	N	G	G	N
TGCAGTGGCAAAGCAAAAAAAAAGTACTGCACAAGCCTTGTTGCATTGACAACATTGAGGAGTT	gb1760	C/G	1760	N	N	N	N	N	N	N	N	N	N	N	G	C	G	N	N	G	C	N	N	N	N	N	G	C	G	G	G	N	N	G	G	N	C	N	G	N	C	C	G	G	N	N	G	G	N
TGCAGTGGCCACACAGGCACACCAAGTAGAGCAAAACCACTTCCACCCACCAACCCTCTCTCAC	gb1761	A/C	1761	N	C	N	N	N	C	N	C	C	N	C	A	C	A	N	N	A	C	N	C	N	N	N	C	A	C	A	N	N	C	N	N	N	C	C	N	N	C	A	A	N	N	N	C	N	C
TGCAGTGGCGGACATGTCTTAGCGCCCGCCACTGGAGTATACTGTTTGTTGTGGGAAGTCTAGG	gb1762	A/G	1762	N	N	N	N	N	N	N	G	N	N	N	N	G	N	N	N	G	A	N	G	N	N	N	G	G	N	N	N	N	N	N	A	N	N	N	N	N	G	G	N	N	N	N	A	N	N
TGCAGTGGCTTTTCCTCTTCCTGTTGCTTTTGTTCTCTCCTGTTATCCCTTGGTGTTCGTAATC	gb1763	C/G	1763	N	N	N	N	N	N	N	N	N	N	C	C	G	G	N	N	C	N	N	C	N	N	N	C	G	G	N	N	N	N	N	N	N	G	G	N	N	N	N	C	G	N	N	N	N	C
TGCAGTGGGCGAAAGCAGAGGGCTACAAGGGGGGAGCCGAGGCGGAGGCGCCGAGGCTGCGTCG	gb1764	G/T	1764	T	N	N	N	N	N	N	N	N	T	T	N	G	N	N	N	N	N	N	N	N	N	N	T	G	N	N	N	N	N	N	N	N	N	N	N	N	N	T	N	N	N	N	T	N	T
TGCAGTGGGCGAAAGCAGAGGGCTACAAGGGGGGAGCCGAGGCGGAGGCGCCGAGGCTGCGTCG	gb1765	A/C	1765	C	N	N	N	N	N	N	N	N	C	C	N	A	N	N	N	N	N	N	N	N	N	N	C	A	N	N	N	N	N	N	N	N	N	N	N	N	N	C	N	N	N	N	C	N	C
TGCAGTGGGCGATTTGCCTGGCGCCTCACCAGCAGCCAAGCATGCCAAGAGGGGGCTATCTCCC	gb1766	A/G	1766	A	N	A	N	N	G	N	A	G	A	A	G	G	A	N	N	H	G	G	G	N	A	N	A	G	G	A	A	A	N	N	A	A	G	G	A	N	G	G	G	A	N	A	G	G	A
TGCAGTGGGCGCGGAAAATCTTCTTGCGTAGGTCAGAAGATGCGCTTCCAGTGATTTCCACTGC	gb1767	A/T	1767	A	N	T	N	N	A	N	N	T	N	T	N	A	N	N	N	A	N	N	A	N	N	N	H	A	T	N	N	N	N	N	N	N	T	N	A	N	T	A	T	N	N	T	H	A	A
TGCAGTGGGCGCGTTTCTGACGCACTGTGGGTGGAACTCCGTCCTAGAGGCAGTGGCCGCGGGC	gb1768	C/T	1768	N	N	N	N	N	N	N	N	C	N	C	N	C	C	N	N	T	N	N	C	N	C	N	C	N	N	H	C	N	N	N	C	N	N	N	C	C	C	N	N	N	C	N	C	N	C
TGCAGTGGGCTTTTGCTTATTTGTAATTGAGTTGGGCGACTTATGAGAGTGCACCCTTTTCGTT	gb1769	A/C	1769	N	N	A	N	N	N	N	C	N	N	C	C	H	N	C	C	N	C	N	N	N	N	N	C	A	C	A	N	A	N	N	C	N	C	N	N	A	C	C	C	N	N	N	A	C	C
TGCAGTGGGGCATCAGCGCGCGCTGGCCACCGCGCCACGTCACCGCTCGCGTAAGAGTGCAGGC	gb1770	G/A	1770	G	N	N	A	N	N	N	G	G	A	A	N	A	N	N	N	H	G	N	N	N	N	N	G	G	A	N	N	A	N	N	G	N	N	A	A	N	A	G	A	N	G	G	G	A	G
TGCAGTGGGGTGCAATGCAATGCAACCAACCAGGAGCAAATCGGGACCATGGAATGCGCCAACA	gb1771	G/C	1771	N	N	C	N	N	G	N	N	C	N	N	N	C	N	N	N	G	C	N	G	N	N	C	H	N	C	C	C	C	N	N	N	N	G	N	C	N	G	G	C	N	N	G	G	N	C
TGCAGTGGGGTTATATAATGTGACCCGTGCACATATTCAAGTTGGCCTTGCCCTTTTATAGGCA	gb1772	C/T	1772	N	C	N	N	C	T	T	C	T	T	T	C	C	T	N	N	H	C	N	T	N	N	N	T	C	N	C	N	T	N	N	T	C	C	C	T	C	H	C	C	N	N	C	C	C	N
TGCAGTGGGTTGTGCAATGCAGTACCACATAAGCACATGCAACCCCAAAACATGTTGCTACTGA	gb1773	C/G	1773	N	N	N	N	G	C	N	C	C	G	G	C	C	G	N	C	H	C	G	G	N	G	C	C	C	G	G	N	G	N	N	G	N	G	G	G	G	G	G	C	C	N	N	C	C	C
TGCAGTGGTATACCGTTTCAATTCAGAGAGTGAATTTCATGTGCACAATGCTCCCTGCTACTGC	gb1774	A/T	1774	N	N	A	N	N	N	N	N	N	N	A	T	N	A	N	N	A	N	N	T	N	N	N	A	T	N	T	N	A	N	N	N	N	A	N	T	N	A	N	N	N	N	T	T	N	A
TGCAGTGGTATACCGTTTCAATTCAGAGAGTGAATTTCATGTGCACAATGCTCCCTGCTACTGC	gb1775	G/T	1775	N	N	G	N	N	N	N	N	N	N	G	T	N	G	N	N	G	N	N	T	N	N	N	G	T	N	T	N	G	N	N	N	N	G	N	T	N	G	N	N	N	N	T	T	N	G
TGCAGTGGTATACCGTTTCAATTCAGAGAGTGAATTTCATGTGCACAATGCTCCCTGCTACTGC	gb1776	C/T	1776	N	N	C	N	N	N	N	N	N	N	C	T	N	C	N	N	C	N	N	T	N	N	N	C	T	N	T	N	C	N	N	N	N	C	N	T	N	C	N	N	N	N	T	T	N	C
TGCAGTGGTGATGTCTTCAAAAAGATAACAACGCAAAAACACCGCCATCGCCCGCCCTGACCG	gb1777	A/G	1777	N	N	N	N	N	N	N	N	G	G	N	N	N	N	N	N	G	G	N	A	N	G	N	A	G	G	N	N	N	N	N	N	N	G	G	N	G	G	N	N	N	N	N	G	G	N
TGCAGTGGTGATGTCTTCAAAAAGATAACAACGCAAAAACACCGCCATCGCCCGCCCTGACCG	gb1778	C/T	1778	N	N	N	N	N	N	N	N	T	T	N	N	N	N	N	N	T	T	N	C	N	T	N	C	T	T	N	N	N	N	N	N	N	T	T	N	T	T	N	N	N	N	N	T	T	N
TGCAGTGGTGATGTCTTCAAAAAGATAACAACGCAAAAACACCGCCATCGCCCGCCCTGACCG	gb1779	A/G	1779	N	N	N	N	N	N	N	N	G	G	N	N	N	N	N	N	G	G	N	A	N	G	N	A	G	G	N	N	N	N	N	N	N	G	G	N	G	G	N	N	N	N	N	G	G	N
TGCAGTGGTGCATCAGCGCGCGCTGGCCACCGCGCCACGTCACCACTCGCGTAAGAGTGCAGGC	gb1780	A/G	1780	G	N	N	A	N	N	N	G	G	A	A	N	A	N	N	N	H	G	N	N	N	N	N	G	G	A	N	N	A	N	N	G	N	N	A	A	N	A	G	A	N	G	G	G	A	G
TGCAGTGGTGGCAGCAGGTCGGGTATGCGGGTTGCGGGGGCGTGAGAGGAGGAAGCACCGAGAT	gb1781	A/G	1781	N	N	N	N	N	A	N	N	N	N	A	N	A	A	N	N	A	H	N	A	N	N	N	A	A	N	G	N	N	N	N	G	N	G	G	A	A	G	A	N	N	N	N	A	A	A
TGCAGTGGTGGCGGTGCGAGGCATCATGGCCAGTACTGCTCATACCTCCGAGGAGGGGAGTTGC	gb1782	C/T	1782	N	N	N	N	N	N	N	C	T	N	T	N	T	T	N	N	T	N	C	C	N	N	N	H	C	N	N	T	C	T	N	N	N	N	N	N	N	N	N	N	N	N	N	T	N	N
TGCAGTGGTGGTAGGGGAGCACATGTGTGTGTACCTGCGCATGGTCGTGACAATCGGTTCGGAC	gb1783	G/T	1783	T	N	N	N	N	T	N	N	T	N	G	T	T	N	N	N	T	N	N	G	N	N	N	T	G	N	T	N	N	N	N	T	N	T	T	T	G	T	N	T	T	N	G	G	N	T
TGCAGTGGTGTACTTCTTCACACACGCTCTCGCCACTTACCACCATCTACACGTCGTGTATCTC	gb1784	C/G	1784	G	N	N	G	N	N	N	G	N	N	C	G	G	G	N	N	G	H	N	G	N	N	N	G	G	N	C	C	N	N	N	N	G	G	G	N	N	N	C	N	G	G	C	G	G	C
TGCAGTGGTGTCCCTGTTCCTCCAAGGCAAGGGCAATCCCCATGTAGCTGGAACATGTACAATT	gb1785	A/T	1785	T	N	N	N	A	A	N	N	T	A	N	T	A	N	N	N	A	N	N	A	N	N	N	A	A	N	N	N	N	N	N	N	N	N	N	N	N	N	A	T	A	N	N	A	N	N
TGCAGTGTAACTCGCGTCAATGTGGAGTGGTGGTGGCTAGATCTGCGCCGAGACACCGAAGGCC	gb1786	C/G	1786	C	N	N	C	N	G	G	N	G	N	C	N	G	C	N	N	H	G	G	G	N	N	G	N	N	G	N	G	N	N	G	G	N	G	G	N	N	G	G	C	G	N	G	G	G	C
TGCAGTGTCAAACAGTGCACAACATGTTACAGTCAAGGAAGAATTTTTTTCCTAACGCCCTGGC	gb1787	G/T	1787	N	N	N	N	N	N	N	T	N	T	G	T	T	N	N	N	N	T	N	G	N	N	N	G	T	N	T	N	N	N	N	N	N	T	N	N	N	N	T	T	N	N	G	G	T	G
TGCAGTGTCAAACAGTGCACAACATGTTACAGTCAAGGAAGAATTTTTTTCCTAACGCCCTGGC	gb1788	A/G	1788	N	N	N	N	N	N	N	G	N	G	A	G	G	N	N	N	N	G	N	A	N	N	N	A	G	N	G	N	N	N	N	N	N	G	N	N	N	N	G	G	N	N	A	A	G	A
TGCAGTGTCACGGCGGCGCTTAGCGGCACGCTCTTCCTTGTGCGCGTTCTGGTGGCCGCCGAGC	gb1789	A/C	1789	N	N	N	N	N	N	A	N	N	N	N	N	N	C	N	N	C	A	N	C	N	N	N	C	C	N	N	N	N	N	N	N	N	A	A	N	A	N	C	A	C	N	N	C	N	N
TGCAGTGTCACGGCGGCGCTTAGCGGCACGCTCTTCCTTGTGCGCGTTCTGGTGGCCGCCGAGC	gb1790	G/C	1790	N	N	N	N	N	N	G	N	N	N	N	N	N	C	N	N	C	G	N	C	N	N	N	C	C	N	N	N	N	N	N	N	N	G	G	N	G	N	C	G	C	N	N	C	N	N
TGCAGTGTCACGGCGGCGCTTAGCGGCACGCTCTTCCTTGTGCGCGTTCTGGTGGCCGCCGAGC	gb1791	C/T	1791	N	N	N	N	N	N	C	N	N	N	N	N	N	T	N	N	T	C	N	T	N	N	N	T	T	N	N	N	N	N	N	N	N	C	C	N	C	N	T	C	T	N	N	T	N	N
TGCAGTGTCAGATACCACACCTCATTCACTCTCTTCAGTCAGGTTTTACTAAAGGACGATCTAT	gb1792	G/T	1792	N	N	N	N	N	G	N	T	N	N	G	T	N	N	N	T	T	N	N	G	N	N	N	G	N	N	T	G	G	N	N	N	N	T	T	N	T	T	T	T	N	G	T	T	T	N
TGCAGTGTCAGTCCTAATTCTGGAAGCATGTCGGTGAAAAAGCCGCCTGGATCCACGCTGCCGT	gb1793	C/T	1793	T	N	C	N	N	T	N	C	C	T	T	T	T	N	T	T	H	C	N	H	N	T	N	C	C	T	T	T	C	N	N	C	T	C	C	T	C	C	C	T	N	T	C	C	T	C
TGCAGTGTCATAAGAGAGAAAGCGCCGTGAAATCTGTTCATGCAGTTGACAGAATATGGCCGCG	gb1794	A/C	1794	N	N	N	N	N	A	N	N	N	N	C	N	A	C	N	N	C	N	N	A	N	N	N	N	N	C	A	C	N	N	N	N	A	N	N	N	N	C	N	C	N	N	N	A	C	C
TGCAGTGTCCTATCTACTCTTTCCCATGGACCTACTTGGGTCTACCTCTGTCCACACAAAAAAT	gb1795	A/C	1795	N	N	N	A	N	A	C	A	A	N	C	C	C	A	N	A	A	C	N	C	N	N	A	A	A	C	C	A	C	N	A	N	A	C	C	C	C	C	C	A	A	N	N	A	C	C
TGCAGTGTCTCAGGAAGTCGTGCTTCGCCGCAGTTATCATAAGCGTCATAGACGACAAGCCAAA	gb1796	A/C	1796	N	N	A	N	N	N	N	N	N	A	C	C	N	N	N	N	A	A	N	C	N	N	N	A	N	N	N	N	N	A	A	C	N	N	N	N	N	N	N	N	N	C	N	C	A	N
TGCAGTGTCTCAGGAAGTCGTGCTTCGCCGCAGTTATCATAAGCGTCATAGACGACAAGCCAAA	gb1797	A/G	1797	N	N	A	N	N	N	N	N	N	A	G	G	N	N	N	N	A	A	N	G	N	N	N	A	N	N	N	N	N	A	A	G	N	N	N	N	N	N	N	N	N	G	N	G	A	N
TGCAGTGTCTCAGGAGAAGGTGAGTCGGAAGTTGACGGTTCGCGTGTGGGATGGTGAAGGCTTG	gb1798	C/G	1798	N	N	N	N	G	N	N	G	N	C	N	G	G	N	N	N	N	N	G	C	N	N	N	C	N	N	N	C	N	N	N	C	N	N	G	N	N	G	N	N	N	N	G	G	N	N
TGCAGTGTGGAGATGGATTGGATCATGGATGCAAAGTGACTGTGAAACTAGAGATGGTGCAAAG	gb1799	C/T	1799	N	N	N	N	N	N	N	C	C	N	N	C	N	C	C	N	C	C	N	C	N	N	N	T	T	N	C	N	N	N	N	C	T	C	C	C	N	T	T	N	N	N	T	T	C	N
TGCAGTGTGGCGGGTCACGTGTATCTGCTCTGCTCTTGTGACCTCACACTAGTAGAAAAAAGGC	gb1800	A/C	1800	N	N	N	N	N	N	A	N	C	C	C	A	C	C	N	N	A	N	N	C	N	N	N	N	A	N	N	N	N	N	N	N	A	N	N	C	C	N	N	C	N	N	N	C	N	N
TGCAGTGTGGGCTTGCGGATCCCAGCGAGTCCCTCCAGAGGGGGTAGTGAGCGGCACGACACTA	gb1801	C/T	1801	N	N	N	N	C	T	C	N	C	C	C	C	C	C	C	C	H	C	N	C	T	C	N	T	T	T	C	C	C	N	T	C	N	C	C	C	C	C	N	T	C	N	N	C	N	C
TGCAGTGTGTCAATGCCTCGCATTGCTGGGATCATGTAGTTAGAGACTAAGTGAGCCTCTTTGA	gb1802	A/C	1802	A	N	C	N	N	A	C	C	C	A	C	N	H	C	C	N	C	C	N	C	N	N	N	H	A	N	C	C	C	C	N	C	N	C	C	C	A	A	A	A	A	N	A	A	C	A
TGCAGTGTGTCAATGCCTCGCATTGCTGGGATCATGTAGTTAGAGACTAAGTGAGCCTCTTTGA	gb1803	T/C	1803	T	N	C	N	N	T	C	C	C	T	C	N	H	C	C	N	C	C	N	C	N	N	N	H	T	N	C	C	C	C	N	C	N	C	C	C	T	T	T	T	T	N	T	T	C	T
TGCAGTGTGTGATAGCGTCCGTGGGGACGTGGGGGGCCGAAGTCGCCACCCCGAGATCGGAAGA	gb1804	G/A	1804	N	G	N	N	N	G	N	N	A	N	N	N	G	G	N	G	G	N	N	G	N	N	N	G	G	N	A	N	G	N	N	G	N	N	A	G	N	G	G	G	G	N	G	A	N	G
TGCAGTGTGTGATAGCGTCCGTGGGGACGTGGGTGGCCGAAATCACCACCCCGAGATCGGAAGA	gb1805	A/G	1805	N	G	N	N	N	G	N	N	A	N	N	N	G	G	N	G	G	N	N	G	N	N	N	G	G	N	A	N	G	N	N	G	N	N	A	G	N	G	G	G	G	N	G	A	N	G
TGCAGTGTGTGATAGCGTCCGTGGGGACGTGGGTGGCCGAAATCACCACCCCGAGATCGGAAGA	gb1806	A/G	1806	N	G	N	N	N	G	N	N	A	N	N	N	G	G	N	G	G	N	N	G	N	N	N	G	G	N	A	N	G	N	N	G	N	N	A	G	N	G	G	G	G	N	G	A	N	G
TGCAGTGTGTGGTACTACCGCTTGCACGGTAGTGACCAGACGAGGTCCTATTGCACAGGGCAAT	gb1807	C/T	1807	N	N	N	N	N	N	C	T	N	C	T	N	N	C	N	N	C	N	N	C	N	N	N	T	T	C	T	N	C	N	T	C	N	T	N	T	N	C	T	C	N	N	C	T	N	C
TGCAGTGTGTGGTACTACCGCTTGCACGGTAGTGACCAGACGAGGTCCTATTGCACAGGGCAAT	gb1808	T/C	1808	N	N	N	N	N	N	T	C	N	T	C	N	N	T	N	N	T	N	N	T	N	N	N	C	C	T	C	N	T	N	C	T	N	C	N	C	N	T	C	T	N	N	T	C	N	T
TGCAGTGTTCATCTGCCCCTTTTCGGAGATAACCTGTGTTCCAACAGCCAGTGATGTTTTGGGG	gb1809	A/G	1809	A	N	A	N	N	A	G	N	G	N	A	H	A	A	G	N	A	A	N	G	G	G	G	G	G	G	A	G	N	G	A	A	N	A	A	G	G	A	G	H	H	A	G	A	A	G
TGCAGTGTTGACATATCCAAAAGTCCCAACCAGGAGAGGACAGAGATAACGCGTGAACATGCCC	gb1810	T/G	1810	T	G	G	N	N	N	T	T	T	T	T	G	T	T	T	N	T	T	N	G	N	N	N	T	T	T	G	N	N	N	N	T	G	H	T	T	G	G	N	T	G	N	N	G	T	H
TGCAGTGTTGACATATCCAAAAGTCCCAACCAGGAGAGTACAGAGAGAACGCGTGAACATGCCC	gb1811	G/T	1811	T	G	G	N	N	N	T	T	T	T	T	G	T	T	T	N	T	T	N	G	N	N	N	T	T	T	G	N	N	N	N	T	G	H	T	T	G	G	N	T	G	N	N	G	T	H
TGCAGTGTTGATAGCATGCGACATGGCCAACATCTCCGCAGCGAATGCATCAGTGACATGCTCC	gb1812	A/G	1812	G	N	N	N	N	A	G	A	A	G	A	A	A	A	N	N	A	G	G	G	G	N	G	G	A	A	G	G	A	N	N	N	G	G	G	A	G	A	A	G	A	N	A	A	N	G
TGCAGTGTTGCTGTTTATACATCGGGGAAGATGAAGGGGCTCGGCTTTGCCTTTTTGCTTCTTG	gb1813	G/T	1813	N	N	N	N	N	N	N	G	G	N	G	G	G	T	N	N	G	G	N	T	N	N	N	G	G	N	G	T	N	G	N	T	G	G	N	G	G	T	G	T	G	N	N	G	G	N
TGCAGTGTTGGCGAGGATCATGCCGATACCACCCGCTTCCTTGACAACCTGGCCCTTCTGCACC	gb1814	A/T	1814	N	N	A	N	N	T	N	N	T	N	N	N	T	N	N	N	T	N	N	A	N	N	N	T	N	N	N	N	N	T	N	N	N	N	N	N	N	N	N	T	N	N	N	T	T	T
TGCAGTGTTTAGTATTTTGCTCCATCTGAATTGGAGTGTGTCTTGCGCGACCTTGAGCCTTCGC	gb1815	A/G	1815	N	N	N	N	N	N	A	N	A	N	A	N	N	G	N	N	G	N	N	G	N	N	N	G	G	G	G	N	N	N	N	N	N	N	G	N	G	A	N	N	G	N	N	G	G	G
TGCAGTTAACATCCCGAAGTCTCCCATGCTCACACTGGAAGTGACCCTCCTCTCCGTCGTCAGT	gb1816	A/C	1816	N	N	A	N	N	N	C	C	N	N	C	N	N	C	C	N	C	N	N	N	C	N	C	C	C	N	N	N	C	C	C	N	C	N	A	C	C	A	N	C	N	N	C	A	A	A
TGCAGTTACCATGACAATAGTAGGGAACCTGCTCGCTTTTTTCTCTATTTGGGGTCTAGGTATA	gb1817	T/C	1817	T	N	T	N	N	T	T	T	C	C	T	C	C	T	N	N	H	C	C	T	N	T	C	T	C	C	T	T	T	T	C	T	C	C	C	T	H	C	T	T	T	T	T	C	C	H
TGCAGTTACCATGACAATAGTAGGTAACCTGCTCGCTCTTTTCTCTATTTGGGGTCTAGGTATA	gb1818	C/T	1818	T	N	T	N	N	T	T	T	C	C	T	C	C	T	N	N	H	C	C	T	N	T	C	T	C	C	T	T	T	T	C	T	C	C	C	T	H	C	T	T	T	T	T	C	C	H
TGCAGTTACCTTCGCCACCGCCTCACGCTCGCGCTGCCCCTAGCGGTGGTCCTTCCG	gb1819	A/G	1819	N	N	N	N	N	N	N	G	N	N	A	G	G	A	N	N	G	N	N	A	N	N	N	N	G	N	N	N	A	N	N	N	N	N	G	N	G	A	N	N	A	N	G	N	N	N
TGCAGTTACCTTCGCCACCGCCTCACGCTCGCGCTGCCCCTAGCGGTGGTCCTTCCG	gb1820	C/T	1820	N	N	N	N	N	N	N	T	N	N	C	T	T	C	N	N	T	N	N	C	N	N	N	N	T	N	N	N	C	N	N	N	N	N	T	N	T	C	N	N	C	N	T	N	N	N
TGCAGTTACTTTCGTATATATAACTGCTGCCTACCCCCTGGGTGCGCCGCCGCCCCTGGCCCCA	gb1821	C/T	1821	C	N	N	T	N	N	C	N	T	N	C	N	N	C	N	N	T	N	N	C	N	T	N	T	T	N	C	N	N	N	N	N	N	N	T	N	N	T	N	N	T	N	N	T	T	N
TGCAGTTAGAGAATCTTCACTCGTTCGGCCCTCAGAGGCTTGAACTAGCGCCGACTGGGAGCGC	gb1822	C/T	1822	C	N	C	N	N	C	C	C	T	T	C	N	T	C	N	T	H	T	N	C	N	N	N	H	T	T	C	C	C	T	N	C	N	T	T	C	T	N	C	C	C	C	N	T	T	C
TGCAGTTAGCGACAAGGTGGCGGTGCGGCCATCGCGCCGCACCGAAGGATAAAGGGACGAGGCC	gb1823	G/T	1823	N	N	N	N	G	N	N	N	N	N	G	N	N	N	N	N	N	G	N	N	T	N	N	N	T	G	T	G	N	N	N	N	N	N	G	N	N	N	N	N	N	N	N	T	G	G
TGCAGTTAGGGGGAGCCCAAAGCTTCCATACTGTGTTCTTGAAGTTTGTAGCGGTTTGGCTGAA	gb1824	C/T	1824	C	N	N	N	N	C	N	C	T	N	T	C	C	T	N	N	T	T	N	H	N	T	N	H	T	T	C	T	T	N	T	T	H	T	T	C	C	T	C	T	T	N	C	C	T	T
TGCAGTTAGTAACCCATCTGGTTACGCCATCGTAGAAGAGAATGGTCAAAGCAACCATAGTCAT	gb1825	A/G	1825	A	A	G	N	N	A	N	A	G	G	N	A	A	G	N	N	G	N	N	A	A	N	N	A	A	G	A	G	N	N	A	N	N	N	G	A	A	G	A	G	G	G	A	A	G	G
TGCAGTTAGTAACCCATCTGGTTACGCCATCGTAGAAGAGAATGGTCAAAGCAACCATAGTCAT	gb1826	A/G	1826	A	A	G	N	N	A	N	A	G	G	N	A	A	G	N	N	G	N	N	A	A	N	N	A	A	G	A	G	N	N	A	N	N	N	G	A	A	G	A	G	G	G	A	A	G	G
TGCAGTTAGTAACCCATCTGGTTACGCCATCGTAGAAGAGAATGGTCAAAGCAACCATAGTCAT	gb1827	A/G	1827	A	A	G	N	N	A	N	A	G	G	N	A	A	G	N	N	G	N	N	A	A	N	N	A	A	G	A	G	N	N	A	N	N	N	G	A	A	G	A	G	G	G	A	A	G	G
TGCAGTTAGTGAAGGAAGATCTATTTCTAGTAACATGAAAGCTTCCATAAGGCTTGTGTTCCAT	gb1828	G/T	1828	T	N	G	N	G	T	T	T	G	N	G	T	T	T	T	G	H	G	G	H	N	N	N	H	T	G	T	N	G	N	N	G	T	G	G	T	T	G	T	G	G	G	G	T	G	G
TGCAGTTAGTTCGCGCCAAAATCACTTGCCCCG	gb1829	A/G	1829	A	N	G	N	N	G	N	N	G	A	G	G	N	N	N	N	N	N	N	N	N	N	N	N	N	N	G	N	N	N	G	A	G	G	G	N	N	N	G	N	G	N	G	G	A	G
TGCAGTTAGTTCGCGCCAAAATCACTTGCCCCG	gb1830	T/C	1830	T	N	C	N	N	C	N	N	C	T	C	C	N	N	N	N	N	N	N	N	N	N	N	N	N	N	C	N	N	N	C	T	C	C	C	N	N	N	C	N	C	N	C	C	T	C
TGCAGTTAGTTCGCGCCAAAATCACTTGCCCCG	gb1831	C/T	1831	C	N	T	N	N	T	N	N	T	C	T	T	N	N	N	N	N	N	N	N	N	N	N	N	N	N	T	N	N	N	T	C	T	T	T	N	N	N	T	N	T	N	T	T	C	T
TGCAGTTATATTTGAAGAAATGAAATCCCTTTGTAACAGATGAGTTTTCGTCCGAAACCCTGAT	gb1832	C/G	1832	N	N	N	G	N	C	N	G	N	N	G	C	C	G	N	N	H	C	N	C	N	C	N	H	G	N	C	N	N	G	G	N	N	C	C	N	N	C	N	N	C	N	G	G	C	N
TGCAGTTATATTTGAAGAAATGAAATCCCTTTGTAACAGATGAGTTTTCGTCCGAAACCCTGAT	gb1833	G/A	1833	N	N	N	A	N	G	N	A	N	N	A	G	G	A	N	N	H	G	N	G	N	G	N	H	A	N	G	N	N	A	A	N	N	G	G	N	N	G	N	N	G	N	A	A	G	N
TGCAGTTATCCAGGGCGGCCTCGCGCTCCAGCCGAGGCTCTCCGCAGTGGCGGCCG	gb1834	C/T	1834	T	N	N	N	N	T	N	N	C	T	T	T	T	T	N	N	T	C	N	N	N	C	N	C	N	N	C	N	N	N	N	C	N	T	N	T	N	T	C	N	N	N	N	T	N	C
TGCAGTTATCCAGGGCGGCCTCGCGCTCCAGCCGAGGCTCTCCGCAGTGGCGGCCGAGATCGGA	gb1835	C/T	1835	T	N	N	N	N	T	N	N	C	N	T	T	T	T	N	N	T	C	N	N	N	C	N	C	N	T	N	N	N	N	N	C	N	T	N	T	N	T	C	N	N	N	N	T	N	C
TGCAGTTATGATGGGTTCTTCACCTTGGTCTACCCCCCAACCAGCCTTTGGCTCAGTCATGGGC	gb1836	C/T	1836	C	C	T	T	N	N	T	C	T	T	T	C	C	T	C	N	T	T	N	C	C	T	C	H	C	H	C	T	T	C	C	T	C	H	T	C	C	T	C	T	T	T	C	C	T	T
TGCAGTTATTAGTTTAGCACCAGGGAAGGGAGAGGCACCTATGAAGTACTTGGACATGGCCTCT	gb1837	A/G	1837	G	N	A	N	G	A	A	G	A	G	G	A	G	G	A	A	A	A	N	A	A	A	G	H	A	A	G	G	A	G	A	G	A	A	A	A	H	G	G	A	A	A	G	G	G	G
TGCAGTTATTTTACTGTATATATATATCCTGTCTTCGCAATAAACTGGCCAAACCATAAAATTA	gb1838	C/T	1838	N	N	T	N	N	N	C	N	T	T	C	N	T	N	N	N	C	N	N	T	N	N	N	C	T	C	T	T	T	N	N	N	T	T	T	T	N	T	T	H	N	N	C	C	T	C
TGCAGTTATTTTACTGTATATATATCTTGTCTTCGTAGTAAACCGACCAAACCGTAAAATTACA	gb1839	C/T	1839	N	N	N	N	N	T	C	N	T	N	C	T	C	N	N	N	T	T	N	C	N	N	N	N	T	N	C	N	C	N	T	N	N	T	N	C	N	T	N	C	C	C	N	T	T	N
TGCAGTTATTTTACTGTATATTTATCTTGTATTCGCAGTAAACCG	gb1840	A/C	1840	N	N	C	A	N	N	N	N	C	N	N	N	N	C	N	N	N	N	A	A	N	N	N	N	C	N	C	N	C	N	A	N	N	C	N	C	N	A	N	N	C	N	C	C	N	N
TGCAGTTATTTTATTGTCTTCGCAGTAAACCAGCCAAACCGTGAAATTACGGTACATAATCGGG	gb1841	A/C	1841	N	N	N	N	N	N	A	N	N	N	A	C	N	N	N	N	C	H	N	C	N	N	A	C	A	A	C	C	N	A	A	N	N	C	N	N	N	C	A	A	N	N	A	C	C	C
TGCAGTTCAAACCATGGACGACCATGGCATGGCACCGCTCCTCACTGAGAAAGGACCCGCCGTG	gb1842	A/G	1842	A	N	G	N	N	G	G	A	G	A	A	G	G	H	A	A	A	A	N	A	N	G	N	G	G	A	G	G	A	A	G	G	G	G	G	G	A	A	A	G	A	A	A	G	A	G
TGCAGTTCAATTAGATCCTTTGGGACTGGCCATTTTGGGTTCGGATTTTCTGGACGTGCACGAG	gb1843	C/T	1843	T	N	N	N	N	N	C	N	C	N	C	T	T	N	N	N	T	N	N	T	N	N	N	N	C	N	C	N	T	N	N	N	N	C	N	C	N	T	N	N	C	N	N	N	T	N
TGCAGTTCACACTGCATATACCAAAGTCCTTACAAAAACATACATCTCCACCTTCTTGTAAGCA	gb1844	A/G	1844	N	N	N	N	N	N	N	A	N	N	A	G	G	N	N	N	N	N	N	N	N	N	A	G	N	N	N	A	A	N	N	N	N	G	G	N	N	G	A	N	N	N	N	A	G	N
TGCAGTTCACGAGCGAGAGGCTCCCACGACAAACACGAGGGAGACTCAGCGATGGATAGCTCCG	gb1845	C/T	1845	T	N	N	N	N	C	N	T	N	N	T	C	N	N	N	N	T	T	C	C	N	N	N	N	T	T	C	C	C	C	N	N	N	N	N	N	N	C	N	N	C	N	T	C	T	C
TGCAGTTCACGGCCGCGTGGAGGCCG	gb1846	C/T	1846	N	T	T	N	N	N	N	N	N	N	T	N	N	C	N	N	H	N	N	T	N	T	C	C	N	T	T	C	T	N	N	N	N	T	T	T	N	T	T	C	N	N	N	C	T	C
TGCAGTTCAGAGGAGTTCAACGGAGATGGTGGGGCAGTGCTTATAAACAGGTCCTGCCGCTCCT	gb1847	C/T	1847	C	N	T	N	N	N	T	C	T	T	C	N	T	N	N	N	T	T	N	C	N	N	N	C	T	N	C	N	N	T	N	N	T	C	C	N	T	T	T	T	N	C	N	T	N	C
TGCAGTTCAGATCCAGCCCGAGATCATCGCCAGGCCACCCGCCATCACGACCGAGATCGGAAGA	gb1848	A/G	1848	G	G	N	N	N	A	A	N	N	N	A	N	G	N	N	N	A	N	N	A	N	N	G	G	G	G	G	N	N	N	N	N	G	N	G	A	N	A	G	G	N	N	G	G	G	A
TGCAGTTCATATTCAACCTCCACCCCCCTGAGCCGCCAGCCACCACTGGCCAAACAGCCGCCGC	gb1849	G/C	1849	C	N	N	N	N	N	N	C	C	G	C	N	C	G	N	N	G	N	C	C	N	N	N	N	G	N	C	C	N	N	N	N	C	H	H	N	N	G	N	N	C	N	N	C	N	G
TGCAGTTCATCGTCGCCGTATCCAGCCTCCCCACAGCGCTGCTACTCCGCCACGAGTCCTCGTA	gb1850	A/C	1850	C	N	A	N	N	N	C	N	N	N	N	N	A	A	N	N	N	N	N	N	N	N	N	A	N	N	N	N	N	N	N	N	N	N	N	N	N	C	N	C	N	N	N	A	N	N
TGCAGTTCATCTTCAACATGCACACCCCTGAGCCGCTTGACACCACCG	gb1851	A/C	1851	N	N	N	N	N	N	N	N	N	N	A	N	C	N	C	N	N	A	N	C	N	N	N	A	N	C	N	N	A	N	N	C	N	N	N	A	A	C	C	A	N	N	N	C	C	N
TGCAGTTCATCTTCAACCTCCACCCCCCTGAGCCGCCAACCACCACTGACCAAACAGCAGCCCC	gb1852	T/C	1852	N	N	N	N	N	N	N	N	N	T	T	C	C	C	N	N	N	N	N	C	N	N	C	N	T	N	C	N	N	N	T	N	N	T	N	C	N	N	N	N	N	N	N	N	N	N
TGCAGTTCATCTTCAACCTGCACACCCCTGAGCCGCCTGCCACCAACGGCCGAACCGCCGAGAT	gb1853	A/T	1853	N	N	N	T	N	N	N	T	N	N	T	N	N	N	N	N	T	A	N	T	N	N	N	N	N	N	N	T	N	N	N	N	N	N	N	N	T	A	T	A	A	N	T	N	N	A
TGCAGTTCATCTTCAACCTGCACACCCCTGAGCCGCCTGCCACCACCGACTGAACTGCCGAGAT	gb1854	C/T	1854	N	N	N	N	N	N	N	N	N	N	T	N	T	T	N	N	N	N	N	N	N	N	N	T	C	N	N	N	T	N	N	T	N	N	N	N	N	N	N	T	N	N	N	C	N	N
TGCAGTTCATCTTCAACCTGCACCCCCATGAGCCACCAGCCACCACAGGCCAAACCACTGGCCC	gb1855	A/G	1855	N	N	N	N	N	N	N	A	G	N	N	N	A	N	N	N	N	N	N	N	N	N	N	G	N	N	N	N	A	N	N	A	N	N	G	A	N	N	A	N	A	A	A	N	N	A
TGCAGTTCATCTTCAACCTGCACCCCCCTGAGCCGCCAGCTAAGGGAGTCCTGGATAAGGGGGT	gb1856	A/G	1856	N	N	G	N	N	N	N	N	A	N	A	N	N	A	N	N	A	A	N	N	N	G	A	N	A	N	N	N	G	N	N	N	N	A	N	N	N	N	N	N	N	N	N	N	N	G
TGCAGTTCATCTTCAACCTGCACCCTCCTGGGCCGCCAGCCACCACCGTCTGAACTGCCG	gb1857	C/T	1857	N	N	N	N	N	N	C	C	N	N	C	N	N	N	N	N	C	N	N	T	N	N	N	N	C	N	N	N	N	N	N	N	N	N	N	C	N	N	N	C	T	N	N	T	C	T
TGCAGTTCATGAAGCACTGCCACAATCTGATTGCAGATGATGGTCTGGCGATGCAGAGGCACGT	gb1858	A/G	1858	G	N	G	N	N	A	N	A	G	G	A	N	A	A	N	N	A	G	N	G	N	N	N	H	N	A	G	G	N	N	N	G	N	N	N	N	G	A	N	G	A	N	N	G	N	N
TGCAGTTCATGAAGCACTGCCACAATCTGATTGCAGATGATGGTCTGGCGATGCAGAGGCACGT	gb1859	A/G	1859	G	N	G	N	N	A	N	A	G	G	A	N	A	A	N	N	A	G	N	G	N	N	N	H	N	A	G	G	N	N	N	G	N	N	N	N	G	A	N	G	A	N	N	G	N	N
TGCAGTTCATGACAATAATTTCAGTACTTGAGATTCCATAATCCATAGTAGTATTTTGGTCTGC	gb1860	A/G	1860	H	N	A	N	A	A	N	G	G	N	A	G	G	A	N	N	A	A	N	A	A	G	N	G	A	G	G	N	G	G	A	N	G	A	A	G	A	G	A	G	G	G	A	G	A	G
TGCAGTTCATGCGGCAGTCCTCCTCGCATGCCGTCGTTCCCGCCGCAGCCG	gb1861	C/T	1861	N	C	N	N	N	N	N	N	N	N	T	C	N	N	N	N	T	T	N	T	N	C	N	T	T	C	N	C	N	C	N	N	N	N	T	N	N	C	C	T	N	C	N	C	C	N
TGCAGTTCATGCGGCAGTCCTCCTCGCATGCCGTCGTTCCCGCCGCAGCCG	gb1862	T/C	1862	N	T	N	N	N	N	N	N	N	N	C	T	N	N	N	N	C	C	N	C	N	T	N	C	C	T	N	T	N	T	N	N	N	N	C	N	N	T	T	C	N	T	N	T	T	N
TGCAGTTCATGTTTCAGTACAAGCACGGAGCAGAGAACAGCGTGGCCGATGCTCTGTCTCGGGG	gb1863	A/G	1863	G	N	N	N	G	G	N	A	N	A	G	A	A	G	N	N	G	G	N	G	N	N	N	A	A	A	A	G	N	G	A	G	N	G	G	A	G	G	G	G	G	G	G	A	N	A
TGCAGTTCATGTTTCAGTACAAGCACGGAGCAGAGAACAGCGTGGCCGATGCTCTGTCTCGGGG	gb1864	T/C	1864	C	N	N	N	C	C	N	T	N	T	C	T	T	C	N	N	C	C	N	C	N	N	N	T	T	T	T	C	N	C	T	C	N	C	C	T	C	C	C	C	C	C	C	T	N	T
TGCAGTTCCAAATTGACCACAACAAAGCACATACTCCTACGCGAATGTGTCTGGCTGTTTCGGA	gb1865	G/T	1865	G	N	N	N	N	N	N	T	T	N	N	N	T	N	T	N	N	N	N	G	N	N	N	G	N	G	N	N	N	N	N	N	N	T	N	N	N	G	N	N	G	N	N	T	N	G
TGCAGTTCCAAATTGACCACAACAAAGCACATACTCCTACGCGAATGTGTCTGGCTGTTTCGGA	gb1866	A/C	1866	A	N	N	N	N	N	N	C	C	N	N	N	C	N	C	N	N	N	N	A	N	N	N	A	N	A	N	N	N	N	N	N	N	C	N	N	N	A	N	N	A	N	N	C	N	A
TGCAGTTCCCAAACGGCTCGTGCTGTGTCGCAGACTAGTAGGACCAGGGCGGACATGGGAGGGG	gb1867	C/T	1867	N	N	N	N	N	N	T	N	N	N	T	C	C	C	N	N	T	N	N	N	N	T	N	C	C	N	N	N	N	N	N	N	C	N	C	C	C	T	N	C	N	N	N	C	N	C
TGCAGTTCCCAAACGGCTCGTGCTGTGTCGCAGACTAGTAGGACCAGGGCGGACATGGGAGGGG	gb1868	G/A	1868	N	N	N	N	N	N	A	N	N	N	A	G	G	G	N	N	A	N	N	N	N	A	N	G	G	N	N	N	N	N	N	N	G	N	G	G	G	A	N	G	N	N	N	G	N	G
TGCAGTTCCCAAACGGCTCGTGCTGTGTCGCAGACTAGTAGGACCAGGGCGGACATGGGAGGGG	gb1869	T/C	1869	N	N	N	N	N	N	C	N	N	N	C	T	T	T	N	N	C	N	N	N	N	C	N	T	T	N	N	N	N	N	N	N	T	N	T	T	T	C	N	T	N	N	N	T	N	T
TGCAGTTCCCATCAAAGGACAGCCTATTTGTTTTGGCACAGATTCAGATGGATGGCGTGAGATT	gb1870	C/G	1870	N	N	G	N	N	C	G	N	G	N	C	N	C	N	N	N	G	N	N	G	N	N	G	C	G	C	C	N	C	N	N	N	N	N	N	N	N	G	N	G	C	N	N	G	G	C
TGCAGTTCCCATCAAAGGACAGCCTATTTGTTTTGGCACAGATTCAGATGGATGGCGTGAGATT	gb1871	G/T	1871	N	N	T	N	N	G	T	N	T	N	G	N	G	N	N	N	T	N	N	T	N	N	T	G	T	G	G	N	G	N	N	N	N	N	N	N	N	T	N	T	G	N	N	T	T	G
TGCAGTTCCCCTAACCGAGCACCCAAACACCCCAGGCAGCGCCTCCAAGAAAGGTACGACACAC	gb1872	A/G	1872	N	N	N	N	N	N	G	A	A	N	N	A	N	G	N	N	N	G	N	G	N	N	N	A	G	N	N	N	N	N	N	N	N	N	G	A	N	G	G	A	N	N	G	A	G	H
TGCAGTTCCCTTACTAACTGCTCGTGTTTCGGTGCTCTATGGTGGAGACGGTGCTGTGTCAACT	gb1873	C/T	1873	T	N	C	N	T	N	C	C	C	N	C	N	C	N	N	N	T	C	N	N	N	C	N	C	N	N	C	T	N	N	N	N	N	H	T	N	N	C	C	N	N	N	N	T	H	N
TGCAGTTCCGACTCATTGTTTGCGGGGTTTACCCTCGCCCACATGCCTTGCTCCTCTACTAGGC	gb1874	C/T	1874	C	C	C	N	C	C	T	C	C	C	C	C	N	T	N	T	T	T	C	C	N	T	N	C	C	C	T	C	C	C	N	T	C	T	T	T	T	C	T	T	T	T	C	T	T	C
TGCAGTTCCGCCGACGCAAGCCTCTGTATCCACCAAAAACCAATCGGGACCCTGTTTTGGCACC	gb1875	A/C	1875	N	N	N	N	N	N	N	N	A	N	C	N	C	N	N	N	N	A	N	A	N	N	N	A	C	N	A	N	C	N	N	N	A	N	N	N	N	A	A	A	N	N	N	A	N	N
TGCAGTTCCGCCGACGCAAGCCTCTGTATCCACCAAAAACCAATCGGGACCCTGTTTTGGCACC	gb1876	T/G	1876	N	N	N	N	N	N	N	N	T	N	G	N	G	N	N	N	N	T	N	T	N	N	N	T	G	N	T	N	G	N	N	N	T	N	N	N	N	T	T	T	N	N	N	T	N	N
TGCAGTTCCGCCGCCGCAAGCCTCTGTAGCCACCAAAAACCAATCGGGACCCTGTTCCG	gb1877	C/T	1877	N	N	N	N	N	N	N	N	T	N	C	N	N	N	N	T	C	N	N	T	N	N	N	T	N	N	T	N	N	N	N	N	N	T	N	N	N	T	T	N	N	N	C	T	C	T
TGCAGTTCCTCAAACTGAGCACCCAAACGCCCCAGGCGGCACCTCCAAGAAGGATACGACACAC	gb1878	C/T	1878	N	N	N	N	N	N	N	C	N	T	C	N	T	N	N	N	C	N	T	C	N	C	N	H	T	H	C	C	C	N	N	C	N	C	C	C	T	N	T	T	N	N	H	T	C	T
TGCAGTTCCTCTAACCAAGCACCCAAATGCCCCAAGCGGCGCCTCTGAGAAGGTTACGACACAT	gb1879	C/G	1879	G	N	N	N	N	G	N	N	N	G	N	G	G	N	N	N	C	G	N	C	N	N	N	N	G	N	G	N	G	N	C	N	N	N	N	N	N	G	N	N	N	N	N	C	N	N
TGCAGTTCCTCTAACCAAGCACCCAAATGCCCCAAGCGGCGCCTCTGAGAAGGTTACGACACAT	gb1880	T/C	1880	C	N	N	N	N	C	N	N	N	C	N	C	C	N	N	N	T	C	N	T	N	N	N	N	C	N	C	N	C	N	T	N	N	N	N	N	N	C	N	N	N	N	N	T	N	N
TGCAGTTCCTCTGCACTCCCAACCGAGCCCTAAGGCCCATGACGACACCTCCAGGAAGGTCACG	gb1881	A/C	1881	N	N	N	N	N	N	N	H	C	N	A	A	A	N	N	N	A	N	N	A	N	A	A	A	C	A	N	N	C	N	A	N	N	C	C	N	N	N	C	A	A	A	N	C	A	N
TGCAGTTCCTGTGCACTGCCAATGGAAAGACCTCCTCTATGCCTGTACACATGCTAAAGTCCTG	gb1882	C/T	1882	T	N	T	N	N	C	N	C	N	N	N	N	N	N	N	N	N	N	N	C	N	N	N	N	N	N	T	N	C	C	N	N	C	C	N	N	N	T	T	N	N	N	N	T	T	N
TGCAGTTCGCACTGCATATTCCAAAGTCCTTACAAAAACCGACATATCCACCTTCTTGGTAAGC	gb1883	C/T	1883	N	N	N	N	N	N	N	T	N	N	T	N	T	T	T	N	T	N	N	T	N	C	N	H	C	N	T	N	T	N	N	N	N	N	C	T	C	C	N	T	T	N	N	C	N	N
TGCAGTTCGCACTTCATATAACAAAGTCCTTACAAAACGGCATGTCCACCTTCTTGGTAAGCAT	gb1884	A/C	1884	N	N	N	N	N	C	A	A	C	N	N	N	N	C	N	N	C	A	A	N	N	N	N	C	N	N	A	N	N	N	A	N	N	C	N	N	A	C	N	A	N	N	N	A	A	C
TGCAGTTCGCACTTCATATAACAAAGTCCTTACAAAACGGCATGTCCACCTTCTTGGTAAGCAT	gb1885	C/A	1885	N	N	N	N	N	A	C	C	A	N	N	N	N	A	N	N	A	C	C	N	N	N	N	A	N	N	C	N	N	N	C	N	N	A	N	N	C	A	N	C	N	N	N	C	C	A
TGCAGTTCGCACTTCATATAACAAAGTCCTTACAAAACGGCATGTCCACCTTCTTGGTAAGCAT	gb1886	G/A	1886	N	N	N	N	N	A	G	G	A	N	N	N	N	A	N	N	A	G	G	N	N	N	N	A	N	N	G	N	N	N	G	N	N	A	N	N	G	A	N	G	N	N	N	G	G	A
TGCAGTTCGCACTTCATATACCAAAGTCCTTACAAAAACCGACATGTCCGCCTTCTTGATAAAC	gb1887	A/G	1887	N	N	N	N	N	N	N	A	A	N	G	A	N	G	N	N	N	N	N	G	N	N	N	N	N	N	N	N	G	N	N	N	N	N	N	N	N	G	N	A	N	N	N	A	G	G
TGCAGTTCGCACTTCATATGCCAAAGTCCTTACAAAAACCGACATGTCCACCTTCTTCGTAAAC	gb1888	C/T	1888	N	N	N	N	T	N	T	N	N	N	T	C	C	T	N	N	N	T	N	C	N	N	N	N	C	N	C	N	N	N	C	N	N	T	T	C	N	T	C	N	T	T	N	C	N	N
TGCAGTTCGCACTTCGGATACCAAAGTCCTTACAAAACCCGACATGTCCACCTTCTTAGTAAGC	gb1889	A/G	1889	N	N	N	N	N	N	A	A	N	N	A	G	G	A	N	N	G	N	N	A	N	N	N	G	A	N	G	N	N	N	N	N	N	G	G	N	N	N	A	G	N	N	A	A	N	N
TGCAGTTCGCATGGTAGCCCCAATCCTTGTTGGTTGCAGCAAAAAAATACGACGGTCCGAGCGC	gb1890	C/T	1890	T	N	N	N	N	T	C	T	T	T	C	C	C	T	N	T	T	C	N	C	N	N	T	T	T	C	C	N	C	N	T	C	T	C	C	C	N	C	C	T	T	T	T	T	N	C
TGCAGTTCGCATGGTAGCCCCAATCCTTGTTGGTTGCAGCAAAAAATACGACGGTCCGAGCGCG	gb1891	C/T	1891	N	N	N	N	N	T	N	T	N	N	N	N	C	N	N	N	T	C	N	C	N	N	N	T	T	N	N	N	N	N	N	N	N	C	C	C	N	N	N	N	N	N	N	T	N	C
TGCAGTTCGCCGAGGCTGAAGCGCGGCTCGGGCTGCCGCCACAACGGCTCTTCGTCGCAGGGGG	gb1892	C/G	1892	C	N	N	N	N	N	C	G	N	N	C	N	C	N	N	N	G	N	N	G	N	N	N	C	C	N	G	N	N	N	N	C	N	N	C	G	C	N	C	C	C	N	C	G	N	C
TGCAGTTCGCGCGCTCTGGGGGCGCCCAGTGCATGCCCACCAACCGCTCGGCAAAATGCCATGG	gb1893	C/T	1893	N	N	C	N	N	N	H	T	C	N	N	C	T	T	N	N	H	N	C	T	N	N	N	C	C	N	T	T	T	N	N	T	N	N	C	T	N	C	N	T	T	N	T	C	C	T
TGCAGTTCGGATCTGTAGCCTTCTCAGATGAATTCATCTTCGGGGGACCTACTTCCG	gb1894	A/T	1894	N	N	N	N	N	N	N	N	T	A	N	N	T	A	N	N	N	T	N	A	N	N	N	T	T	A	T	N	N	N	T	N	N	N	A	T	N	N	N	A	N	N	A	T	N	A
TGCAGTTCGGCATGGTAGCCCCAATCCTTGTCGGTTGCAGCAAAAAAATATGACGGTCCGAGCA	gb1895	C/G	1895	N	N	N	N	N	C	G	N	N	N	G	G	N	N	N	N	N	G	G	G	N	N	N	C	C	G	G	N	G	N	N	G	N	G	G	G	G	N	G	C	N	N	C	C	G	C
TGCAGTTCGGGGGACACACGCACCTGATACAGAAGAGGGCAATTGCCATCCCAAATGCGAGTAT	gb1896	G/T	1896	N	N	N	N	N	N	N	T	G	G	G	N	N	G	N	N	G	G	N	N	N	G	N	G	N	G	T	N	N	N	N	G	N	G	G	N	N	G	N	G	G	N	N	T	G	G
TGCAGTTCGTGCTAGTGGCGAAGCGGTGGATGGTGGTGGCCTTGGTAGGGGGCACCGTGGGATG	gb1897	A/G	1897	N	N	N	N	N	A	N	N	N	N	N	G	N	N	N	A	N	N	N	N	N	N	N	N	N	N	N	N	N	N	N	N	A	A	N	G	N	N	N	G	A	N	A	A	A	G
TGCAGTTCGTTGGTGCGGTGCCACATATCAGTGCAATGAGGAGGTCAGCATGCATAGAGGGTGC	gb1898	A/G	1898	A	G	G	N	N	N	N	N	N	N	N	G	G	N	N	N	G	G	N	A	N	N	N	G	N	N	N	N	N	N	N	A	G	G	A	N	N	A	N	N	N	G	N	G	N	N
TGCAGTTCGTTGTACCAGCCTCTGCCGCAAGCCTCCAGCTTCTTCTTGAACGTCCTGGTCTTGA	gb1899	C/T	1899	N	N	N	N	N	N	C	N	N	N	N	N	T	N	N	N	N	T	N	T	N	N	N	N	T	C	T	T	N	N	N	N	T	N	T	T	T	N	N	T	T	T	N	C	N	N
TGCAGTTCTAGTACATCGCCAGCAGGCCCATAATTCCATCCTACATCGGTCCAAGACGCTGACT	gb1900	A/G	1900	G	N	N	N	N	N	A	N	G	N	A	N	G	N	N	N	N	N	N	N	N	N	N	A	N	N	G	N	N	N	A	N	N	N	N	N	N	A	N	A	N	N	N	N	N	N
TGCAGTTCTCCGCGCCAACGCTTCTTCTTCTTGGCTGCCGCCTGGGGAACCTCGCCGTAGTCTG	gb1901	C/T	1901	T	N	N	N	N	T	N	C	C	T	T	T	T	N	T	N	T	C	C	C	C	T	T	T	C	T	C	H	N	T	C	C	C	T	T	T	C	T	T	T	C	C	T	T	C	C
TGCAGTTCTGCATCTCTTGGTTGGGGACAACCAAGAGTACCCGTTGAGCGCCTTTCTTCCTTTG	gb1902	T/C	1902	N	T	N	N	T	N	N	T	N	C	T	C	H	N	N	N	T	C	N	H	N	N	C	T	T	N	T	N	C	N	N	C	T	T	N	N	T	T	C	N	T	N	T	N	T	T
TGCAGTTCTGGTACATCGCCAGTAGGCCCATAGTTCCGTCCCACATCTGTCCAATTGCCATACG	gb1903	C/T	1903	N	N	N	N	N	N	N	N	N	N	N	N	N	N	N	N	T	N	T	N	N	N	T	N	C	C	C	N	N	N	N	N	C	T	T	N	T	N	C	T	N	N	N	C	N	N
TGCAGTTCTTATGCTGGAGAAGAATTGCCGTTTTGAGCCGCTGAGGATGAAACTAGGGCGCCTC	gb1904	A/G	1904	A	N	N	N	N	N	N	N	N	N	N	N	A	N	N	N	G	G	N	A	N	N	N	A	N	N	A	N	N	N	N	N	A	N	G	N	N	N	A	G	N	N	N	A	N	G
TGCAGTTCTTCATCGTCATGGCTCCCAAGAGGAAGACGATGACAGAGATTTGCTCATCTAGAGC	gb1905	C/T	1905	N	N	C	N	N	N	N	T	N	N	N	C	C	N	N	N	N	T	N	N	N	N	N	N	N	N	N	N	N	N	T	N	N	C	C	N	T	C	N	C	N	N	T	T	C	N
TGCAGTTCTTCCCACGGGCGGTGCCGCTTGATCAGCGCCGCGACTGGTGGGGCCGTCGGGCCG	gb1906	C/T	1906	N	N	C	N	C	N	C	N	C	C	C	N	N	C	N	C	C	C	C	N	N	C	N	C	N	C	T	C	C	N	T	C	N	C	C	T	N	C	N	C	C	C	T	C	C	C
TGCAGTTCTTGATGCACCTGTTGGTCTCGGATCTCCTGACGCATATTCAGGAAGGCGGCCCAGG	gb1907	A/G	1907	A	N	A	N	N	G	N	N	G	N	G	A	A	N	N	N	H	N	N	A	N	G	N	A	G	N	G	A	N	N	A	N	A	G	G	N	N	A	G	G	N	N	G	G	G	H
TGCAGTTCTTGGTTGGTGGCGGCTGCGGTGCAGTGCTTGCTCGGGTTTCCGATGGTGGTGGAGA	gb1908	C/T	1908	T	N	N	C	N	N	N	C	N	N	N	T	C	C	N	N	C	N	N	C	N	N	N	C	N	C	C	N	N	N	N	N	N	T	T	N	C	C	T	C	N	N	N	N	N	N
TGCAGTTCTTTGGCACTACACATGAAGACATCTGGAAGGTGCTCTTCAAGGCCAACAAGGCGCG	gb1909	A/G	1909	A	N	G	N	N	A	G	H	G	G	N	A	A	G	N	N	G	G	N	A	N	G	A	G	N	G	A	N	N	N	A	G	N	G	G	N	N	G	A	G	G	N	A	A	G	G
TGCAGTTGAACTGCCGATCATCAGCAATTGACCCCCAGAACCAGAAGCAAATGGTGCACTCAAG	gb1910	C/T	1910	C	N	T	T	N	T	C	N	N	N	T	C	C	N	N	N	H	N	C	T	N	C	N	T	C	N	C	N	T	N	N	N	C	T	C	T	C	T	C	N	T	N	C	C	C	T
TGCAGTTGAACTGCCGATCATCAGCAATTGACCCCCAGAACCAGAAGCAAATGGTGCACTCAAG	gb1911	C/G	1911	C	N	G	G	N	G	C	N	N	N	G	C	C	N	N	N	H	N	C	G	N	C	N	G	C	N	C	N	G	N	N	N	C	G	C	G	C	G	C	N	G	N	C	C	C	G
TGCAGTTGACCCCCTCCCACTTGCAATGCGGAATGCTGGCGTTCCAAGAGCCCAAGACTTGCCT	gb1912	A/G	1912	G	N	G	N	N	G	N	G	N	N	G	A	A	G	N	N	H	A	N	G	N	N	G	N	A	A	A	A	G	N	N	N	N	A	N	G	G	A	G	A	N	N	N	A	A	G
TGCAGTTGACCCTCGTGGACTATCGGGTGGCCTCCGCACGTGAGCTGCCACTACTAGGGAAAAG	gb1913	C/T	1913	T	N	T	N	N	N	N	N	C	N	N	N	C	N	N	N	H	N	N	H	N	N	N	C	T	N	N	C	T	N	N	N	T	N	N	T	N	N	N	C	N	N	C	N	T	C
TGCAGTTGAGATGCGTCACTGACGGAGGAGAATTGCGAGGGAGAGCAGGCGGAAAAAGGAATTC	gb1914	A/G	1914	G	N	N	N	N	G	A	A	N	N	G	N	A	A	N	G	A	N	A	A	N	A	N	A	N	A	G	A	N	N	N	G	G	N	G	N	N	A	G	A	G	G	G	G	A	G
TGCAGTTGAGATGCGTCACTGACGGAGGAGAATTGCGAGGGAGAGCAGGCGGAAAAAGGAATTC	gb1915	T/C	1915	C	N	N	N	N	C	T	T	N	N	C	N	T	T	N	C	T	N	T	T	N	T	N	T	N	T	C	T	N	N	N	C	C	N	C	N	N	T	C	T	C	C	C	C	T	C
TGCAGTTGAGATGCGTCACTGGCGAAGAAGAATTGAGAGGGAGTGCGGATGGAAAAAAGAAATT	gb1916	C/T	1916	H	N	C	T	N	T	T	T	C	C	C	T	T	T	T	N	H	C	T	T	C	T	T	T	T	T	C	C	N	T	C	C	C	C	C	T	T	T	T	T	C	C	C	T	T	C
TGCAGTTGAGATGCGTCACTGGCGAAGAAGAATTGAGAGGGAGTGCGGATGGAAAAAAGAAATT	gb1917	G/T	1917	H	N	G	T	N	T	T	T	G	G	G	T	T	T	T	N	H	G	T	T	G	T	T	T	T	T	G	G	N	T	G	G	G	G	G	T	T	T	T	T	G	G	G	T	T	G
TGCAGTTGAGATGCGTCACTGGCGAAGAAGAATTGAGAGGGAGTGCGGATGGAAAAAAGAAATT	gb1918	G/C	1918	H	N	G	C	N	C	C	C	G	G	G	C	C	C	C	N	H	G	C	C	G	C	C	C	C	C	G	G	N	C	G	G	G	G	G	C	C	C	C	C	G	G	G	C	C	G
TGCAGTTGAGGAGGCCCGCGGAGGGGCGACCAACGACAACCCGCGGGAACCCGCAGCACCGCAG	gb1919	G/T	1919	N	N	N	N	N	G	G	G	G	N	T	N	T	N	N	G	G	T	G	N	N	N	N	H	T	G	N	N	G	N	N	N	N	N	G	N	N	N	T	N	N	N	G	T	G	N
TGCAGTTGATGTCCGCGGGCCCGCTGGTGGACGTGGGCCTCGCAGCGCTGCGGCCTCCGAGATC	gb1920	A/G	1920	N	N	A	N	A	A	A	N	A	A	H	N	N	A	N	A	A	A	A	G	N	A	N	H	G	A	G	A	A	N	N	A	A	A	A	N	N	A	N	A	A	A	N	A	A	H
TGCAGTTGCACTACTACGATCTATGCAACATAGGAATTGATGCGACAACCCCTG	gb1921	A/G	1921	N	N	A	G	N	G	A	A	N	N	A	A	G	N	N	A	N	N	N	N	N	N	A	G	G	N	N	G	N	N	N	N	A	N	A	G	N	A	N	A	N	N	N	G	N	N
TGCAGTTGCAGAGTCTTGGATGGGTTCGGTGCCGTCCATGAAGATCCCGACCCTGCTCGGCGGC	gb1922	C/G	1922	N	N	C	N	N	N	N	N	N	N	G	N	G	G	N	N	C	G	N	G	N	N	N	G	G	N	G	N	N	N	G	N	N	G	G	G	G	N	N	G	N	N	N	C	N	N
TGCAGTTGCAGAGTCTTGGATGGGTTCGGTGCCGTCCATGAAGATCCCGACCCTGCTCGGCGGC	gb1923	G/A	1923	N	N	G	N	N	N	N	N	N	N	A	N	A	A	N	N	G	A	N	A	N	N	N	A	A	N	A	N	N	N	A	N	N	A	A	A	A	N	N	A	N	N	N	G	N	N
TGCAGTTGCAGCACGCACACGGCAAGCAAGCATGCACTACCGACCGTATACGTTACCATACCGT	gb1924	C/T	1924	T	N	N	N	N	T	N	C	C	T	T	C	C	T	N	N	H	C	N	T	N	N	T	T	C	N	C	T	N	N	N	N	C	C	C	T	N	T	C	C	T	N	C	C	T	T
TGCAGTTGCAGCACGCACACGGCAAGCAAGCATGCACTACCGACCGTATACGTTACCATACCGT	gb1925	T/G	1925	G	N	N	N	N	G	N	T	T	G	G	T	T	G	N	N	H	T	N	G	N	N	G	G	T	N	T	G	N	N	N	N	T	T	T	G	N	G	T	T	G	N	T	T	G	G
TGCAGTTGCAGCCAGCGCGCGGCACTACCCGTGAAGTGCAAGGTAGTGATGCGAACCCACAGAT	gb1926	C/G	1926	N	N	G	N	N	N	N	N	N	N	N	C	N	N	N	N	G	N	N	N	N	N	G	G	N	N	C	N	N	N	N	N	N	G	N	N	N	N	N	G	N	N	N	C	N	N
TGCAGTTGCAGCCAGCGCGCGGCACTACCCGTGAAGTGCAAGGTAGTGATGCGAACCCACAGAT	gb1927	T/C	1927	N	N	C	N	N	N	N	N	N	N	N	T	N	N	N	N	C	N	N	N	N	N	C	C	N	N	T	N	N	N	N	N	N	C	N	N	N	N	N	C	N	N	N	T	N	N
TGCAGTTGCAGCCTCGCAGGACAGGACAGCGAGCAGGAGGCGCGCTCAGAGATCGGAAGAGCGG	gb1928	C/T	1928	T	N	C	N	N	C	N	C	N	N	N	N	T	N	N	N	H	N	N	T	N	N	T	H	C	T	N	N	T	N	N	N	C	C	C	N	N	H	N	N	C	C	N	C	C	T
TGCAGTTGCAGGAGAAAAAAATTGCGACGACCGCCGATGGATCATGTGCGTGCACGGCTGCTAC	gb1929	G/T	1929	N	N	N	N	T	T	N	T	N	N	N	N	G	N	N	N	T	N	G	G	N	N	N	N	N	G	T	N	N	N	N	G	N	N	N	N	T	T	G	N	N	T	N	T	T	N
TGCAGTTGCAGTCGTTCCCACATGGCTAGCACGAATACGACATTTCTTTTGCTAGTTTTGTGTG	gb1930	C/T	1930	N	N	N	N	N	T	T	N	T	N	N	N	N	N	N	N	H	C	N	C	N	N	T	C	C	N	C	N	N	N	N	N	C	N	N	T	N	T	C	C	C	C	T	C	N	N
TGCAGTTGCATTCGGCAAGCCGAAGGGCATGCGAACGAAGTGGTGCGGTGGACCCATGCAATGC	gb1931	G/T	1931	G	N	G	N	N	N	N	N	N	N	T	G	G	T	N	N	H	T	N	T	N	N	N	G	T	N	G	T	T	N	N	G	T	N	N	N	T	H	T	G	G	N	N	T	G	N
TGCAGTTGCCATCCAACAACGTATGACTGTCGTGCGGGCAAAAAACAGTTCACCCACACGCGCG	gb1932	G/T	1932	G	N	N	N	N	G	N	G	T	N	G	H	G	G	N	N	H	G	N	T	N	N	T	T	T	T	G	T	T	T	G	G	G	G	G	N	N	G	T	G	G	N	N	G	N	T
TGCAGTTGCCATCCAACAACGTATGACTGTCGTGCGGGCAAAAAACAGTTCACCCACACGCGCG	gb1933	A/G	1933	A	N	N	N	N	A	N	A	G	N	A	H	A	A	N	N	H	A	N	G	N	N	G	G	G	G	A	G	G	G	A	A	A	A	A	N	N	A	G	A	A	N	N	A	N	G
TGCAGTTGCCATCCAACAACGTATGACTGTCGTGTGGGCGAAAAGCAGTTCACCCACACTTGCG	gb1934	A/G	1934	N	N	N	N	N	N	G	N	N	N	A	A	N	N	N	N	G	G	N	G	N	N	N	A	G	N	N	N	N	N	N	N	N	A	A	A	N	A	A	N	N	H	N	A	N	G
TGCAGTTGCCATCCAACAATGTATGACTGTTGTGTGGGCGAAAAGCAGTTCGCCCACACGCGCG	gb1935	C/T	1935	N	N	N	N	C	N	N	N	T	N	N	N	C	T	T	N	H	C	N	T	N	N	C	C	N	N	C	C	C	N	C	C	C	N	N	C	C	C	C	T	C	N	C	T	N	C
TGCAGTTGCCATCCGACAACGTATGACCGTCGTGTGGGTGAAAAGCAGTTCGCCCACACGCGCG	gb1936	C/T	1936	C	N	N	N	N	C	N	N	N	N	T	N	C	N	N	N	T	T	T	T	N	N	N	C	C	N	T	T	N	N	N	N	N	N	C	C	C	N	N	C	N	N	C	T	N	C
TGCAGTTGCCATCTACCAACGAATCATAGTTGCCATGTTTGTTACCTAGTTGCCGCATACACGC	gb1937	A/G	1937	N	N	N	N	N	N	N	N	A	N	G	A	A	N	N	N	G	H	N	G	N	N	N	G	A	N	A	A	N	N	N	N	N	N	A	N	N	N	N	A	N	N	G	G	N	N
TGCAGTTGCCGCGGACCGCGCACGCCCACAACCGTGTCGGCCGCGCCGTCGCCCTCGTCGGCTA	gb1938	A/G	1938	N	N	A	N	N	A	N	A	N	N	G	G	N	N	G	N	A	A	N	A	N	N	N	A	H	G	G	N	A	N	A	G	A	G	A	G	G	A	A	A	N	N	N	A	A	G
TGCAGTTGCCGTCTAGCAAAGAATCACAGTTGCCATGTGTATTTACCTAGTTGCCACGTTCGCG	gb1939	C/T	1939	N	N	C	N	N	N	N	N	N	N	N	N	H	N	N	N	N	N	N	C	N	N	N	T	N	T	T	T	T	N	T	N	T	N	T	N	N	T	N	N	N	N	C	N	C	N
TGCAGTTGCCGTCTAGCAAAGAATCACAGTTGCCATGTGTATTTACCTAGTTGCCACGTTCGCG	gb1940	T/C	1940	N	N	T	N	N	N	N	N	N	N	N	N	H	N	N	N	N	N	N	T	N	N	N	C	N	C	C	C	C	N	C	N	C	N	C	N	N	C	N	N	N	N	T	N	T	N
TGCAGTTGCGCCTAGACCGCGTCCGCGGGAAGCCGCCATCACTATTTTGCCAAATCGCCGAGAT	gb1941	A/G	1941	N	N	N	N	N	N	N	A	N	A	G	G	N	A	N	N	G	N	N	G	N	N	N	A	A	N	A	A	N	N	N	N	N	A	A	N	A	N	A	N	A	A	A	A	A	N
TGCAGTTGCGCTGCCGCGTTGTCTCAGAGGGGTATCTCCAGGTCGTGCTTCACGCCGCTCCGAG	gb1942	C/T	1942	N	C	T	T	N	T	T	C	T	C	T	C	T	T	N	N	H	C	N	T	N	N	N	H	C	C	C	T	T	T	C	T	C	T	C	T	C	T	C	C	T	N	C	C	T	T
TGCAGTTGCGCTGCCGCGTTGTCTCAGAGGGGTATCTCCAGGTCGTGCTTCACGCCGCTCCGAG	gb1943	C/T	1943	N	C	T	T	N	T	T	C	T	C	T	C	T	T	N	N	H	C	N	T	N	N	N	H	C	C	C	T	T	T	C	T	C	T	C	T	C	T	C	C	T	N	C	C	T	T
TGCAGTTGCGGCGACGGCGGAGGGAGCCTTGTTGGTCACCCCACTGCACGTCACAGCGCCTGGA	gb1944	A/G	1944	N	N	N	N	N	A	G	N	N	N	N	A	N	N	N	N	G	G	N	G	N	N	N	N	A	N	A	N	N	N	N	N	N	A	N	A	N	A	N	N	N	N	N	A	N	N
TGCAGTTGCGGTCTCAACCACCGCAAGGTCGTTGGTGCTGTCCCTTGCCGAGATCGGAAGAGCG	gb1945	A/G	1945	A	N	N	N	N	A	N	N	N	N	G	N	G	A	N	N	N	N	N	N	G	N	N	N	H	N	G	G	N	A	N	A	G	A	A	N	N	G	G	G	N	N	N	G	N	A
TGCAGTTGCGTCTATAATTTGGTCAATGCGGGGCAATGGGAAAGGATCTTCGGGGCGGGCCTTG	gb1946	C/T	1946	C	N	N	N	N	C	N	C	N	N	T	N	C	T	N	N	T	N	N	C	N	N	N	T	C	N	N	N	N	N	N	N	N	T	N	N	N	T	C	N	T	T	C	C	N	T
TGCAGTTGCGTGTCGCCAAGGCCGAGAGAAGTTTTGCGGTAGTTGTTGTACGCCGCGTCATACA	gb1947	G/T	1947	N	N	N	N	N	T	G	N	N	N	T	T	G	G	N	N	G	N	N	G	N	N	N	G	G	N	T	N	N	N	N	N	N	T	T	G	N	G	T	G	N	N	N	T	N	T
TGCAGTTGCTGTTCGCCGCTGGGGCCTGGGCGTTGATGTTGTTGGTCACTATGGACAAACCAGT	gb1948	G/A	1948	N	N	G	N	N	G	N	A	G	N	A	G	A	A	N	G	H	A	G	A	N	N	N	H	A	N	G	G	N	A	G	G	G	G	G	A	G	G	A	A	N	A	G	A	G	G
TGCAGTTGCTGTTCGCCGCTGGTGCCTGGGCGTTGATGTTGTTGGTCACTATGGACAAACCAAT	gb1949	A/G	1949	N	N	G	N	N	G	N	A	G	N	A	G	A	A	N	G	H	A	G	A	N	N	N	H	A	N	G	G	N	A	G	G	G	G	G	A	G	G	A	A	N	A	G	A	G	G
TGCAGTTGGCCCTCTTGCGTCTGGGTCCTCACTTATACCTAGCCATGGAATATCCGACATGAAA	gb1950	A/G	1950	G	N	N	N	N	N	N	G	N	N	N	G	A	A	N	A	G	N	N	G	N	N	N	G	N	N	G	G	N	N	N	A	H	N	N	N	N	N	N	N	A	A	A	G	N	G
TGCAGTTGGCCTGGGTTGTGGTCGGCTAGTTCTTTCGTCTGAGGTTTCAACGCGTGGTGGCGGT	gb1951	A/G	1951	N	N	A	N	N	A	N	A	N	N	A	G	G	A	N	N	G	N	N	A	N	A	G	A	N	N	A	N	N	N	N	A	N	N	N	N	N	G	A	N	N	N	A	G	N	A
TGCAGTTGGCCTGGGTTGTGGTCGGCTAGTTCTTTCGTCTGAGGTTTCAACGCGTGGTGGCGGT	gb1952	C/T	1952	N	N	C	N	N	C	N	C	N	N	C	T	T	C	N	N	T	N	N	C	N	C	T	C	N	N	C	N	N	N	N	C	N	N	N	N	N	T	C	N	N	N	C	T	N	C
TGCAGTTGGCGAGGCACGTCCCCCAACCTGATCTGATCCCTGGCATGTGTTGCAAGCCATGAAC	gb1953	C/G	1953	G	N	N	N	N	G	N	N	G	N	N	G	G	N	G	N	H	G	N	G	N	N	N	H	C	H	G	N	G	N	G	G	C	G	N	N	G	G	G	C	C	N	C	C	N	G
TGCAGTTGGCGAGGCACGTCCCCCAACCTGATCTGATCCCTGGCATGTGTTGCAAGCCATGAAC	gb1954	G/C	1954	C	N	N	N	N	C	N	N	C	N	N	C	C	N	C	N	H	C	N	C	N	N	N	H	G	H	C	N	C	N	C	C	G	C	N	N	C	C	C	G	G	N	G	G	N	C
TGCAGTTGGCGCGGCCGAAGAACTCGCGCCTAACCTGTTGGCGCTGCGGTTACGGCGCGGCTCG	gb1955	A/G	1955	N	N	N	N	N	G	A	N	N	N	N	N	A	G	N	A	H	A	A	A	N	N	N	A	G	G	G	N	N	N	N	N	N	N	N	G	A	A	N	G	N	N	N	G	N	N
TGCAGTTGGCTCCTTGCCGCAGGGGCGCCCAATGGAGGGATTGAAACATTGGAGATGAGGCGAG	gb1956	A/T	1956	T	N	A	N	N	N	N	A	A	A	A	A	A	A	N	N	N	A	A	T	N	N	A	H	A	N	A	A	A	A	N	N	A	A	A	N	A	A	A	A	N	N	A	A	A	N
TGCAGTTGGGGAACGAATTCTGAGAATTCTTGGAACGATTCAGTGGCCCGTTGATCATCCGATA	gb1957	C/T	1957	C	N	C	N	N	C	T	C	T	N	C	C	C	C	N	T	C	T	N	C	N	N	N	H	T	C	T	C	T	C	C	N	C	T	C	C	T	C	T	C	T	T	C	C	T	T
TGCAGTTGGTCCTCCTTCTCTTCAGGCAGGGGCCTGACACAGCGACGGCTCCCCACCCTCCTCC	gb1958	C/G	1958	G	N	N	N	N	C	C	G	N	N	G	C	C	G	N	N	H	G	N	G	N	N	N	C	C	G	C	N	G	N	N	C	C	C	C	C	N	G	G	C	G	G	G	C	G	C
TGCAGTTGTCCTTGCTATTCCGCGGCGTGGCAACTGCTGTTGTCATTCCATACGTAGCGTCCAT	gb1959	C/T	1959	C	N	N	N	N	N	N	T	N	N	C	N	T	C	N	N	N	N	N	C	N	N	N	C	T	C	N	N	N	N	T	N	N	N	N	N	N	C	T	T	C	N	N	N	N	N
TGCAGTTGTGCACCACAGCGTTGGTTGCTGCAAGGGACAACCCCACCGTGACATGCAGTTGCGA	gb1960	C/T	1960	N	N	N	N	N	C	N	N	C	C	N	C	N	N	N	N	C	C	N	T	N	N	N	C	C	N	N	N	N	N	N	N	N	C	C	N	C	C	T	N	N	N	N	C	C	T
TGCAGTTGTGCTAGGCTGGCGGTGGGGCAACTATAGTTACTCGCGGGCTGCGAAGGTGTAGTTG	gb1961	T/G	1961	T	N	T	N	N	G	G	T	N	N	G	G	G	G	N	N	G	G	N	T	N	N	T	T	G	N	G	G	T	N	N	G	N	G	G	N	G	T	G	T	T	N	N	T	T	T
TGCAGTTGTGCTAGGCTGGCGGTGGTGCAACTATAGTTACTCGCGGGCGGCGAAGGGGTAGTTG	gb1962	G/T	1962	T	N	T	N	N	G	G	T	N	N	G	G	G	G	N	N	G	G	N	N	N	N	T	T	G	N	G	G	T	N	N	G	N	G	G	N	G	T	G	T	T	N	N	T	T	T
TGCAGTTGTTGGTGCACCTGTGGGTTTAGGATCTCCCGACGCATTTTGAGGAAGGCAGTCCAGG	gb1963	C/T	1963	N	N	N	N	N	N	N	N	N	N	C	N	N	N	N	N	C	C	N	T	N	N	T	H	N	C	T	C	C	N	N	C	N	C	C	N	N	N	T	C	C	C	N	T	N	C
TGCAGTTTAGCAACCTCCATATTATGCTGATCTCGGGTTTCCG	gb1964	C/T	1964	N	N	N	N	N	C	N	N	T	N	N	C	T	N	N	N	N	N	N	T	N	N	N	T	C	C	T	N	N	N	N	N	N	N	N	T	N	T	N	N	N	N	T	C	C	C
TGCAGTTTAGCATGAGGAGGGACACAAATTGCCAGTACGATTGCTGGTCTGCCACTAGTCGCTC	gb1965	A/G	1965	N	N	N	N	N	A	N	G	N	A	A	H	A	G	A	N	A	A	N	A	N	G	N	G	G	N	A	A	N	N	N	N	G	A	A	N	G	G	G	G	A	N	N	N	N	N
TGCAGTTTAGCGCGCCTGTTGGAGCGGCTCCGACGCGCTAGATTTTGCAGCGGCCGCTGAAGGC	gb1966	C/T	1966	T	N	N	N	N	N	C	C	T	N	T	T	N	C	N	N	T	C	N	C	N	C	N	C	C	C	T	C	C	N	N	N	N	T	T	C	C	C	T	C	N	N	T	T	C	T
TGCAGTTTAGCGCGCCTGTTGGAGCGGCTCCGACGCGCTAGATTTTGCAGCGGCCGCTGAAGGC	gb1967	G/T	1967	T	N	N	N	N	N	G	G	T	N	T	T	N	G	N	N	T	G	N	G	N	G	N	G	G	G	T	G	G	N	N	N	N	T	T	G	G	G	T	G	N	N	T	T	G	T
TGCAGTTTAGTACTGCTGTTTACTATCAAAACTTGTGTTGTAATGCTGTTTTGTCGGGCCATCG	gb1968	A/G	1968	N	N	N	N	N	N	N	G	N	N	G	A	G	N	N	N	G	G	N	A	N	N	N	G	G	G	A	A	A	N	N	G	N	G	G	N	N	A	G	G	A	N	G	A	G	A
TGCAGTTTATACGTATTGACAGGGAATCTGACTGGTTGGGCCCGCCTGTCGGGTGCTAACGTGG	gb1969	C/T	1969	N	C	T	N	N	C	C	N	T	N	C	C	T	C	N	N	C	C	C	C	N	N	N	C	N	N	N	T	N	N	C	T	N	C	C	T	C	C	T	C	T	N	N	T	N	C
TGCAGTTTATACGTATTGACAGGGAATCTGACTGGTTGGGCCCGCCTGTCGGGTGCTAACGTGG	gb1970	A/G	1970	N	A	G	N	N	A	A	N	G	N	A	A	G	A	N	N	A	A	A	A	N	N	N	A	N	N	N	G	N	N	A	G	N	A	A	G	A	A	G	A	G	N	N	G	N	A
TGCAGTTTATATAGACACTGGGTGGGCTTAGAGTTGTACAAAATCGGTTTTACAGAAAGGAACA	gb1971	A/G	1971	N	N	N	G	A	N	A	N	G	N	A	N	G	N	N	N	N	A	N	N	A	N	N	G	A	N	G	A	A	N	A	N	N	G	G	N	N	G	N	G	G	G	N	A	N	G
TGCAGTTTATTTTTACCAAAGACAAGAGTGTTCCAATAATTGTTGTCACTTTTGTTTGCATACG	gb1972	T/C	1972	T	N	N	N	N	N	C	N	C	N	T	T	C	T	N	N	N	C	N	T	N	N	C	T	C	N	T	T	T	N	N	T	N	N	N	T	C	C	N	N	N	T	N	C	T	T
TGCAGTTTCAAAGTTATAGGACTAAACTGACACACCTCTGATAGTTTTAGGAGTTGTGATGCAT	gb1973	A/C	1973	N	N	A	N	A	A	C	A	A	N	C	A	A	A	N	N	A	C	N	C	C	N	C	H	C	N	C	C	C	N	C	N	N	A	N	N	A	A	C	A	C	N	C	C	C	H
TGCAGTTTCAGATGAGCGGTACCGCTTTGACATTGATCGTCCG	gb1974	A/G	1974	G	N	N	N	N	A	A	G	A	G	G	A	A	G	N	N	A	G	N	G	N	A	N	A	A	G	A	A	N	N	N	N	A	A	A	N	N	G	G	A	N	N	N	A	G	A
TGCAGTTTCAGCAAATAAAAACAAAGAATTCATTTTGGGTCCACCACGAACGAAACACTAAGCG	gb1975	A/G	1975	N	N	N	N	N	N	N	G	G	N	A	N	N	N	N	N	N	G	N	N	N	N	N	N	G	A	G	G	N	N	A	N	N	N	N	N	N	G	G	N	N	N	N	N	N	A
TGCAGTTTCAGCCTTGCCTATGGATGGCATGATACGCACATCGTGCATGTATCGTCTGGTAATG	gb1976	A/G	1976	N	N	N	N	N	N	G	N	N	N	N	A	G	A	N	N	A	N	N	A	N	N	G	A	G	A	G	N	N	N	N	N	N	N	N	A	N	N	N	A	N	N	N	A	G	A
TGCAGTTTCAGGGTTTGACGATGGGACATCTTGAGAGGACACCAATATTGCTGCGCTTTCAGGG	gb1977	A/C	1977	C	N	N	N	N	N	A	N	N	A	A	N	C	A	N	N	A	N	N	A	N	N	N	A	C	N	C	C	N	N	N	N	C	C	N	C	N	A	N	A	N	N	C	C	N	A
TGCAGTTTCATAAACATATAAGTTTGTGTGTGTGTGTGTGCGCGCGCGCGCGCGCATTTTGTAA	gb1978	C/T	1978	N	N	N	N	N	C	T	C	T	N	T	H	T	T	T	N	N	N	N	C	N	N	N	C	C	C	T	T	N	N	T	N	T	N	N	T	T	T	N	N	T	T	N	T	T	T
TGCAGTTTCATGATGGTAGTGCTCAGTGTTCGTGTTGTCCACGCGGCTTTGGTCTTTTGAGTCG	gb1979	C/T	1979	N	N	N	N	N	N	T	N	N	N	N	C	T	T	N	T	T	T	N	C	N	C	N	N	T	H	C	N	N	N	N	C	C	N	T	T	C	N	N	T	C	C	N	C	T	C
TGCAGTTTCATGCCCTTCCACGCAAACAGCCGTTTGACTCTGTTGTAGGTGGCATGGAAGCCTG	gb1980	A/G	1980	N	N	N	A	N	A	N	N	N	G	N	N	N	N	G	N	N	N	N	N	N	N	N	A	G	A	G	N	G	N	N	A	N	G	N	N	N	N	G	G	N	N	G	N	N	N
TGCAGTTTCCCATATTTTGTATCGGATATTCTGTCTGCGGCAAGCACAGCATTGACAACATCAT	gb1981	C/T	1981	T	N	N	N	N	N	N	N	T	N	N	N	N	C	N	N	N	C	N	N	N	N	N	T	N	T	T	N	N	N	N	T	N	N	N	N	N	N	N	N	N	T	N	C	N	N
TGCAGTTTCCCATATTTTGTATCGGATATTCTGTCTGCGGCAAGCACAGCATTGACAACATCAT	gb1982	A/G	1982	G	N	N	N	N	N	N	N	G	N	N	N	N	A	N	N	N	A	N	N	N	N	N	G	N	G	G	N	N	N	N	G	N	N	N	N	N	N	N	N	N	G	N	A	N	N
TGCAGTTTCCCCCCTCCAGGTGCCATCGGCGGTGCCGTCCATGAGGGGGGCCATGCATTGGAGA	gb1983	T/C	1983	N	N	N	N	N	C	T	N	T	T	T	N	C	T	N	T	T	T	T	C	N	N	N	C	N	T	C	T	T	N	N	N	N	T	T	N	N	T	N	T	T	N	N	C	T	T
TGCAGTTTCCCCCCTCCAGGTGCCATCGGCGGTGCCGTCCGTGAGGGGGGCCATGCATCGGAGA	gb1984	C/T	1984	N	N	N	N	N	C	T	N	T	T	T	N	C	T	N	T	T	T	N	C	N	N	N	C	N	T	C	T	T	N	N	N	N	T	T	N	N	T	N	T	N	N	N	C	T	T
TGCAGTTTCCCGTTTGAGTGCGGAGGCTGAGTTGCGAGGTATGTCTCTTCTGACGGCAGATGTG	gb1985	C/T	1985	N	N	N	N	N	N	N	N	T	N	C	T	T	C	N	N	N	C	N	N	N	T	T	T	T	T	T	C	N	N	N	N	T	N	N	N	N	N	N	C	N	N	N	T	T	N
TGCAGTTTCCGCGAGGCCACCTATAATGCGATCAAGAGTTTCTGAGGCATTGAGTATCGCGCCC	gb1986	C/T	1986	N	N	T	T	N	N	T	N	N	N	T	C	C	N	N	N	T	T	N	C	N	N	N	T	C	T	C	N	T	N	N	T	N	T	T	C	C	T	C	T	T	N	N	C	T	T
TGCAGTTTCGCACTGCTGCTGAAGCCAGCGCTGTGCGCCGCGCCAAACCTGACGATGGGTGCGC	gb1987	C/T	1987	T	N	T	N	N	T	C	T	T	C	C	T	T	C	T	N	H	T	C	C	N	C	T	T	T	C	C	T	C	N	T	C	T	C	C	C	C	C	C	T	T	T	T	T	T	T
TGCAGTTTCGCACTGCTGCTGAAGCCAGCGCTGTGCGCCGCGCCAAACCTGACGATGGGTGCGC	gb1988	T/C	1988	C	N	C	N	N	C	T	C	C	T	T	C	C	T	C	N	H	C	T	T	N	T	C	C	C	T	T	C	T	N	C	T	C	T	T	T	T	T	T	C	C	C	C	C	C	C
TGCAGTTTCGCACTGCTGCTGAAGCCAGCGCTGTGCGCCGCGCCAAACCTGACGATGGGTGCGC	gb1989	T/C	1989	C	N	C	N	N	C	T	C	C	T	T	C	C	T	C	N	H	C	T	T	N	T	C	C	C	T	T	C	T	N	C	T	C	T	T	T	T	T	T	C	C	C	C	C	C	C
TGCAGTTTCTATACTGGAAGGAGAGATGTACCATTCGGTGGATAAAAGTTGGGGAGGAGAACTC	gb1990	G/T	1990	N	N	G	N	N	N	N	N	N	N	N	N	G	N	N	N	T	N	N	T	N	N	N	T	G	T	N	N	N	N	N	T	G	G	G	N	G	G	N	N	T	N	N	G	G	N
TGCAGTTTCTCGTGAGCCAGGCCGAGCCGAGCGCAAGCGAGTAGGCCCTCGCACGAGGGGAGAA	gb1991	G/A	1991	G	G	G	N	N	G	N	N	G	N	N	G	G	N	N	N	H	G	G	G	N	G	N	G	A	G	G	G	N	N	N	G	N	G	G	N	N	G	G	G	G	G	A	N	G	G
TGCAGTTTCTCTCAGGCTGGAACTACAACGTGCTAAAACAACCCTAAGTGGTTCCATTCAAGTG	gb1992	A/T	1992	N	N	N	N	N	N	N	T	N	A	T	N	N	T	N	N	N	N	N	A	N	T	N	N	N	N	T	T	A	N	T	N	N	A	N	N	A	A	T	A	A	N	T	T	A	N
TGCAGTTTCTCTGCATTCCCAACCGAGCCCCAAGGATCCTAACGGCGGCGGCCGAAGAAGAGCG	gb1993	A/T	1993	T	T	T	T	N	T	A	A	A	T	A	T	A	A	N	A	A	A	N	A	N	T	A	H	A	T	A	T	A	T	A	A	A	N	T	A	A	T	T	A	A	T	A	A	T	A
TGCAGTTTCTCTGCATTCCCAACCGAGCCCCAAGGCTCCTAACGGCGGCGGCCG	gb1994	A/T	1994	N	N	N	N	N	N	N	N	A	N	A	T	N	N	N	N	N	A	N	A	N	T	N	T	A	T	A	N	A	N	N	N	A	N	N	N	N	N	N	A	A	N	A	A	T	A
TGCAGTTTCTTCATTGCCAGAACAAGCCGCAGAAGATCCAGCCAAATCGTCTTGGACTGCCGCA	gb1995	A/G	1995	G	N	N	N	N	N	A	N	N	A	N	G	H	A	N	N	N	N	N	G	N	A	N	G	G	N	A	A	N	N	A	N	N	A	A	N	A	N	A	A	N	N	G	A	A	N
TGCAGTTTCTTGGGGCGGTGCCGCATATCAAGGCGATGAAGCTGTCGGCCTGCATAGATGGTGC	gb1996	G/C	1996	N	N	G	N	N	N	G	C	N	N	G	C	C	N	N	N	G	G	N	C	N	N	C	N	C	G	C	G	G	N	N	N	N	N	G	C	C	G	C	G	N	N	C	C	G	G
TGCAGTTTCTTGGGGCGGTGCCGCATATCAAGGCGATGAAGCTGTCGGCCTGCATAGATGGTGC	gb1997	C/T	1997	N	N	C	N	N	N	C	T	N	N	C	T	T	N	N	N	C	C	N	T	N	N	T	N	T	C	T	C	C	N	N	N	N	N	C	T	T	C	T	C	N	N	T	T	C	C
TGCAGTTTCTTTACACACCCACCAATCCACAAGGTTACTGTCCATTGTAGGGATCCACTCATGC	gb1998	A/G	1998	N	N	N	N	N	N	N	A	N	G	G	N	N	A	N	N	N	G	N	N	N	N	N	G	N	N	G	N	N	N	N	N	N	G	N	N	G	N	N	N	G	G	A	G	G	G
[truncated: 35 more rows]
[truncated: 58 more columns]

## Sheet: Bin markers
		Lines	KV100	KV103	KV109	KV11	KV111	KV117	KV119	KV12	KV120	KV121	KV125	KV127	KV128	KV13	KV130	KV137	KV14	KV143	KV147	KV148	KV150	KV152	KV153	KV154	KV157	KV158	KV159	KV16	KV161	KV162	KV163	KV167	KV168	KV169	KV17	KV170	KV171	KV174	KV178	KV18	KV180	KV19	KV2	KV20	KV22	KV23	KV24
serial	bin	marker naming
1	1	Bin1	-1	-1	1	-1	1	1	-1	-1	1	-1	-1	1	NA	-1	1	-1	1	-1	1	-1	1	-1	-1	1	1	-1	1	-1	1	-1	-1	-1	1	-1	1	-1	-1	-1	1	1	-1	-1	-1	1	-1	1	1
2	2	Bin2	1	NA	-1	NA	-1	NA	NA	NA	-1	1	NA	-1	NA	-1	-1	NA	-1	-1	NA	-1	1	-1	-1	NA	NA	NA	NA	NA	-1	1	NA	-1	1	NA	NA	1	-1	NA	-1	-1	NA	-1	-1	1	NA	-1	-1
3	3	Bin3	1	1	NA	-1	-1	1	1	-1	-1	-1	1	-1	NA	-1	-1	-1	-1	NA	-1	-1	1	1	1	1	1	NA	1	1	1	-1	-1	1	-1	-1	1	-1	1	1	1	1	1	-1	-1	-1	1	1	-1
4	4	Bin4	-1	-1	NA	-1	NA	1	1	-1	1	-1	1	1	NA	-1	1	NA	1	-1	NA	1	1	-1	1	-1	1	-1	1	1	1	1	1	1	1	-1	-1	1	1	-1	1	-1	-1	1	1	1	NA	1	-1
5	5	Bin5	1	1	NA	1	-1	-1	-1	1	1	-1	-1	1	NA	-1	-1	-1	1	-1	-1	1	-1	NA	-1	1	1	NA	-1	1	-1	-1	-1	1	-1	1	-1	-1	1	1	-1	-1	1	1	-1	-1	NA	1	NA
6	6	Bin6	-1	-1	NA	-1	-1	1	-1	-1	-1	1	1	-1	NA	-1	1	1	-1	1	1	-1	1	NA	1	-1	-1	NA	NA	-1	1	NA	-1	-1	NA	-1	1	1	-1	NA	NA	1	NA	-1	1	1	-1	-1	-1
7	7	Bin7	NA	-1	-1	1	-1	-1	-1	1	-1	1	1	-1	NA	-1	-1	NA	-1	-1	NA	-1	1	1	-1	-1	-1	-1	-1	-1	1	-1	-1	-1	1	1	1	1	1	1	1	1	-1	1	-1	1	-1	-1	-1
8	8	Bin8	-1	-1	-1	1	-1	-1	-1	1	-1	1	1	-1	NA	-1	1	1	-1	NA	NA	-1	1	1	-1	-1	-1	NA	NA	-1	1	1	1	-1	-1	1	1	1	1	1	-1	1	-1	1	-1	1	-1	-1	-1
9	9	Bin9	-1	-1	-1	-1	1	-1	1	-1	-1	-1	-1	NA	-1	-1	1	NA	-1	1	NA	NA	-1	-1	1	-1	-1	-1	-1	1	-1	1	-1	1	NA	-1	1	1	1	1	-1	1	NA	-1	-1	1	1	1	-1
10	10	Bin10	-1	-1	NA	-1	-1	-1	1	NA	1	1	-1	-1	1	NA	1	1	1	-1	1	1	-1	-1	1	1	-1	NA	1	-1	1	-1	-1	-1	-1	1	-1	-1	NA	-1	-1	1	1	-1	-1	1	NA	1	-1
11	11	Bin11	1	NA	NA	NA	NA	-1	NA	NA	-1	NA	NA	NA	NA	NA	1	NA	-1	NA	NA	1	NA	NA	NA	NA	-1	NA	NA	NA	NA	NA	-1	NA	1	-1	NA	NA	-1	NA	NA	-1	NA	1	NA	1	NA	NA	NA
12	12	Bin12	-1	NA	NA	1	1	1	1	1	1	1	-1	1	-1	1	1	NA	-1	NA	NA	1	-1	-1	1	NA	-1	NA	NA	-1	NA	1	1	-1	1	NA	-1	1	NA	-1	-1	-1	-1	-1	1	1	-1	NA	-1
13	13	Bin13	1	NA	NA	1	-1	-1	1	NA	1	NA	-1	-1	NA	-1	-1	NA	-1	-1	NA	-1	-1	-1	1	-1	NA	NA	1	1	1	1	1	-1	-1	-1	1	NA	1	NA	1	1	NA	1	-1	1	NA	-1	-1
14	14	Bin14	-1	1	1	-1	1	-1	1	1	1	-1	-1	1	-1	1	1	1	-1	1	-1	-1	-1	1	-1	1	1	-1	-1	1	-1	1	1	-1	-1	1	-1	1	1	1	-1	-1	1	1	1	-1	1	1	-1
15	15	Bin15	-1	1	NA	1	1	-1	-1	NA	-1	1	1	-1	NA	1	1	NA	1	-1	1	-1	-1	-1	1	NA	-1	NA	NA	1	1	-1	-1	1	1	-1	-1	-1	-1	-1	-1	-1	1	1	-1	-1	1	-1	-1
16	16	Bin16	NA	NA	-1	-1	-1	-1	1	1	-1	NA	1	-1	NA	-1	1	NA	-1	NA	1	-1	1	1	-1	-1	-1	-1	1	-1	1	1	1	-1	1	1	-1	-1	-1	NA	-1	1	1	-1	-1	1	-1	-1	1
17	17	Bin17	NA	NA	NA	1	1	NA	-1	NA	1	-1	-1	1	NA	NA	1	NA	1	-1	-1	-1	-1	-1	-1	1	-1	NA	NA	1	-1	1	1	-1	NA	1	1	1	1	NA	1	-1	-1	-1	1	-1	-1	-1	-1
18	18	Bin18	1	1	NA	NA	1	NA	NA	NA	NA	-1	NA	-1	NA	NA	-1	NA	-1	NA	NA	NA	1	1	1	-1	NA	NA	NA	NA	1	1	1	-1	1	1	-1	-1	-1	NA	-1	NA	NA	1	-1	-1	-1	-1	1
19	19	Bin19	-1	NA	NA	-1	NA	1	-1	NA	-1	NA	-1	-1	1	1	1	NA	1	1	NA	-1	-1	-1	1	-1	1	1	NA	NA	-1	1	1	-1	-1	-1	-1	-1	-1	NA	-1	-1	1	-1	1	-1	1	1	1
20	21	Bin21	-1	NA	NA	-1	NA	1	-1	NA	1	NA	-1	NA	NA	-1	-1	NA	-1	NA	NA	-1	NA	-1	-1	NA	1	NA	NA	NA	NA	-1	NA	NA	1	-1	-1	NA	-1	NA	1	1	-1	-1	1	1	-1	1	NA
21	22	Bin22	-1	-1	NA	-1	NA	1	1	-1	-1	1	1	-1	NA	-1	NA	NA	-1	NA	1	-1	1	-1	1	-1	-1	-1	1	-1	1	1	1	-1	1	-1	1	1	-1	-1	NA	1	-1	-1	1	1	-1	-1	-1
22	23	Bin23	1	NA	NA	NA	NA	-1	-1	1	-1	1	-1	-1	NA	1	-1	1	-1	1	NA	1	-1	1	-1	1	-1	NA	-1	NA	-1	1	1	-1	-1	1	1	-1	-1	NA	-1	-1	1	-1	-1	-1	-1	-1	NA
23	24	Bin24	1	1	NA	NA	NA	NA	NA	NA	-1	-1	-1	1	-1	-1	1	NA	-1	NA	NA	1	1	NA	NA	NA	NA	NA	NA	NA	NA	-1	-1	1	NA	1	-1	NA	NA	NA	1	-1	-1	-1	NA	-1	NA	-1	1
24	25	Bin25	-1	NA	NA	-1	NA	1	NA	1	-1	1	1	NA	NA	1	-1	NA	1	NA	NA	-1	1	1	NA	1	1	NA	NA	-1	NA	-1	-1	1	NA	1	1	NA	-1	-1	-1	-1	NA	-1	1	-1	-1	-1	NA
25	26	Bin26	NA	NA	-1	NA	-1	-1	NA	NA	1	NA	1	1	NA	-1	1	-1	-1	NA	NA	1	-1	1	1	1	1	NA	NA	NA	NA	1	1	-1	NA	-1	1	-1	1	NA	-1	-1	1	-1	1	-1	NA	-1	-1
26	27	Bin27	-1	-1	NA	1	-1	1	1	-1	1	1	1	1	NA	1	-1	-1	-1	1	-1	-1	1	1	-1	-1	1	NA	NA	-1	-1	-1	-1	1	-1	1	1	-1	1	NA	1	1	1	-1	1	-1	-1	1	NA
27	29	Bin29	NA	NA	NA	NA	-1	NA	-1	NA	1	NA	1	-1	NA	1	-1	NA	1	-1	NA	-1	-1	1	-1	1	1	NA	NA	-1	NA	-1	NA	NA	-1	NA	-1	1	-1	NA	NA	-1	-1	1	NA	-1	NA	-1	NA
28	30	Bin30	-1	NA	NA	-1	1	-1	-1	NA	-1	1	-1	-1	-1	1	-1	-1	-1	-1	1	-1	1	-1	1	-1	1	-1	NA	-1	1	-1	-1	-1	-1	-1	1	1	-1	-1	1	-1	NA	-1	1	-1	-1	1	1
29	31	Bin31	NA	NA	NA	NA	NA	NA	NA	1	NA	-1	-1	NA	NA	-1	NA	NA	1	NA	NA	-1	-1	NA	-1	NA	NA	NA	NA	NA	NA	NA	1	NA	NA	1	NA	NA	NA	NA	NA	-1	NA	1	NA	1	NA	-1	NA
30	32	Bin32	1	-1	-1	1	NA	-1	-1	1	1	1	1	NA	1	-1	-1	NA	1	1	NA	-1	-1	1	1	1	-1	NA	NA	-1	1	-1	-1	1	-1	-1	-1	1	NA	1	-1	-1	1	-1	1	-1	-1	-1	1
31	33	Bin33	1	1	NA	1	-1	1	-1	1	-1	-1	-1	1	NA	1	-1	-1	-1	NA	1	1	-1	1	-1	1	-1	NA	1	-1	1	1	1	-1	-1	-1	-1	1	-1	NA	1	-1	-1	-1	1	-1	-1	-1	NA
32	34	Bin34	-1	NA	NA	-1	1	NA	1	1	-1	-1	1	1	NA	1	1	NA	-1	-1	NA	-1	1	NA	-1	1	NA	1	NA	NA	NA	NA	-1	-1	1	1	NA	1	-1	NA	1	1	1	-1	1	1	-1	NA	NA
33	35	Bin35	1	-1	NA	-1	-1	-1	-1	1	-1	-1	-1	1	NA	1	-1	1	1	1	-1	-1	-1	1	-1	1	1	NA	-1	1	-1	-1	1	-1	-1	1	-1	1	-1	-1	1	-1	-1	1	-1	1	1	-1	-1
34	36	Bin36	1	NA	NA	-1	1	1	-1	NA	-1	1	1	-1	NA	-1	1	NA	-1	NA	1	-1	1	1	1	-1	-1	-1	1	-1	NA	-1	1	-1	1	-1	1	1	NA	-1	1	1	1	-1	1	1	NA	-1	-1
35	37	Bin37	-1	NA	NA	-1	1	-1	1	1	1	-1	-1	-1	NA	1	-1	NA	-1	-1	1	-1	-1	-1	-1	-1	-1	NA	NA	1	1	-1	-1	1	-1	1	-1	1	-1	-1	1	-1	-1	-1	1	1	1	-1	NA
36	39	Bin39	1	NA	NA	-1	NA	-1	-1	-1	1	1	-1	-1	NA	1	-1	NA	-1	NA	-1	1	-1	1	1	NA	-1	-1	-1	NA	-1	-1	-1	-1	-1	NA	1	-1	-1	-1	-1	1	1	1	1	1	NA	1	1
37	40	Bin40	1	NA	NA	NA	1	-1	1	1	1	NA	-1	1	-1	-1	1	NA	1	NA	NA	-1	NA	NA	NA	NA	-1	NA	-1	-1	NA	NA	NA	-1	1	-1	1	-1	NA	NA	NA	1	1	NA	1	-1	-1	1	-1
38	41	Bin41	-1	-1	-1	-1	-1	-1	1	-1	1	1	-1	-1	1	1	1	1	-1	-1	1	-1	-1	1	1	-1	-1	-1	1	-1	1	1	1	-1	-1	1	-1	-1	-1	-1	-1	1	1	-1	-1	1	-1	-1	-1
39	42	Bin42	NA	1	NA	-1	NA	-1	1	NA	1	-1	NA	1	NA	-1	NA	NA	1	NA	NA	1	1	NA	-1	NA	NA	NA	NA	NA	NA	NA	1	1	NA	1	-1	1	NA	NA	-1	1	1	1	NA	-1	-1	NA	NA
40	45	Bin45	1	NA	1	1	NA	1	1	NA	-1	1	1	-1	NA	-1	1	-1	-1	NA	-1	-1	1	NA	1	NA	NA	-1	NA	NA	-1	1	1	-1	NA	1	1	1	-1	-1	-1	-1	1	-1	-1	1	1	-1	-1
41	46	Bin46	-1	NA	1	NA	-1	NA	-1	NA	1	1	-1	-1	NA	-1	-1	-1	1	NA	NA	-1	-1	-1	1	1	NA	NA	NA	NA	1	-1	NA	-1	NA	1	-1	-1	NA	NA	-1	-1	NA	-1	1	-1	1	-1	-1
42	47	Bin47	-1	1	NA	-1	NA	-1	1	1	-1	-1	1	-1	NA	1	NA	NA	-1	NA	NA	-1	1	NA	-1	1	-1	NA	NA	-1	NA	1	NA	-1	NA	1	1	NA	-1	-1	NA	1	1	-1	1	1	NA	NA	NA
43	48	Bin48	NA	-1	NA	NA	NA	NA	NA	1	1	-1	-1	-1	NA	1	-1	NA	-1	NA	NA	-1	-1	NA	NA	NA	NA	NA	NA	-1	NA	1	NA	NA	NA	-1	NA	-1	1	-1	NA	NA	NA	NA	-1	NA	NA	1	1
44	50	Bin50	-1	NA	NA	-1	-1	NA	1	NA	-1	1	1	NA	NA	-1	-1	NA	-1	NA	NA	1	-1	NA	NA	NA	1	1	-1	1	NA	-1	-1	1	NA	1	-1	1	1	NA	-1	1	-1	1	-1	1	1	NA	NA
45	52	Bin52	-1	-1	NA	NA	-1	1	NA	-1	1	1	1	NA	NA	NA	1	NA	1	NA	NA	NA	-1	1	-1	NA	1	NA	-1	NA	-1	NA	-1	NA	1	-1	-1	-1	NA	NA	1	-1	1	-1	-1	-1	-1	1	NA
46	54	Bin54	1	1	NA	-1	1	-1	NA	1	-1	-1	1	NA	NA	-1	1	NA	1	NA	NA	1	-1	NA	-1	1	NA	NA	1	NA	NA	-1	-1	NA	NA	1	-1	-1	NA	NA	-1	-1	-1	1	1	1	NA	-1	1
47	55	Bin55	NA	-1	NA	-1	1	1	-1	-1	1	-1	-1	1	NA	-1	NA	NA	-1	NA	NA	-1	1	-1	-1	NA	1	NA	NA	-1	NA	-1	-1	-1	1	-1	1	-1	-1	NA	1	1	-1	-1	-1	1	NA	1	1
48	56	Bin56	-1	NA	NA	-1	NA	-1	NA	NA	NA	NA	NA	NA	NA	1	NA	NA	-1	-1	NA	-1	NA	NA	NA	NA	NA	1	NA	NA	NA	NA	NA	NA	NA	1	1	NA	-1	NA	NA	1	NA	-1	1	1	-1	NA	NA
49	57	Bin57	1	1	-1	1	-1	1	-1	1	-1	-1	-1	1	NA	1	1	-1	-1	NA	1	1	-1	1	-1	1	-1	NA	1	-1	1	1	1	-1	-1	-1	-1	-1	-1	-1	1	-1	1	-1	1	-1	-1	-1	NA
50	58	Bin58	-1	-1	NA	1	NA	1	NA	NA	-1	NA	1	-1	1	-1	-1	NA	-1	NA	NA	1	-1	NA	NA	-1	NA	NA	NA	NA	NA	-1	-1	1	NA	1	-1	1	1	1	1	1	NA	1	-1	1	1	NA	-1
51	59	Bin59	-1	-1	NA	1	NA	1	-1	-1	1	NA	1	1	NA	1	-1	NA	-1	NA	NA	NA	1	1	-1	-1	NA	NA	-1	-1	NA	NA	NA	1	-1	1	1	-1	1	1	NA	-1	NA	-1	1	-1	-1	1	-1
52	60	Bin60	-1	1	NA	1	1	1	1	-1	-1	1	1	1	1	-1	-1	NA	-1	NA	1	-1	-1	-1	-1	1	1	1	-1	-1	-1	-1	1	1	-1	1	-1	-1	-1	-1	1	-1	-1	-1	-1	1	-1	-1	1
53	61	Bin61	1	1	-1	1	-1	-1	1	1	-1	1	-1	-1	NA	1	1	1	-1	NA	1	-1	1	1	-1	-1	-1	-1	1	-1	1	1	1	-1	1	1	-1	-1	-1	-1	-1	1	1	-1	-1	1	-1	-1	-1
54	63	Bin63	1	1	NA	-1	NA	-1	1	-1	1	-1	-1	-1	NA	NA	1	-1	-1	-1	NA	-1	-1	-1	1	1	NA	NA	NA	NA	NA	1	1	NA	NA	-1	-1	-1	NA	NA	1	-1	-1	1	-1	1	1	1	-1
55	64	Bin64	1	1	NA	-1	-1	-1	-1	-1	-1	-1	1	-1	1	-1	-1	NA	1	NA	NA	-1	1	NA	-1	NA	1	NA	NA	1	NA	-1	-1	1	-1	-1	NA	-1	NA	1	1	1	NA	1	-1	-1	1	NA	NA
56	66	Bin66	-1	-1	NA	-1	NA	-1	NA	NA	-1	1	-1	NA	NA	-1	1	NA	-1	NA	1	1	-1	NA	1	NA	NA	NA	NA	-1	1	1	1	-1	-1	1	-1	NA	NA	-1	NA	1	1	-1	-1	1	-1	-1	-1
57	67	Bin67	-1	-1	NA	-1	1	-1	1	NA	1	NA	-1	1	NA	1	-1	NA	-1	NA	1	-1	1	-1	1	-1	1	-1	NA	-1	1	-1	-1	-1	-1	-1	1	1	-1	NA	1	-1	1	-1	1	1	-1	1	1
58	68	Bin68	1	1	1	1	-1	1	1	1	-1	1	1	-1	-1	-1	1	-1	-1	-1	-1	-1	1	-1	1	1	1	-1	-1	1	-1	1	1	-1	-1	1	1	1	-1	-1	-1	-1	1	-1	-1	1	1	-1	-1
59	69	Bin69	NA	-1	-1	1	1	-1	-1	1	1	1	-1	-1	NA	-1	1	NA	-1	NA	1	-1	1	1	-1	NA	1	NA	-1	-1	-1	1	1	-1	-1	-1	-1	-1	-1	-1	1	-1	1	1	-1	1	-1	-1	-1
60	70	Bin70	1	-1	NA	1	-1	-1	-1	1	1	1	1	-1	1	1	-1	-1	-1	1	1	1	-1	1	-1	1	-1	1	-1	-1	-1	1	1	1	-1	1	1	1	-1	-1	1	1	-1	-1	-1	-1	-1	1	1
61	71	Bin71	NA	NA	NA	NA	1	-1	1	NA	NA	1	-1	NA	NA	1	NA	NA	-1	1	-1	1	-1	NA	1	NA	1	NA	NA	NA	-1	-1	-1	-1	NA	1	1	-1	NA	NA	-1	1	1	1	1	1	NA	1	1
62	72	Bin72	-1	-1	1	-1	1	1	-1	NA	1	-1	-1	1	NA	-1	1	-1	1	NA	1	-1	1	-1	-1	1	1	NA	1	-1	1	-1	-1	-1	NA	-1	1	-1	-1	-1	1	1	-1	-1	-1	1	-1	1	1
63	75	Bin75	-1	NA	1	-1	1	-1	1	1	1	-1	-1	1	-1	1	1	1	-1	NA	-1	-1	-1	1	-1	1	1	-1	-1	1	-1	1	1	-1	-1	1	-1	1	1	1	-1	-1	1	1	1	-1	1	1	-1
64	76	Bin76	1	NA	NA	1	-1	1	-1	NA	-1	-1	-1	-1	-1	-1	1	NA	1	NA	1	1	1	1	-1	-1	1	NA	-1	-1	-1	1	1	-1	-1	-1	-1	1	-1	-1	1	-1	-1	-1	-1	1	-1	-1	1
65	77	Bin77	NA	-1	NA	1	-1	NA	-1	NA	1	1	-1	1	-1	1	1	-1	-1	NA	-1	1	1	NA	NA	-1	1	NA	-1	-1	-1	1	1	-1	-1	-1	-1	1	-1	-1	-1	-1	-1	1	1	-1	-1	-1	1
66	78	Bin78	1	1	1	1	-1	1	-1	1	1	1	1	1	1	1	-1	-1	1	-1	NA	-1	-1	1	-1	1	-1	1	1	-1	1	1	1	1	-1	1	-1	1	-1	-1	1	1	-1	-1	1	-1	-1	1	1
67	79	Bin79	NA	1	1	1	NA	NA	-1	1	-1	1	-1	-1	NA	-1	-1	NA	-1	1	-1	-1	-1	1	-1	1	-1	1	-1	NA	-1	-1	-1	-1	-1	1	1	-1	-1	1	-1	1	1	-1	-1	-1	-1	-1	1
68	80	Bin80	-1	-1	1	-1	1	1	-1	-1	1	-1	-1	1	1	-1	1	-1	1	-1	1	-1	1	-1	-1	1	1	-1	1	-1	1	-1	-1	-1	1	-1	1	-1	-1	-1	1	1	-1	-1	-1	1	-1	1	1
69	81	Bin81	1	NA	-1	1	NA	-1	NA	-1	-1	-1	-1	1	NA	1	-1	-1	1	-1	1	1	-1	NA	-1	-1	-1	NA	NA	1	-1	1	1	NA	-1	-1	-1	-1	1	1	-1	1	1	1	-1	-1	1	1	-1
70	82	Bin82	-1	NA	NA	-1	-1	-1	NA	NA	-1	-1	1	-1	NA	-1	-1	NA	1	-1	NA	-1	-1	NA	1	-1	-1	NA	NA	-1	1	-1	-1	1	-1	-1	-1	1	-1	-1	-1	1	1	-1	-1	-1	NA	1	-1
71	83	Bin83	NA	-1	NA	-1	NA	-1	1	-1	-1	-1	-1	1	NA	-1	1	NA	1	-1	NA	-1	1	-1	1	NA	1	NA	-1	1	-1	-1	-1	-1	1	-1	1	-1	1	NA	-1	-1	1	1	1	1	1	-1	-1
72	84	Bin84	-1	NA	NA	-1	1	-1	1	1	-1	-1	-1	-1	1	1	NA	NA	1	NA	1	1	1	1	-1	1	1	1	NA	-1	-1	-1	-1	1	1	-1	1	-1	-1	-1	1	-1	-1	1	1	-1	-1	-1	1
73	85	Bin85	1	-1	-1	1	-1	-1	-1	1	-1	1	1	-1	NA	-1	-1	1	-1	-1	NA	-1	1	1	-1	-1	-1	NA	-1	-1	1	-1	-1	-1	1	1	1	1	1	1	1	1	-1	1	-1	1	-1	-1	-1
74	88	Bin88	-1	-1	-1	NA	NA	-1	-1	1	-1	-1	-1	NA	-1	1	-1	-1	-1	NA	NA	-1	-1	1	1	1	1	NA	NA	NA	1	1	1	1	1	-1	-1	1	-1	-1	-1	1	1	-1	1	1	1	-1	1
75	89	Bin89	-1	NA	NA	-1	-1	NA	1	-1	-1	NA	-1	-1	NA	NA	-1	NA	-1	NA	NA	-1	-1	-1	-1	NA	NA	NA	NA	NA	NA	-1	-1	1	NA	1	-1	-1	1	NA	NA	1	NA	-1	-1	NA	1	NA	1
76	91	Bin91	NA	NA	NA	-1	NA	-1	-1	NA	NA	-1	-1	NA	NA	-1	1	-1	1	NA	NA	NA	NA	NA	1	-1	NA	1	NA	NA	NA	NA	-1	NA	1	-1	NA	1	NA	NA	-1	1	NA	1	1	-1	NA	NA	NA
77	92	Bin92	-1	NA	1	-1	-1	-1	-1	-1	-1	-1	1	-1	1	-1	-1	NA	1	1	NA	1	-1	1	1	-1	NA	NA	-1	-1	-1	-1	-1	1	1	-1	-1	-1	-1	-1	1	-1	-1	1	1	-1	NA	1	1
78	93	Bin93	1	1	-1	1	-1	-1	-1	1	1	1	1	1	NA	NA	1	-1	-1	NA	-1	1	NA	1	1	-1	1	-1	-1	1	-1	1	1	-1	-1	-1	1	-1	1	-1	-1	-1	1	-1	NA	-1	1	-1	NA
79	94	Bin94	1	1	NA	-1	-1	1	1	-1	-1	-1	1	1	NA	-1	-1	NA	-1	NA	NA	-1	1	1	1	1	1	1	-1	1	1	1	1	1	-1	-1	1	-1	1	1	1	1	1	-1	-1	-1	1	1	-1
80	97	Bin97	-1	NA	NA	1	NA	-1	1	NA	-1	NA	1	NA	NA	-1	1	NA	1	1	NA	NA	-1	-1	-1	1	-1	NA	NA	NA	1	-1	1	NA	-1	-1	-1	1	-1	NA	-1	-1	-1	1	-1	1	NA	-1	1
81	98	Bin98	-1	1	NA	1	NA	1	-1	-1	-1	-1	-1	-1	-1	1	-1	NA	-1	-1	NA	1	1	1	-1	-1	-1	NA	1	-1	-1	-1	-1	-1	-1	-1	-1	1	-1	NA	1	-1	-1	-1	-1	1	-1	-1	-1
82	99	Bin99	NA	NA	NA	NA	NA	1	-1	NA	NA	NA	-1	NA	NA	-1	-1	NA	NA	NA	NA	NA	-1	NA	NA	1	NA	NA	NA	NA	NA	NA	-1	-1	-1	1	NA	NA	NA	-1	NA	1	NA	NA	NA	-1	NA	-1	NA
83	100	Bin100	NA	NA	NA	NA	1	-1	-1	1	1	1	-1	NA	NA	1	-1	NA	1	NA	NA	1	-1	-1	-1	-1	NA	NA	NA	NA	-1	NA	1	-1	NA	-1	-1	1	-1	-1	-1	-1	NA	1	1	1	-1	-1	-1
84	101	Bin101	-1	1	NA	1	-1	1	NA	1	-1	1	-1	1	NA	1	NA	NA	1	NA	NA	-1	-1	NA	1	-1	NA	NA	1	-1	1	-1	-1	1	-1	1	-1	-1	-1	-1	-1	1	-1	-1	1	1	-1	1	1
85	102	Bin102	-1	-1	NA	-1	-1	-1	1	1	1	-1	-1	1	-1	1	1	NA	-1	NA	NA	1	-1	NA	-1	1	1	-1	NA	1	-1	1	1	-1	-1	1	-1	1	1	1	-1	-1	1	1	1	-1	1	-1	-1
86	103	Bin103	1	1	NA	1	1	1	NA	-1	-1	1	1	-1	1	-1	1	1	1	-1	-1	1	1	1	1	-1	1	NA	NA	-1	-1	1	NA	-1	1	1	-1	-1	-1	1	NA	-1	-1	1	-1	1	-1	1	1
87	105	Bin105	NA	NA	NA	NA	NA	-1	-1	NA	-1	NA	NA	NA	NA	-1	NA	-1	1	NA	1	1	NA	NA	1	NA	-1	NA	NA	-1	NA	-1	NA	NA	NA	-1	NA	NA	NA	NA	NA	-1	-1	1	NA	-1	NA	NA	NA
88	106	Bin106	-1	1	1	NA	NA	1	-1	-1	-1	1	-1	-1	1	1	1	NA	1	1	-1	-1	-1	-1	1	-1	1	1	1	1	NA	1	1	-1	-1	-1	-1	-1	-1	-1	-1	-1	1	-1	1	-1	1	1	1
89	107	Bin107	NA	-1	NA	NA	-1	1	1	-1	-1	-1	-1	-1	NA	1	-1	1	1	NA	NA	NA	1	NA	-1	-1	NA	NA	NA	1	NA	NA	NA	-1	NA	-1	1	-1	-1	NA	NA	1	NA	-1	NA	-1	NA	1	-1
90	108	Bin108	1	-1	NA	1	1	-1	-1	-1	1	-1	-1	-1	-1	1	-1	-1	1	NA	-1	1	-1	1	-1	-1	-1	-1	-1	1	-1	-1	-1	1	-1	-1	-1	-1	1	1	-1	-1	-1	1	1	-1	1	-1	-1
91	109	Bin109	-1	1	NA	NA	NA	-1	1	NA	1	-1	-1	-1	NA	NA	-1	NA	-1	NA	NA	NA	NA	NA	NA	NA	-1	-1	NA	-1	1	-1	-1	1	NA	1	-1	-1	-1	NA	NA	1	1	-1	1	1	-1	1	-1
92	110	Bin110	1	-1	NA	-1	-1	1	-1	NA	1	1	-1	NA	-1	-1	1	NA	-1	NA	-1	1	1	-1	-1	NA	1	NA	-1	-1	NA	-1	-1	1	1	-1	-1	1	-1	-1	-1	-1	-1	1	1	-1	-1	-1	1
93	111	Bin111	1	NA	NA	-1	NA	NA	-1	1	1	-1	-1	-1	NA	1	-1	NA	-1	-1	NA	-1	-1	-1	-1	-1	NA	NA	-1	-1	NA	-1	-1	1	1	1	1	1	-1	NA	1	1	NA	1	1	1	-1	-1	1
94	112	Bin112	1	1	NA	1	-1	1	-1	-1	1	-1	1	-1	NA	1	1	-1	1	-1	-1	1	-1	1	-1	-1	NA	NA	1	1	NA	-1	-1	1	NA	1	1	1	-1	NA	-1	1	1	-1	-1	-1	1	-1	-1
95	113	Bin113	1	1	NA	-1	-1	1	1	-1	-1	-1	1	1	NA	-1	-1	NA	-1	NA	NA	-1	1	1	1	1	NA	1	-1	NA	1	1	1	1	-1	-1	1	-1	1	1	NA	1	1	-1	-1	-1	1	1	-1
96	116	Bin116	NA	1	-1	-1	1	1	NA	-1	1	1	-1	-1	NA	-1	1	1	-1	-1	1	-1	-1	1	1	-1	-1	NA	NA	-1	1	1	1	-1	1	1	1	1	-1	-1	-1	-1	1	1	-1	-1	-1	1	1
97	117	Bin117	NA	1	NA	NA	NA	-1	1	NA	-1	1	1	NA	NA	1	1	1	-1	NA	1	NA	1	NA	-1	-1	NA	-1	1	-1	NA	1	1	-1	-1	1	-1	-1	-1	NA	-1	1	1	NA	-1	1	NA	-1	NA
98	118	Bin118	-1	1	NA	1	1	1	1	-1	-1	1	1	1	1	1	-1	1	-1	-1	1	-1	-1	-1	-1	1	1	1	-1	-1	-1	-1	1	1	-1	1	-1	-1	-1	-1	1	-1	-1	-1	-1	1	-1	-1	1
99	119	Bin119	-1	-1	NA	1	-1	NA	-1	NA	-1	-1	-1	1	NA	-1	-1	NA	1	NA	NA	-1	1	-1	-1	1	-1	1	1	1	1	-1	NA	1	-1	-1	-1	1	-1	-1	1	-1	-1	-1	-1	-1	1	-1	-1
100	120	Bin120	-1	NA	NA	-1	NA	-1	1	NA	1	-1	-1	1	NA	1	1	NA	-1	1	NA	1	1	1	-1	1	1	NA	1	1	NA	1	1	-1	-1	1	-1	1	1	NA	-1	-1	1	1	1	-1	1	-1	-1
101	121	Bin121	-1	-1	NA	NA	-1	-1	-1	NA	1	1	NA	-1	NA	NA	1	NA	1	-1	-1	-1	-1	NA	NA	NA	-1	NA	NA	NA	NA	-1	NA	NA	-1	1	-1	1	NA	NA	-1	1	-1	1	1	1	NA	NA	NA
102	122	Bin122	NA	NA	NA	-1	1	1	-1	NA	-1	1	1	-1	1	1	NA	NA	-1	NA	NA	-1	1	1	1	-1	-1	-1	NA	-1	NA	-1	1	-1	1	-1	1	NA	-1	-1	1	1	1	-1	1	1	-1	-1	-1
103	123	Bin123	NA	-1	NA	-1	NA	1	-1	NA	1	-1	1	1	NA	-1	1	-1	1	NA	NA	1	1	-1	-1	-1	NA	1	-1	-1	-1	-1	-1	1	-1	-1	1	1	1	1	-1	1	-1	-1	-1	1	-1	-1	1
104	124	Bin124	1	NA	NA	1	NA	NA	NA	NA	1	NA	-1	1	NA	-1	1	NA	-1	NA	1	-1	1	1	-1	-1	NA	NA	NA	-1	NA	1	1	-1	-1	-1	-1	NA	-1	NA	1	-1	NA	1	-1	1	-1	-1	-1
105	125	Bin125	1	1	-1	1	-1	1	-1	1	-1	-1	-1	1	-1	1	1	-1	-1	1	1	1	-1	1	-1	1	-1	1	1	-1	1	1	1	-1	-1	-1	-1	NA	-1	-1	1	-1	1	-1	1	-1	-1	-1	-1
106	126	Bin126	1	1	-1	NA	1	-1	1	1	-1	-1	-1	-1	NA	1	NA	NA	-1	-1	1	1	1	1	1	-1	-1	NA	NA	-1	1	1	1	-1	1	1	-1	-1	-1	NA	NA	1	1	1	-1	-1	-1	-1	-1
107	127	Bin127	1	1	NA	-1	1	-1	NA	NA	-1	-1	NA	-1	1	-1	1	NA	1	NA	NA	1	-1	NA	-1	1	NA	NA	NA	NA	NA	-1	-1	NA	NA	NA	-1	-1	NA	NA	-1	-1	-1	NA	NA	1	NA	-1	1
108	128	Bin128	-1	NA	NA	-1	1	-1	NA	-1	-1	-1	-1	-1	NA	-1	1	-1	-1	NA	NA	-1	-1	NA	1	-1	-1	NA	-1	NA	-1	NA	-1	NA	1	-1	1	NA	NA	NA	-1	-1	NA	-1	NA	1	NA	1	-1
109	130	Bin130	-1	1	-1	-1	1	-1	1	1	1	-1	-1	1	-1	1	1	NA	-1	1	NA	1	1	1	-1	1	1	-1	-1	1	-1	1	1	-1	-1	-1	-1	1	1	1	-1	1	1	1	1	-1	1	-1	-1
110	131	Bin131	NA	-1	NA	1	NA	1	1	NA	NA	1	1	-1	NA	-1	NA	NA	1	NA	NA	-1	-1	NA	-1	-1	1	NA	NA	NA	NA	-1	-1	NA	NA	-1	-1	NA	1	NA	NA	-1	1	-1	-1	-1	-1	1	NA
111	132	Bin132	1	1	-1	1	-1	-1	1	NA	-1	1	-1	-1	NA	1	1	NA	-1	1	1	-1	1	1	-1	-1	-1	NA	1	-1	1	1	1	-1	1	1	-1	-1	-1	-1	-1	1	1	-1	-1	1	-1	-1	NA
112	133	Bin133	-1	-1	NA	-1	NA	1	-1	NA	1	-1	-1	1	NA	-1	-1	NA	-1	-1	NA	1	1	-1	-1	-1	NA	NA	NA	NA	NA	-1	-1	1	1	-1	-1	-1	-1	NA	1	-1	-1	-1	1	1	-1	1	1
113	134	Bin134	1	1	NA	NA	-1	-1	NA	-1	1	1	-1	-1	NA	-1	-1	NA	-1	NA	NA	NA	-1	NA	-1	NA	-1	NA	NA	1	-1	1	1	NA	-1	-1	1	-1	NA	NA	NA	1	1	1	NA	1	1	NA	NA
114	135	Bin135	-1	-1	1	1	-1	-1	-1	NA	-1	-1	1	1	NA	1	-1	-1	1	1	-1	1	1	-1	-1	1	NA	NA	-1	1	-1	-1	-1	1	-1	-1	1	-1	1	1	1	1	-1	-1	1	1	1	-1	-1
115	136	Bin136	-1	NA	NA	-1	NA	-1	-1	NA	1	NA	-1	NA	NA	-1	1	NA	-1	NA	NA	-1	1	-1	1	1	NA	NA	NA	NA	1	NA	1	-1	1	-1	1	1	1	1	1	-1	NA	1	-1	-1	NA	1	-1
116	138	Bin138	1	NA	NA	1	NA	NA	NA	NA	NA	-1	-1	-1	NA	-1	1	NA	NA	NA	NA	1	1	1	-1	-1	1	NA	NA	NA	NA	NA	1	-1	NA	-1	-1	NA	-1	NA	NA	-1	-1	-1	-1	1	NA	-1	NA
117	139	Bin139	NA	NA	NA	NA	NA	NA	-1	NA	NA	1	1	1	NA	1	1	NA	-1	NA	NA	1	NA	NA	1	NA	NA	NA	NA	NA	NA	1	1	-1	-1	-1	1	-1	NA	NA	-1	-1	NA	NA	NA	-1	NA	NA	-1
118	140	Bin140	-1	-1	NA	-1	1	1	-1	NA	1	-1	-1	1	NA	-1	1	-1	1	-1	NA	-1	1	-1	-1	1	1	-1	1	-1	1	-1	-1	-1	1	-1	-1	-1	-1	-1	1	1	-1	-1	-1	1	-1	1	1
119	141	Bin141	-1	-1	1	-1	1	-1	1	NA	-1	-1	-1	1	1	-1	-1	1	-1	-1	1	-1	-1	-1	1	-1	1	-1	-1	-1	-1	NA	1	1	1	1	1	1	1	1	-1	1	-1	-1	1	1	-1	1	1
120	142	Bin142	-1	NA	NA	1	1	-1	-1	-1	1	-1	-1	1	NA	1	1	NA	1	NA	1	-1	1	-1	-1	1	-1	-1	-1	NA	NA	NA	1	-1	1	1	1	-1	1	1	1	-1	1	-1	1	-1	-1	-1	NA
121	143	Bin143	1	1	NA	1	-1	-1	1	NA	-1	1	1	-1	NA	1	-1	1	-1	NA	-1	1	-1	1	1	-1	-1	1	-1	1	-1	1	1	1	-1	1	-1	1	1	1	-1	-1	1	1	1	-1	1	-1	-1
122	145	Bin145	-1	NA	NA	-1	1	1	-1	NA	-1	NA	-1	-1	1	1	1	-1	1	NA	NA	-1	-1	-1	1	1	1	NA	NA	1	-1	1	1	NA	NA	-1	-1	-1	-1	NA	-1	-1	1	-1	1	-1	NA	1	1
123	149	Bin149	1	-1	NA	NA	-1	1	-1	-1	-1	NA	1	1	NA	-1	1	-1	1	NA	NA	1	1	1	1	NA	NA	NA	NA	-1	NA	1	1	-1	1	-1	1	-1	1	1	1	1	1	-1	-1	-1	-1	1	-1
124	151	Bin151	1	-1	NA	1	NA	-1	NA	1	1	1	-1	1	NA	-1	1	NA	-1	-1	NA	NA	1	NA	-1	-1	1	NA	-1	-1	-1	1	1	-1	NA	-1	-1	-1	-1	NA	NA	-1	-1	1	-1	1	-1	-1	-1
125	152	Bin152	-1	NA	NA	NA	NA	NA	NA	NA	-1	-1	-1	NA	-1	NA	1	NA	-1	-1	NA	-1	1	-1	-1	NA	1	NA	NA	NA	NA	1	NA	-1	NA	1	1	NA	NA	NA	1	1	NA	1	-1	1	1	NA	-1
126	154	Bin154	-1	1	-1	-1	1	-1	1	1	1	-1	-1	-1	1	-1	-1	1	-1	-1	1	-1	-1	-1	-1	-1	-1	1	1	1	1	-1	-1	1	-1	1	-1	1	-1	-1	-1	-1	-1	-1	1	1	1	-1	1
127	155	Bin155	NA	NA	NA	NA	-1	NA	1	-1	-1	1	1	NA	NA	-1	NA	NA	-1	NA	NA	1	NA	NA	NA	NA	NA	NA	NA	NA	NA	-1	NA	1	-1	1	NA	NA	NA	NA	NA	-1	NA	-1	-1	1	NA	1	1
128	157	Bin157	1	-1	NA	1	NA	-1	-1	1	1	-1	-1	NA	NA	NA	-1	NA	-1	NA	NA	NA	-1	NA	NA	-1	NA	NA	NA	1	NA	NA	-1	NA	NA	-1	NA	-1	NA	1	NA	-1	-1	1	NA	-1	NA	NA	NA
129	159	Bin159	NA	1	-1	1	-1	1	1	1	-1	-1	-1	NA	NA	NA	1	1	1	NA	NA	1	1	NA	-1	-1	NA	1	NA	NA	NA	-1	1	-1	-1	1	1	1	1	NA	-1	1	1	-1	-1	1	NA	1	NA
130	160	Bin160	NA	-1	1	-1	1	-1	-1	NA	1	NA	-1	1	NA	-1	-1	NA	1	NA	NA	-1	-1	1	1	1	NA	NA	NA	1	-1	1	-1	-1	NA	1	-1	1	-1	NA	NA	-1	-1	-1	-1	-1	1	NA	1
131	161	Bin161	NA	NA	NA	NA	1	1	NA	NA	NA	NA	-1	NA	NA	1	NA	NA	-1	NA	NA	-1	-1	NA	NA	NA	NA	NA	NA	NA	NA	-1	NA	NA	NA	NA	1	1	-1	NA	NA	1	NA	NA	NA	1	-1	-1	NA
132	162	Bin162	NA	NA	NA	-1	NA	NA	1	NA	-1	NA	1	NA	NA	-1	NA	NA	1	NA	NA	NA	NA	NA	NA	1	NA	NA	NA	-1	NA	NA	NA	NA	NA	NA	1	-1	NA	NA	NA	-1	NA	NA	1	1	NA	-1	NA
133	163	Bin163	-1	NA	NA	NA	NA	-1	NA	NA	1	NA	-1	NA	NA	NA	-1	NA	-1	NA	NA	-1	NA	-1	NA	NA	NA	NA	NA	NA	NA	NA	NA	-1	NA	-1	NA	NA	NA	-1	NA	-1	NA	NA	1	1	-1	1	NA
134	166	Bin166	-1	1	NA	NA	NA	NA	NA	NA	-1	NA	-1	1	NA	-1	-1	NA	-1	NA	NA	-1	1	-1	-1	NA	NA	NA	1	-1	NA	NA	NA	-1	NA	1	1	NA	NA	NA	NA	1	-1	NA	NA	-1	NA	1	NA
135	167	Bin167	-1	-1	1	-1	1	1	-1	-1	1	-1	-1	1	1	-1	1	-1	1	-1	1	-1	1	-1	-1	1	1	NA	1	-1	1	-1	-1	-1	1	-1	1	-1	-1	-1	1	1	-1	-1	-1	1	-1	1	1
136	168	Bin168	1	-1	-1	-1	-1	1	-1	-1	-1	1	1	-1	1	-1	-1	-1	1	-1	1	-1	1	-1	1	-1	-1	1	1	-1	1	-1	-1	1	1	-1	1	-1	-1	-1	1	1	-1	-1	-1	1	-1	1	1
137	170	Bin170	1	1	NA	1	-1	NA	NA	1	-1	-1	-1	1	NA	1	1	NA	-1	NA	1	1	-1	1	-1	1	-1	NA	1	-1	NA	1	1	-1	NA	-1	-1	1	-1	NA	1	-1	1	-1	1	-1	-1	-1	1
138	171	Bin171	-1	-1	1	-1	1	NA	-1	NA	-1	-1	1	1	NA	1	1	1	1	1	NA	1	1	NA	NA	1	1	NA	-1	-1	NA	NA	-1	1	1	1	-1	NA	NA	-1	-1	-1	NA	-1	-1	NA	-1	1	NA
139	172	Bin172	1	-1	NA	1	NA	1	-1	NA	NA	NA	-1	-1	NA	-1	NA	NA	NA	NA	-1	NA	NA	NA	1	NA	-1	1	1	1	NA	-1	-1	NA	NA	NA	NA	-1	-1	-1	NA	-1	NA	-1	1	1	1	NA	NA
140	173	Bin173	NA	NA	NA	NA	NA	NA	1	1	NA	1	1	1	NA	NA	NA	NA	NA	NA	NA	NA	-1	NA	NA	-1	1	NA	NA	NA	NA	-1	-1	-1	-1	NA	-1	1	NA	NA	-1	-1	NA	-1	NA	-1	NA	NA	-1
141	177	Bin177	-1	-1	NA	1	-1	1	NA	1	-1	1	-1	1	1	NA	-1	1	-1	NA	1	-1	1	NA	-1	1	NA	NA	NA	-1	NA	-1	-1	-1	-1	-1	-1	NA	NA	NA	NA	-1	NA	-1	-1	-1	-1	-1	NA
142	178	Bin178	1	1	-1	1	-1	-1	-1	1	-1	NA	-1	1	NA	1	-1	-1	1	NA	1	1	-1	1	-1	1	-1	1	NA	1	-1	1	1	1	-1	-1	-1	-1	1	1	NA	1	1	1	-1	-1	1	1	1
143	179	Bin179	NA	NA	NA	NA	NA	NA	NA	NA	-1	NA	NA	1	NA	1	NA	NA	1	-1	NA	1	NA	NA	1	-1	NA	-1	NA	NA	-1	NA	NA	NA	-1	1	1	NA	NA	NA	NA	-1	NA	NA	NA	-1	NA	1	NA
144	180	Bin180	-1	NA	NA	-1	1	1	-1	-1	1	-1	1	1	NA	-1	-1	-1	1	-1	-1	-1	-1	-1	1	NA	NA	NA	NA	1	-1	-1	-1	1	-1	-1	1	1	1	NA	1	-1	-1	1	1	-1	1	1	-1
145	181	Bin181	-1	NA	NA	1	-1	1	1	NA	-1	NA	1	-1	NA	1	1	NA	-1	-1	NA	1	NA	NA	-1	-1	-1	NA	NA	NA	1	-1	1	1	NA	-1	1	-1	NA	NA	-1	1	1	1	1	1	-1	NA	1
146	182	Bin182	1	-1	NA	1	-1	-1	-1	1	-1	1	1	-1	-1	-1	-1	1	-1	-1	NA	NA	1	1	-1	-1	-1	-1	-1	-1	1	-1	-1	-1	1	1	1	1	1	1	1	1	-1	1	-1	1	-1	-1	-1
147	183	Bin183	-1	-1	NA	-1	1	-1	-1	NA	-1	-1	-1	1	NA	1	-1	-1	-1	NA	1	-1	-1	1	1	1	-1	NA	NA	1	-1	NA	1	1	1	-1	1	1	-1	-1	-1	1	1	-1	1	1	1	-1	1
148	185	Bin185	-1	1	NA	-1	NA	-1	-1	NA	-1	1	-1	-1	-1	1	-1	NA	-1	-1	1	-1	1	-1	1	-1	NA	NA	NA	-1	NA	-1	-1	-1	-1	-1	1	-1	-1	-1	NA	-1	1	-1	1	-1	-1	1	1
149	187	Bin187	NA	NA	NA	NA	NA	-1	1	NA	-1	NA	1	1	NA	NA	-1	1	-1	NA	NA	-1	NA	NA	NA	-1	NA	NA	NA	NA	NA	NA	1	1	NA	NA	-1	1	1	NA	1	1	-1	-1	NA	1	NA	1	NA
150	190	Bin190	1	NA	NA	1	-1	1	1	1	-1	1	1	-1	-1	-1	1	NA	-1	-1	-1	-1	1	-1	1	NA	1	-1	-1	1	-1	1	NA	-1	-1	1	1	1	-1	-1	-1	-1	NA	-1	-1	1	1	-1	-1
151	191	Bin191	-1	1	NA	-1	1	-1	1	1	1	-1	-1	1	-1	1	1	NA	-1	NA	NA	1	-1	1	-1	1	1	-1	-1	1	-1	1	1	-1	-1	1	-1	1	1	1	-1	-1	1	1	1	-1	1	-1	-1
152	193	Bin193	-1	-1	1	-1	NA	1	1	-1	-1	1	1	-1	NA	-1	1	NA	-1	NA	NA	-1	1	-1	1	-1	-1	-1	1	-1	1	1	1	-1	1	-1	1	1	-1	-1	1	1	-1	-1	1	1	-1	-1	-1
153	194	Bin194	-1	NA	NA	-1	NA	NA	-1	-1	NA	NA	-1	NA	NA	1	NA	NA	1	NA	NA	NA	NA	NA	1	1	1	NA	NA	NA	NA	NA	NA	NA	-1	-1	-1	NA	-1	-1	NA	-1	NA	-1	1	-1	NA	NA	NA
154	195	Bin195	-1	-1	-1	-1	-1	-1	1	1	-1	1	-1	-1	1	1	1	NA	-1	-1	1	-1	-1	1	1	-1	-1	-1	1	-1	1	1	1	-1	-1	1	-1	-1	-1	-1	-1	1	1	-1	-1	1	-1	-1	-1
155	196	Bin196	NA	NA	NA	-1	-1	-1	1	-1	1	NA	NA	NA	-1	1	NA	NA	-1	NA	NA	1	-1	1	NA	NA	1	-1	NA	NA	-1	1	-1	NA	NA	NA	NA	-1	1	NA	NA	-1	NA	-1	-1	-1	-1	NA	1
156	198	Bin198	NA	NA	NA	-1	NA	NA	NA	-1	1	-1	1	NA	NA	-1	-1	NA	1	NA	NA	-1	-1	NA	-1	NA	NA	NA	-1	1	NA	NA	-1	1	NA	NA	-1	-1	NA	NA	-1	-1	NA	NA	-1	-1	NA	1	NA
157	199	Bin199	1	NA	NA	-1	-1	1	1	NA	-1	1	1	-1	NA	-1	-1	NA	-1	NA	-1	1	-1	NA	1	NA	NA	NA	1	NA	NA	-1	-1	1	-1	-1	-1	1	-1	NA	-1	1	-1	1	-1	1	1	1	NA
158	200	Bin200	1	NA	1	1	-1	1	-1	-1	-1	1	1	1	NA	-1	1	NA	1	NA	NA	1	1	1	1	1	1	NA	-1	-1	-1	1	1	-1	1	-1	1	1	1	1	1	1	1	1	-1	-1	-1	1	-1
159	201	Bin201	1	1	NA	NA	-1	1	-1	1	1	1	1	1	1	1	-1	NA	1	1	1	NA	-1	1	-1	1	-1	1	1	NA	1	NA	1	-1	-1	1	-1	1	NA	-1	1	NA	NA	-1	1	-1	-1	1	-1
160	202	Bin202	NA	NA	NA	NA	NA	NA	NA	NA	NA	NA	NA	-1	NA	-1	NA	NA	NA	NA	NA	NA	NA	NA	NA	-1	1	NA	NA	-1	NA	-1	NA	NA	NA	NA	-1	-1	-1	NA	-1	1	NA	NA	-1	1	1	1	-1
161	206	Bin206	NA	1	1	-1	1	1	1	-1	1	-1	-1	1	NA	-1	-1	NA	1	NA	NA	1	-1	-1	1	NA	NA	NA	NA	NA	-1	-1	-1	NA	NA	-1	-1	-1	-1	NA	1	-1	1	-1	NA	-1	1	NA	1
162	207	Bin207	1	1	NA	1	-1	-1	1	1	-1	1	-1	-1	NA	-1	1	1	-1	1	1	-1	1	1	-1	-1	-1	-1	1	-1	1	1	1	-1	1	1	-1	-1	-1	NA	-1	1	1	-1	-1	1	-1	-1	-1
163	208	Bin208	NA	NA	NA	1	-1	-1	1	NA	-1	-1	-1	-1	NA	-1	NA	NA	1	NA	NA	-1	-1	NA	1	NA	-1	NA	NA	NA	NA	NA	NA	-1	NA	NA	NA	1	NA	NA	-1	NA	1	-1	-1	-1	NA	NA	-1
164	209	Bin209	1	1	NA	NA	-1	1	-1	1	1	1	1	1	1	1	-1	NA	1	1	1	NA	-1	1	-1	1	-1	1	1	NA	1	NA	1	-1	-1	1	-1	1	NA	-1	1	NA	NA	-1	1	-1	-1	1	-1
165	211	Bin211	-1	NA	NA	NA	NA	NA	1	NA	-1	-1	-1	-1	NA	-1	NA	NA	1	NA	NA	NA	-1	1	-1	1	NA	NA	NA	1	NA	-1	-1	NA	1	-1	1	-1	NA	1	NA	-1	1	NA	-1	-1	NA	-1	NA
166	212	Bin212	1	NA	NA	-1	1	-1	-1	NA	1	-1	-1	NA	1	-1	-1	NA	1	NA	NA	-1	-1	1	1	1	1	NA	-1	1	-1	1	-1	-1	NA	1	-1	1	-1	-1	1	-1	-1	-1	-1	-1	1	-1	1
167	214	Bin214	1	1	NA	NA	NA	NA	NA	NA	NA	NA	-1	1	NA	NA	NA	NA	NA	NA	NA	-1	NA	NA	1	NA	NA	NA	NA	NA	-1	-1	NA	NA	NA	NA	1	NA	-1	NA	1	1	NA	-1	NA	-1	NA	1	NA
168	216	Bin216	1	1	-1	1	-1	-1	1	1	-1	1	1	-1	-1	1	-1	1	-1	1	-1	1	-1	1	1	-1	-1	NA	-1	1	-1	1	1	1	-1	1	-1	1	1	1	-1	-1	1	1	1	-1	1	-1	-1
169	220	Bin220	1	NA	1	-1	-1	1	NA	1	-1	-1	1	1	NA	NA	-1	NA	-1	NA	NA	-1	NA	-1	1	1	NA	1	NA	NA	NA	-1	-1	-1	-1	1	1	-1	1	1	1	1	1	1	-1	-1	1	NA	NA
170	221	Bin221	-1	NA	NA	1	NA	NA	-1	NA	1	NA	-1	NA	NA	1	-1	NA	-1	NA	NA	NA	NA	NA	NA	NA	NA	-1	-1	NA	-1	NA	NA	NA	-1	-1	1	1	NA	NA	1	1	1	NA	-1	-1	1	1	-1
171	223	Bin223	-1	-1	NA	-1	NA	1	-1	-1	1	-1	1	1	NA	1	NA	NA	1	-1	NA	1	-1	-1	1	NA	1	NA	-1	NA	-1	NA	-1	1	-1	-1	1	1	1	NA	NA	-1	-1	1	1	-1	1	1	1
172	226	Bin226	-1	1	NA	-1	1	-1	1	1	1	-1	-1	1	-1	1	1	NA	-1	1	-1	-1	-1	1	-1	1	1	-1	-1	1	-1	1	1	-1	-1	1	-1	1	1	1	-1	-1	1	1	1	-1	1	-1	-1
173	228	Bin228	-1	-1	-1	-1	-1	-1	1	1	-1	1	-1	-1	1	1	1	NA	-1	-1	1	-1	-1	1	1	-1	NA	-1	1	-1	1	1	1	-1	NA	1	-1	-1	NA	-1	-1	1	1	-1	-1	1	-1	-1	-1
174	229	Bin229	-1	-1	NA	NA	1	-1	-1	NA	1	NA	-1	-1	NA	1	NA	NA	1	NA	-1	1	-1	-1	-1	-1	NA	NA	1	-1	NA	-1	-1	-1	1	1	-1	1	NA	NA	-1	-1	-1	1	NA	1	-1	-1	1
175	231	Bin231	1	-1	NA	1	NA	NA	1	NA	-1	NA	NA	NA	NA	NA	NA	NA	1	NA	NA	NA	-1	-1	NA	NA	NA	NA	NA	-1	NA	NA	1	NA	1	-1	NA	NA	NA	NA	NA	-1	-1	NA	NA	-1	NA	NA	NA
176	234	Bin234	-1	1	NA	1	-1	1	NA	NA	1	1	-1	1	NA	1	-1	NA	-1	1	NA	-1	1	1	1	1	-1	NA	NA	NA	-1	-1	-1	-1	1	1	1	-1	-1	-1	1	1	1	-1	-1	-1	NA	1	NA
177	235	Bin235	NA	NA	NA	-1	-1	NA	-1	NA	-1	1	1	-1	NA	1	NA	NA	-1	NA	NA	-1	1	1	NA	-1	-1	-1	1	NA	1	-1	-1	NA	NA	-1	1	1	-1	-1	1	1	NA	-1	1	1	-1	NA	-1
178	236	Bin236	-1	NA	NA	-1	NA	NA	NA	NA	-1	NA	NA	NA	NA	-1	NA	NA	1	NA	NA	1	NA	-1	1	NA	-1	NA	NA	NA	NA	NA	NA	-1	NA	NA	NA	-1	NA	NA	NA	-1	NA	NA	1	1	NA	NA	NA
179	237	Bin237	1	NA	NA	1	-1	1	NA	NA	1	1	1	-1	NA	-1	1	NA	1	-1	-1	1	1	-1	-1	-1	1	NA	NA	-1	1	-1	-1	-1	-1	1	-1	-1	NA	1	1	-1	-1	1	-1	-1	-1	-1	-1
180	239	Bin239	1	NA	NA	-1	NA	1	1	1	1	-1	1	1	NA	1	NA	-1	-1	-1	NA	-1	1	NA	-1	NA	-1	NA	NA	1	-1	1	1	1	-1	-1	1	1	-1	-1	1	-1	1	-1	1	-1	NA	1	1
181	241	Bin241	-1	-1	-1	-1	-1	-1	-1	-1	-1	NA	NA	-1	NA	NA	1	NA	-1	-1	-1	-1	NA	NA	1	NA	-1	-1	NA	NA	NA	1	1	-1	-1	1	-1	1	NA	NA	-1	-1	NA	-1	-1	NA	NA	1	-1
182	242	Bin242	NA	-1	NA	1	-1	1	1	-1	-1	1	1	1	NA	1	-1	NA	1	1	NA	-1	-1	1	-1	NA	NA	NA	NA	1	NA	-1	-1	1	-1	1	-1	-1	-1	NA	-1	1	-1	-1	1	1	NA	-1	1
183	244	Bin244	-1	NA	NA	NA	NA	1	NA	NA	1	NA	1	1	NA	1	-1	NA	NA	-1	-1	-1	-1	NA	-1	NA	1	1	1	1	NA	NA	NA	1	-1	1	NA	NA	NA	1	-1	-1	NA	NA	-1	-1	NA	1	NA
184	245	Bin245	NA	NA	NA	-1	NA	1	NA	NA	1	1	NA	-1	-1	NA	NA	NA	-1	NA	NA	-1	NA	NA	1	NA	-1	NA	-1	NA	NA	-1	NA	-1	NA	-1	1	1	NA	NA	NA	1	NA	-1	1	-1	-1	NA	1
185	246	Bin246	NA	-1	NA	-1	1	1	-1	-1	1	-1	1	1	NA	1	-1	NA	1	-1	-1	1	-1	-1	1	NA	1	1	-1	1	-1	-1	-1	1	-1	-1	1	1	NA	1	1	-1	-1	1	1	-1	NA	1	1
186	247	Bin247	-1	NA	1	-1	NA	-1	1	NA	-1	-1	-1	NA	1	-1	-1	1	-1	-1	NA	-1	-1	-1	1	-1	1	-1	-1	-1	-1	-1	1	1	1	1	1	1	1	1	-1	1	-1	-1	1	1	-1	1	NA
187	248	Bin248	-1	-1	-1	NA	-1	1	1	-1	-1	NA	-1	NA	NA	1	1	1	-1	NA	-1	-1	-1	-1	1	-1	-1	NA	NA	-1	-1	1	1	1	1	1	-1	-1	-1	NA	-1	-1	NA	-1	1	1	NA	1	1
188	249	Bin249	-1	1	NA	-1	1	1	1	-1	1	1	1	-1	-1	1	1	NA	-1	-1	1	1	1	NA	1	-1	-1	1	1	-1	1	1	-1	1	1	-1	-1	-1	1	NA	-1	1	1	-1	1	-1	-1	1	1
189	252	Bin252	-1	NA	NA	NA	NA	-1	-1	-1	-1	-1	-1	NA	-1	-1	1	NA	1	NA	1	1	1	1	-1	-1	NA	-1	-1	-1	NA	1	1	-1	-1	-1	-1	1	-1	NA	1	-1	NA	-1	-1	1	-1	-1	NA
190	253	Bin253	-1	NA	NA	NA	NA	-1	NA	NA	1	1	1	NA	1	1	1	NA	1	NA	NA	NA	-1	1	-1	NA	NA	NA	NA	NA	NA	-1	-1	1	-1	1	-1	1	-1	-1	-1	-1	NA	NA	1	1	NA	-1	NA
191	254	Bin254	-1	-1	NA	-1	NA	-1	NA	-1	NA	1	NA	NA	NA	-1	-1	NA	1	-1	-1	-1	NA	NA	1	NA	NA	NA	NA	1	-1	-1	-1	NA	NA	1	1	-1	1	NA	-1	1	NA	NA	NA	1	NA	1	-1
192	257	Bin257	-1	NA	NA	NA	NA	1	-1	1	-1	-1	1	NA	NA	1	-1	NA	1	NA	NA	-1	1	1	-1	NA	1	NA	NA	-1	NA	-1	-1	1	NA	1	1	NA	-1	NA	-1	-1	NA	-1	1	-1	-1	-1	1
193	258	Bin258	-1	NA	NA	NA	-1	NA	-1	NA	-1	1	NA	1	NA	-1	1	NA	-1	NA	1	-1	NA	NA	NA	NA	NA	NA	-1	NA	NA	NA	-1	NA	NA	1	1	-1	NA	NA	-1	NA	-1	-1	-1	NA	-1	NA	NA
194	259	Bin259	-1	-1	NA	-1	1	-1	-1	1	1	-1	-1	1	-1	-1	-1	1	1	1	-1	-1	-1	1	1	-1	1	NA	-1	1	-1	1	1	1	1	1	1	-1	-1	-1	-1	-1	-1	-1	1	1	1	-1	-1
195	260	Bin260	1	1	-1	1	-1	-1	-1	1	1	-1	-1	1	-1	1	-1	NA	1	-1	-1	1	-1	1	-1	1	1	1	-1	1	-1	-1	-1	1	-1	1	-1	-1	1	1	-1	-1	1	1	-1	-1	1	1	1
196	261	Bin261	NA	1	NA	NA	-1	NA	NA	NA	1	1	-1	-1	NA	NA	NA	NA	-1	NA	NA	1	1	NA	-1	NA	-1	NA	NA	1	NA	-1	-1	-1	NA	-1	-1	-1	NA	NA	-1	1	-1	-1	NA	-1	NA	-1	NA
197	262	Bin262	-1	-1	NA	1	1	1	-1	NA	-1	-1	-1	-1	NA	1	-1	1	1	-1	-1	1	-1	-1	-1	-1	-1	1	NA	1	-1	1	1	-1	-1	1	1	-1	-1	NA	1	1	1	-1	1	1	1	-1	1
198	264	Bin264	NA	NA	NA	NA	NA	1	NA	NA	-1	1	1	NA	NA	NA	1	NA	1	NA	NA	-1	1	NA	NA	NA	NA	NA	NA	-1	NA	NA	NA	NA	NA	-1	NA	-1	1	NA	-1	-1	1	-1	-1	-1	NA	1	-1
199	265	Bin265	-1	-1	NA	1	NA	1	-1	NA	-1	1	-1	-1	1	-1	1	NA	1	-1	1	1	1	-1	1	-1	NA	NA	-1	-1	NA	1	1	1	1	1	-1	-1	-1	1	NA	-1	NA	1	NA	-1	-1	1	1
200	267	Bin267	1	1	NA	-1	1	1	1	NA	-1	NA	-1	NA	NA	-1	-1	NA	1	NA	NA	1	-1	-1	-1	NA	1	1	NA	1	NA	-1	-1	1	1	-1	1	-1	-1	NA	NA	-1	-1	1	1	-1	NA	NA	NA
201	268	Bin268	-1	-1	NA	1	NA	-1	-1	1	1	1	-1	NA	NA	1	NA	NA	1	NA	NA	1	-1	-1	-1	-1	-1	NA	NA	-1	-1	-1	-1	-1	NA	1	-1	1	-1	-1	-1	-1	-1	1	NA	1	NA	-1	-1
202	269	Bin269	NA	-1	1	-1	-1	NA	NA	NA	NA	NA	NA	NA	NA	-1	-1	NA	-1	NA	NA	1	-1	-1	NA	NA	NA	NA	NA	1	NA	-1	-1	-1	NA	NA	1	NA	-1	NA	NA	1	-1	NA	-1	-1	NA	-1	NA
203	270	Bin270	NA	-1	NA	1	-1	-1	-1	1	1	1	1	1	NA	NA	-1	NA	1	NA	1	-1	NA	1	1	1	-1	NA	1	-1	1	-1	-1	1	-1	-1	-1	1	1	NA	-1	-1	NA	-1	1	-1	-1	-1	1
204	272	Bin272	-1	NA	NA	NA	NA	-1	-1	-1	-1	1	-1	-1	-1	-1	-1	1	1	1	-1	1	-1	-1	1	1	1	NA	1	-1	NA	-1	-1	-1	1	1	-1	-1	1	1	-1	1	-1	1	-1	1	NA	-1	NA
205	273	Bin273	1	-1	NA	NA	-1	1	NA	-1	-1	1	1	-1	1	-1	-1	-1	1	NA	NA	-1	-1	-1	1	-1	-1	NA	1	-1	NA	-1	-1	1	1	1	1	-1	-1	NA	NA	-1	-1	-1	-1	1	NA	1	1
206	276	Bin276	1	1	NA	-1	-1	-1	1	NA	1	-1	-1	-1	NA	NA	1	-1	-1	NA	-1	-1	-1	NA	1	1	1	-1	1	1	1	1	1	-1	-1	-1	-1	-1	1	1	1	-1	-1	1	-1	1	1	1	-1
207	277	Bin277	NA	NA	NA	-1	NA	-1	-1	-1	1	1	NA	-1	NA	-1	NA	1	NA	NA	NA	-1	-1	NA	1	NA	NA	1	-1	NA	-1	NA	NA	NA	NA	1	NA	-1	1	NA	-1	-1	NA	-1	NA	-1	NA	-1	-1
208	278	Bin278	1	NA	NA	NA	-1	NA	1	NA	-1	1	-1	1	1	NA	1	NA	1	1	NA	NA	-1	NA	1	-1	-1	NA	1	-1	1	-1	1	1	NA	-1	-1	1	-1	NA	NA	1	-1	NA	1	1	-1	-1	-1
209	279	Bin279	-1	-1	NA	-1	-1	-1	1	-1	-1	-1	-1	NA	NA	1	NA	-1	1	-1	1	1	-1	NA	-1	NA	NA	-1	1	NA	NA	-1	NA	NA	1	-1	NA	-1	1	1	1	-1	-1	-1	NA	1	1	-1	NA
210	280	Bin280	-1	NA	NA	NA	NA	1	-1	NA	1	1	1	NA	NA	1	-1	NA	-1	1	NA	-1	1	1	-1	-1	NA	NA	NA	NA	NA	-1	NA	NA	-1	-1	-1	-1	1	NA	1	-1	1	-1	1	-1	-1	1	NA
211	281	Bin281	NA	NA	NA	NA	NA	-1	NA	NA	-1	NA	1	-1	NA	1	NA	NA	-1	NA	NA	1	NA	NA	1	-1	NA	NA	NA	NA	NA	NA	-1	NA	NA	1	NA	-1	1	NA	-1	-1	1	1	-1	-1	-1	NA	NA
212	283	Bin283	NA	NA	NA	1	1	NA	1	NA	-1	NA	-1	-1	NA	-1	1	NA	1	NA	NA	NA	1	NA	-1	NA	NA	1	-1	NA	NA	NA	-1	NA	1	-1	1	-1	1	NA	1	1	-1	1	-1	1	-1	-1	NA
213	284	Bin284	1	1	NA	1	NA	1	NA	1	1	NA	NA	-1	NA	NA	NA	NA	-1	NA	NA	1	NA	1	-1	1	NA	NA	NA	-1	-1	1	1	1	-1	1	-1	1	-1	NA	NA	1	-1	-1	-1	-1	-1	1	1
214	285	Bin285	NA	NA	NA	1	NA	NA	NA	NA	NA	NA	NA	NA	NA	NA	NA	NA	NA	NA	NA	-1	-1	NA	-1	NA	-1	NA	-1	1	NA	1	1	-1	-1	-1	1	-1	1	NA	-1	NA	NA	1	1	NA	NA	-1	-1
215	286	Bin286	NA	-1	NA	1	-1	1	NA	NA	1	1	-1	NA	NA	-1	-1	NA	-1	NA	1	-1	1	NA	1	-1	-1	NA	NA	1	-1	1	NA	1	NA	-1	1	1	-1	NA	1	1	NA	-1	-1	-1	1	1	-1
216	287	Bin287	-1	NA	NA	-1	-1	1	NA	NA	-1	NA	1	NA	NA	-1	-1	NA	-1	1	-1	1	1	NA	1	-1	1	-1	NA	1	NA	-1	-1	1	-1	-1	-1	-1	-1	NA	NA	1	NA	1	-1	1	1	NA	-1
217	288	Bin288	-1	NA	-1	NA	NA	-1	-1	NA	-1	NA	-1	-1	NA	1	NA	NA	1	-1	NA	NA	-1	-1	-1	-1	-1	NA	-1	-1	-1	-1	-1	-1	1	1	-1	1	-1	-1	-1	-1	-1	NA	1	1	-1	-1	1
218	289	Bin289	NA	1	1	1	NA	1	1	NA	-1	1	1	-1	NA	-1	1	NA	-1	NA	NA	1	NA	NA	1	NA	1	1	NA	1	NA	-1	-1	1	-1	1	-1	1	NA	1	NA	-1	NA	-1	-1	1	1	1	1
219	292	Bin292	-1	1	1	-1	1	-1	1	1	1	-1	-1	1	-1	1	1	1	-1	1	-1	-1	-1	1	-1	1	1	-1	-1	1	-1	1	1	-1	-1	1	-1	1	1	1	-1	-1	1	1	1	-1	1	1	-1
220	293	Bin293	NA	NA	-1	-1	1	1	-1	1	1	-1	-1	-1	-1	1	NA	NA	-1	-1	NA	NA	-1	-1	-1	-1	1	NA	-1	-1	-1	-1	-1	1	1	1	1	1	-1	NA	1	1	NA	1	1	1	-1	-1	NA
221	295	Bin295	-1	1	NA	1	-1	1	1	-1	1	-1	-1	1	NA	1	1	-1	-1	-1	-1	NA	1	-1	1	-1	-1	NA	NA	-1	NA	1	1	1	1	-1	-1	-1	1	1	-1	1	1	-1	1	1	-1	1	1
222	296	Bin296	1	1	NA	1	NA	1	NA	NA	1	-1	-1	1	NA	-1	-1	NA	1	NA	1	1	-1	-1	-1	-1	1	1	-1	NA	NA	-1	-1	1	1	-1	1	-1	-1	NA	1	-1	-1	1	1	-1	NA	-1	NA
223	297	Bin297	NA	NA	NA	-1	NA	-1	NA	NA	NA	NA	-1	-1	NA	NA	NA	NA	NA	NA	NA	NA	-1	NA	-1	-1	NA	NA	-1	-1	-1	NA	-1	-1	NA	1	NA	-1	NA	NA	-1	-1	-1	-1	NA	1	-1	-1	NA
224	298	Bin298	NA	NA	1	-1	-1	1	-1	1	1	-1	1	NA	-1	-1	-1	NA	-1	-1	1	-1	-1	-1	1	1	-1	NA	NA	1	-1	-1	1	-1	-1	1	1	-1	NA	NA	NA	1	NA	1	NA	-1	1	-1	-1
225	299	Bin299	-1	NA	NA	NA	NA	-1	-1	-1	NA	NA	-1	-1	NA	NA	NA	NA	1	NA	NA	-1	NA	-1	1	NA	NA	NA	NA	NA	NA	-1	-1	-1	NA	NA	-1	NA	NA	1	-1	1	-1	1	1	-1	NA	NA	NA
226	300	Bin300	1	-1	NA	1	1	-1	-1	1	-1	NA	1	-1	NA	1	-1	NA	1	NA	NA	-1	-1	1	-1	1	1	-1	NA	NA	NA	-1	1	NA	-1	1	-1	1	-1	-1	1	-1	-1	1	-1	-1	1	-1	-1
227	302	Bin302	1	1	NA	-1	1	1	1	NA	-1	-1	-1	1	-1	1	-1	-1	1	1	1	1	-1	-1	1	-1	NA	NA	-1	1	-1	-1	-1	1	1	-1	1	-1	-1	-1	1	-1	NA	1	1	-1	1	-1	1
228	303	Bin303	NA	NA	1	NA	1	NA	-1	-1	NA	-1	1	NA	NA	1	NA	NA	1	NA	NA	-1	-1	-1	NA	NA	NA	1	-1	1	NA	1	-1	-1	NA	NA	NA	1	-1	NA	NA	-1	NA	NA	1	-1	NA	-1	NA
229	305	Bin305	-1	1	-1	-1	1	-1	1	1	1	-1	-1	-1	1	-1	-1	1	-1	-1	1	-1	-1	-1	-1	-1	-1	1	1	1	1	-1	-1	1	-1	1	-1	1	-1	-1	1	-1	-1	-1	1	1	1	-1	1
230	307	Bin307	1	-1	-1	1	-1	1	1	-1	-1	1	1	-1	NA	1	1	NA	-1	NA	NA	1	-1	1	1	-1	-1	-1	1	1	1	-1	-1	1	-1	-1	-1	1	-1	NA	-1	1	1	-1	-1	1	1	1	1
231	309	Bin309	-1	NA	NA	-1	NA	NA	NA	-1	-1	-1	-1	NA	NA	-1	1	NA	1	-1	NA	-1	1	-1	1	-1	1	NA	-1	1	-1	-1	-1	-1	1	-1	NA	-1	1	1	NA	-1	1	1	1	1	NA	-1	-1
232	310	Bin310	NA	1	NA	1	NA	1	1	1	-1	-1	-1	NA	NA	NA	1	NA	-1	NA	NA	1	1	-1	-1	-1	1	-1	1	-1	1	-1	1	-1	1	1	1	1	1	-1	NA	1	1	-1	-1	1	NA	NA	1
233	311	Bin311	-1	1	NA	-1	NA	1	NA	-1	-1	NA	-1	1	-1	-1	-1	NA	-1	1	NA	1	1	-1	-1	-1	-1	NA	NA	1	1	-1	-1	1	1	1	1	1	-1	-1	1	1	-1	-1	-1	-1	1	1	-1
234	314	Bin314	-1	1	NA	1	-1	1	1	-1	-1	NA	1	-1	NA	-1	1	NA	-1	1	NA	1	-1	1	1	1	1	1	NA	1	NA	-1	-1	1	-1	1	-1	1	1	1	1	-1	-1	-1	-1	1	1	1	1
235	315	Bin315	-1	NA	NA	-1	NA	NA	NA	-1	-1	1	-1	-1	NA	NA	1	NA	-1	NA	NA	-1	NA	-1	1	NA	NA	NA	NA	NA	-1	1	1	NA	NA	NA	-1	-1	-1	NA	1	-1	NA	-1	1	1	-1	1	NA
236	316	Bin316	NA	1	NA	NA	NA	1	NA	NA	-1	1	NA	-1	NA	NA	-1	NA	1	NA	NA	-1	-1	NA	NA	1	NA	NA	NA	NA	NA	NA	-1	NA	NA	-1	1	NA	-1	NA	NA	NA	NA	-1	NA	-1	NA	NA	NA
237	317	Bin317	NA	NA	NA	1	NA	-1	-1	NA	NA	NA	-1	-1	NA	-1	NA	NA	-1	NA	NA	-1	-1	NA	-1	1	NA	NA	NA	NA	-1	-1	-1	-1	NA	1	NA	-1	-1	NA	NA	1	NA	-1	-1	-1	NA	-1	-1
238	318	Bin318	NA	-1	1	-1	NA	NA	1	NA	-1	NA	1	-1	NA	1	1	1	-1	1	NA	-1	1	-1	1	-1	-1	-1	NA	-1	NA	NA	1	-1	1	-1	1	1	-1	NA	1	1	-1	-1	1	1	-1	-1	-1
239	319	Bin319	1	-1	NA	1	-1	1	-1	-1	-1	NA	1	1	NA	1	NA	NA	1	NA	NA	1	1	1	1	NA	NA	NA	-1	NA	NA	1	1	-1	NA	-1	1	1	1	1	-1	1	NA	1	-1	-1	-1	1	-1
240	320	Bin320	NA	NA	-1	NA	-1	NA	NA	-1	1	NA	-1	NA	NA	-1	-1	NA	-1	NA	NA	1	1	1	-1	1	NA	NA	NA	NA	NA	NA	1	-1	-1	1	1	1	1	NA	NA	1	NA	-1	1	-1	NA	1	1
241	322	Bin322	NA	NA	NA	NA	1	NA	-1	-1	1	-1	-1	NA	1	-1	1	NA	1	NA	1	-1	1	-1	-1	1	NA	NA	1	NA	NA	-1	-1	-1	1	-1	1	-1	-1	NA	NA	1	-1	-1	-1	1	-1	1	1
242	323	Bin323	1	1	-1	1	-1	-1	1	1	-1	1	1	-1	NA	1	-1	1	-1	NA	NA	1	-1	1	1	-1	-1	1	-1	1	NA	1	1	1	-1	1	-1	1	1	1	-1	-1	1	1	1	-1	1	-1	-1
243	324	Bin324	NA	NA	NA	NA	NA	NA	NA	NA	1	-1	-1	1	NA	NA	NA	NA	-1	NA	NA	NA	1	-1	1	-1	-1	NA	NA	NA	1	NA	1	1	1	-1	-1	-1	NA	1	-1	1	NA	-1	NA	1	1	1	NA
244	326	Bin326	-1	-1	NA	1	-1	-1	-1	NA	-1	1	NA	-1	NA	-1	1	NA	-1	-1	-1	-1	1	1	-1	-1	-1	NA	-1	NA	NA	1	1	-1	-1	1	1	1	1	NA	-1	1	-1	-1	-1	1	-1	-1	-1
245	329	Bin329	1	-1	-1	1	-1	1	-1	-1	-1	1	1	-1	1	-1	-1	-1	1	-1	1	-1	1	-1	1	-1	-1	1	1	-1	1	-1	-1	1	1	-1	1	-1	-1	-1	1	1	-1	-1	-1	1	-1	-1	1
246	330	Bin330	-1	-1	NA	-1	1	1	-1	NA	1	-1	-1	1	NA	-1	1	NA	1	NA	NA	-1	1	-1	-1	1	1	NA	NA	-1	1	-1	-1	-1	NA	-1	1	-1	-1	-1	NA	1	-1	-1	-1	1	-1	1	1
247	332	Bin332	-1	-1	NA	-1	1	-1	-1	NA	-1	-1	-1	1	-1	1	-1	-1	-1	NA	NA	-1	-1	1	NA	1	NA	NA	-1	1	1	1	1	1	1	-1	-1	1	-1	NA	-1	NA	1	-1	NA	NA	NA	-1	NA
248	333	Bin333	1	NA	1	1	-1	1	1	NA	1	1	1	-1	NA	-1	NA	NA	1	NA	NA	1	1	-1	-1	-1	-1	NA	1	-1	-1	-1	-1	-1	-1	1	1	-1	NA	NA	NA	-1	-1	1	-1	-1	-1	1	-1
249	334	Bin334	NA	-1	NA	-1	NA	NA	NA	NA	1	1	NA	-1	NA	1	-1	NA	-1	NA	NA	-1	-1	NA	-1	NA	1	NA	NA	-1	-1	-1	-1	NA	1	1	1	NA	NA	NA	1	1	1	NA	1	1	-1	NA	NA
250	336	Bin336	-1	NA	NA	1	-1	1	NA	NA	NA	-1	-1	-1	NA	1	NA	NA	1	NA	NA	-1	1	NA	NA	NA	NA	NA	1	NA	1	1	1	NA	NA	NA	NA	-1	-1	NA	NA	1	NA	-1	1	-1	NA	1	NA
251	337	Bin337	NA	NA	NA	1	NA	-1	1	NA	NA	NA	-1	NA	NA	NA	1	NA	1	NA	NA	-1	1	NA	-1	NA	NA	NA	NA	NA	NA	NA	-1	NA	NA	1	-1	NA	-1	NA	NA	1	NA	NA	NA	-1	NA	-1	NA
252	339	Bin339	NA	-1	NA	-1	-1	1	NA	NA	-1	1	1	-1	1	1	1	NA	-1	1	NA	-1	1	NA	1	-1	-1	NA	NA	NA	NA	-1	-1	-1	1	-1	1	NA	NA	-1	NA	1	NA	-1	1	1	NA	-1	-1
253	343	Bin343	1	NA	NA	1	NA	1	-1	1	-1	NA	-1	NA	NA	1	1	NA	-1	1	NA	1	-1	1	-1	1	-1	1	NA	NA	NA	1	1	-1	-1	-1	-1	-1	-1	NA	NA	-1	NA	-1	1	-1	NA	-1	-1
254	346	Bin346	NA	NA	1	1	NA	1	NA	NA	1	-1	-1	NA	NA	1	NA	-1	-1	NA	NA	NA	1	-1	1	NA	NA	NA	NA	-1	NA	NA	1	1	1	1	-1	-1	NA	1	NA	1	1	-1	1	-1	-1	-1	1
255	347	Bin347	NA	1	NA	NA	1	1	1	NA	-1	-1	-1	-1	NA	1	-1	NA	1	NA	1	-1	-1	-1	NA	NA	-1	NA	NA	-1	NA	-1	NA	NA	NA	NA	1	NA	1	NA	1	1	NA	-1	-1	1	-1	1	-1
256	350	Bin350	1	NA	NA	NA	NA	NA	NA	NA	1	NA	-1	-1	NA	-1	1	NA	-1	NA	NA	-1	1	NA	-1	NA	NA	NA	NA	-1	1	-1	-1	-1	NA	NA	-1	-1	-1	NA	1	1	NA	-1	-1	-1	NA	-1	-1
257	351	Bin351	NA	1	NA	1	NA	1	1	-1	-1	1	1	1	1	-1	-1	NA	-1	NA	NA	1	-1	NA	-1	1	1	NA	-1	-1	-1	-1	1	1	-1	1	-1	-1	-1	NA	NA	-1	-1	-1	-1	1	-1	-1	1
258	352	Bin352	-1	NA	NA	NA	NA	NA	1	NA	-1	NA	1	NA	NA	NA	-1	NA	1	NA	1	-1	1	-1	NA	-1	NA	NA	NA	NA	1	1	1	NA	1	-1	-1	NA	NA	NA	NA	-1	NA	-1	-1	-1	-1	-1	NA
259	354	Bin354	-1	NA	-1	NA	-1	-1	-1	1	-1	-1	1	NA	-1	-1	-1	NA	1	NA	NA	-1	1	NA	1	NA	NA	-1	NA	-1	NA	-1	-1	1	-1	-1	-1	1	-1	NA	-1	1	1	1	-1	-1	NA	NA	-1
260	355	Bin355	-1	NA	NA	-1	NA	NA	NA	1	1	-1	NA	NA	NA	NA	-1	NA	-1	-1	NA	1	-1	-1	-1	NA	NA	NA	NA	NA	1	NA	-1	1	-1	1	-1	1	-1	NA	NA	1	-1	NA	1	1	NA	-1	1
261	356	Bin356	1	1	NA	-1	NA	1	1	-1	-1	-1	1	-1	NA	-1	1	NA	-1	NA	-1	-1	1	NA	1	NA	1	NA	NA	1	1	-1	-1	NA	-1	-1	1	-1	1	NA	1	1	1	-1	-1	-1	1	NA	-1
262	358	Bin358	NA	NA	NA	1	1	-1	-1	1	1	1	-1	1	-1	1	NA	NA	1	NA	1	1	-1	-1	1	-1	-1	NA	NA	NA	-1	NA	NA	-1	1	-1	-1	1	-1	NA	-1	-1	NA	1	1	1	-1	-1	NA
263	360	Bin360	NA	NA	1	1	NA	1	NA	-1	-1	1	1	NA	NA	NA	NA	NA	-1	NA	NA	NA	-1	NA	-1	NA	-1	NA	NA	NA	NA	1	NA	NA	-1	-1	-1	1	NA	NA	1	-1	-1	NA	NA	1	-1	NA	1
264	362	Bin362	-1	NA	NA	-1	1	1	-1	NA	1	-1	-1	1	NA	1	1	NA	1	-1	NA	-1	1	-1	-1	1	1	NA	NA	-1	NA	-1	-1	-1	1	-1	1	-1	-1	-1	1	1	-1	-1	-1	1	-1	1	1
265	363	Bin363	NA	NA	NA	NA	NA	1	NA	NA	NA	1	NA	NA	NA	1	NA	NA	-1	NA	NA	-1	-1	1	NA	NA	NA	NA	-1	NA	NA	-1	NA	NA	NA	NA	-1	NA	1	NA	NA	-1	NA	1	1	-1	NA	NA	NA
266	366	Bin366	1	1	NA	1	-1	-1	1	1	-1	1	-1	-1	NA	-1	1	1	-1	NA	NA	-1	1	1	-1	-1	-1	-1	1	-1	1	1	1	-1	1	1	-1	-1	-1	-1	-1	1	1	-1	-1	1	-1	-1	-1
267	367	Bin367	-1	NA	NA	NA	-1	-1	-1	NA	1	1	NA	NA	1	-1	-1	NA	1	NA	-1	1	NA	NA	1	1	1	NA	NA	NA	1	NA	NA	-1	NA	1	-1	-1	1	NA	NA	-1	-1	-1	1	-1	1	-1	NA
268	368	Bin368	-1	NA	NA	-1	NA	-1	NA	NA	NA	NA	1	NA	NA	-1	NA	NA	1	NA	NA	-1	-1	NA	-1	NA	NA	NA	NA	NA	NA	1	NA	NA	-1	1	-1	NA	-1	NA	NA	1	NA	NA	NA	-1	NA	-1	NA
269	370	Bin370	1	1	NA	1	-1	-1	-1	1	1	-1	-1	1	NA	NA	-1	-1	1	NA	NA	1	-1	1	-1	1	1	NA	-1	NA	-1	-1	-1	1	-1	1	-1	-1	1	NA	-1	-1	1	1	-1	-1	1	1	1
270	371	Bin371	-1	NA	NA	-1	NA	1	NA	NA	-1	1	1	-1	NA	-1	NA	NA	-1	NA	NA	-1	1	-1	1	-1	NA	NA	1	-1	NA	1	NA	NA	NA	-1	1	1	-1	NA	NA	1	NA	-1	NA	1	NA	-1	NA
271	372	Bin372	-1	NA	NA	NA	NA	-1	-1	NA	-1	-1	-1	1	NA	1	-1	NA	-1	NA	1	NA	1	NA	NA	NA	NA	NA	NA	NA	NA	NA	NA	NA	-1	-1	-1	NA	NA	NA	NA	-1	-1	-1	NA	-1	NA	-1	-1
272	374	Bin374	NA	NA	NA	1	NA	1	1	-1	-1	1	1	NA	NA	1	-1	NA	1	NA	NA	1	-1	NA	-1	NA	1	NA	-1	NA	-1	-1	-1	-1	-1	1	-1	-1	-1	NA	-1	1	NA	-1	1	1	NA	-1	-1
273	377	Bin377	-1	1	NA	NA	-1	NA	NA	NA	-1	NA	NA	NA	NA	NA	-1	NA	-1	NA	NA	NA	NA	-1	-1	-1	NA	NA	NA	NA	1	1	NA	NA	NA	1	NA	1	NA	NA	NA	NA	NA	NA	NA	-1	NA	NA	-1
274	379	Bin379	1	-1	NA	1	-1	1	NA	1	NA	-1	-1	NA	NA	-1	NA	NA	1	NA	-1	1	-1	1	1	-1	NA	NA	-1	NA	NA	NA	-1	1	-1	-1	-1	-1	NA	NA	-1	-1	-1	1	NA	-1	1	-1	NA
275	380	Bin380	1	1	1	1	-1	1	-1	1	1	1	1	-1	NA	1	-1	NA	1	NA	1	NA	1	NA	-1	1	NA	NA	1	-1	1	-1	1	-1	-1	1	-1	-1	-1	-1	1	-1	NA	1	1	-1	-1	-1	1
276	381	Bin381	NA	NA	NA	NA	NA	1	-1	NA	NA	-1	1	NA	-1	1	-1	NA	-1	NA	NA	NA	1	-1	-1	NA	1	NA	NA	1	NA	NA	-1	-1	-1	1	1	-1	NA	NA	-1	-1	1	1	-1	-1	1	NA	1
277	385	Bin385	NA	NA	1	1	NA	1	NA	NA	-1	1	1	NA	NA	-1	-1	NA	1	NA	NA	-1	NA	NA	NA	-1	NA	1	NA	-1	NA	-1	-1	NA	NA	1	NA	1	NA	NA	NA	1	NA	-1	-1	NA	-1	1	NA
278	388	Bin388	-1	NA	NA	1	1	-1	NA	NA	1	NA	-1	1	NA	1	-1	-1	1	NA	-1	-1	-1	-1	-1	1	NA	NA	NA	NA	-1	-1	-1	1	NA	1	-1	-1	NA	NA	-1	-1	-1	1	-1	-1	1	1	NA
279	391	Bin391	1	NA	-1	NA	-1	1	-1	-1	-1	1	1	-1	1	-1	-1	NA	1	NA	1	-1	1	-1	1	-1	-1	NA	1	-1	NA	NA	-1	1	1	-1	1	-1	-1	NA	1	1	-1	-1	-1	1	-1	1	NA
280	392	Bin392	-1	NA	NA	1	NA	-1	1	-1	-1	1	1	1	NA	-1	-1	NA	-1	-1	NA	1	-1	-1	-1	-1	1	NA	-1	NA	-1	1	1	1	-1	-1	-1	1	NA	NA	NA	1	-1	-1	1	1	NA	1	NA
281	396	Bin396	1	1	NA	1	-1	1	-1	1	-1	-1	-1	1	NA	1	1	NA	-1	1	1	1	-1	1	-1	1	-1	1	1	-1	1	1	1	-1	-1	-1	-1	1	-1	NA	1	-1	1	-1	1	-1	-1	-1	1
282	399	Bin399	1	1	NA	1	-1	1	-1	1	1	1	1	-1	1	1	-1	NA	-1	1	NA	1	-1	1	-1	1	-1	NA	1	-1	1	1	1	1	-1	1	-1	1	-1	-1	1	1	-1	-1	-1	-1	-1	1	-1
283	402	Bin402	NA	NA	NA	1	NA	NA	1	NA	1	-1	-1	1	NA	-1	-1	NA	1	NA	NA	1	-1	-1	-1	1	NA	NA	NA	1	NA	1	NA	1	-1	1	NA	-1	1	NA	-1	-1	-1	1	-1	-1	1	1	-1
284	404	Bin404	NA	NA	NA	1	-1	-1	NA	1	-1	1	NA	NA	NA	NA	-1	NA	1	-1	NA	-1	1	NA	NA	-1	NA	NA	NA	NA	NA	NA	NA	NA	-1	-1	NA	NA	NA	NA	NA	1	NA	-1	NA	-1	NA	NA	NA
285	406	Bin406	-1	NA	1	-1	NA	-1	1	-1	1	-1	NA	1	NA	-1	-1	NA	-1	NA	-1	1	-1	1	1	1	-1	NA	-1	1	-1	1	1	-1	NA	-1	-1	1	1	1	1	1	-1	1	-1	-1	-1	1	-1
286	408	Bin408	1	1	NA	1	-1	1	-1	1	1	1	1	1	NA	1	-1	-1	1	-1	NA	-1	-1	1	-1	1	-1	1	1	-1	1	1	1	1	-1	1	-1	1	-1	-1	1	1	-1	-1	1	-1	-1	1	1
287	410	Bin410	1	-1	NA	-1	NA	NA	-1	-1	-1	1	1	-1	NA	1	-1	NA	-1	NA	NA	-1	-1	1	1	NA	-1	NA	-1	-1	-1	-1	-1	-1	-1	-1	1	1	-1	-1	1	1	-1	1	1	-1	-1	-1	-1
288	411	Bin411	NA	NA	NA	1	-1	-1	-1	-1	1	1	-1	-1	-1	-1	1	NA	1	1	NA	-1	-1	-1	1	NA	NA	NA	NA	NA	NA	-1	-1	-1	NA	1	-1	-1	1	NA	-1	1	-1	1	-1	1	-1	NA	-1
289	412	Bin412	1	1	NA	1	-1	1	-1	1	1	1	1	-1	1	-1	-1	-1	-1	1	1	1	-1	1	-1	1	-1	NA	1	-1	1	1	1	1	-1	1	-1	1	-1	NA	1	1	-1	-1	-1	-1	-1	1	1
290	415	Bin415	NA	NA	NA	1	1	NA	NA	NA	-1	NA	1	NA	NA	-1	1	NA	1	NA	-1	1	1	1	1	NA	NA	NA	NA	-1	-1	1	NA	1	NA	NA	-1	-1	NA	NA	NA	-1	NA	1	-1	NA	-1	1	1
291	416	Bin416	-1	1	NA	-1	NA	NA	NA	NA	-1	NA	1	NA	NA	NA	-1	NA	-1	NA	NA	NA	-1	NA	1	1	NA	-1	NA	NA	NA	NA	NA	1	NA	NA	NA	NA	NA	NA	NA	-1	NA	-1	1	-1	NA	NA	NA
292	417	Bin417	NA	NA	NA	1	NA	NA	NA	NA	NA	-1	NA	NA	NA	NA	NA	NA	NA	NA	NA	-1	NA	1	1	-1	NA	NA	-1	-1	-1	NA	NA	1	-1	1	NA	1	NA	NA	NA	1	NA	NA	NA	NA	-1	-1	-1
293	419	Bin419	NA	-1	-1	1	NA	-1	-1	-1	1	-1	-1	-1	-1	1	-1	-1	1	NA	-1	1	-1	1	-1	-1	-1	-1	-1	1	-1	-1	-1	1	-1	-1	-1	-1	1	1	-1	-1	-1	1	1	-1	1	-1	-1
294	420	Bin420	NA	NA	NA	NA	NA	-1	-1	NA	-1	-1	NA	NA	NA	-1	1	NA	1	NA	NA	-1	-1	-1	1	NA	-1	NA	NA	NA	NA	NA	1	-1	1	-1	-1	NA	NA	-1	NA	-1	-1	NA	-1	1	NA	-1	NA
295	421	Bin421	1	1	NA	1	-1	1	1	1	-1	-1	1	1	1	-1	1	-1	-1	NA	-1	-1	1	-1	1	1	1	NA	1	1	1	1	1	1	1	1	1	1	1	NA	-1	-1	1	-1	-1	1	1	-1	-1
296	425	Bin425	1	-1	1	1	1	1	1	-1	-1	1	-1	1	NA	1	-1	NA	-1	NA	-1	-1	-1	1	-1	-1	1	-1	NA	1	-1	-1	-1	-1	-1	NA	-1	NA	-1	-1	NA	1	-1	-1	1	1	1	-1	NA
297	426	Bin426	NA	NA	NA	NA	NA	NA	-1	NA	1	1	1	-1	NA	1	NA	NA	-1	NA	NA	1	-1	NA	-1	NA	NA	NA	NA	NA	NA	NA	1	NA	NA	1	NA	1	NA	NA	NA	1	NA	NA	-1	-1	-1	1	1
298	427	Bin427	-1	1	NA	-1	1	-1	1	1	1	-1	-1	1	NA	1	1	NA	-1	1	NA	1	-1	1	-1	1	1	-1	NA	1	-1	1	1	-1	-1	1	-1	1	1	1	-1	-1	1	1	1	-1	1	-1	-1
299	428	Bin428	-1	1	-1	-1	1	-1	1	1	1	-1	-1	-1	1	-1	-1	1	-1	-1	NA	-1	-1	-1	-1	-1	-1	NA	1	1	1	-1	-1	1	-1	1	-1	1	-1	-1	-1	-1	-1	-1	1	1	1	-1	1
300	429	Bin429	NA	NA	NA	NA	NA	1	1	NA	-1	-1	-1	-1	NA	1	1	NA	1	NA	1	-1	NA	NA	-1	NA	NA	NA	NA	-1	NA	NA	-1	-1	1	1	NA	1	-1	NA	1	1	1	-1	1	1	-1	1	NA
301	431	Bin431	-1	NA	1	NA	NA	-1	NA	NA	-1	-1	-1	NA	NA	NA	-1	NA	-1	NA	NA	-1	-1	-1	1	-1	1	NA	NA	-1	NA	NA	1	1	NA	NA	1	NA	NA	NA	-1	1	-1	-1	1	1	-1	1	NA
302	432	Bin432	NA	NA	NA	NA	NA	NA	-1	NA	NA	NA	-1	1	NA	1	1	NA	1	NA	-1	NA	1	-1	-1	NA	NA	NA	1	NA	NA	NA	-1	1	NA	-1	1	NA	1	NA	NA	1	NA	1	-1	1	-1	-1	NA
303	435	Bin435	-1	1	NA	-1	1	-1	1	1	1	-1	-1	1	-1	NA	1	1	1	1	1	NA	1	1	-1	1	1	-1	-1	-1	-1	1	1	1	-1	1	-1	1	1	NA	-1	1	1	1	-1	-1	-1	-1	-1
304	441	Bin441	NA	-1	NA	NA	-1	NA	NA	-1	NA	-1	NA	NA	NA	-1	NA	NA	-1	NA	NA	NA	-1	NA	1	NA	NA	NA	NA	1	-1	NA	NA	-1	NA	1	1	-1	-1	NA	NA	1	NA	NA	-1	-1	NA	NA	NA
305	442	Bin442	1	1	-1	1	-1	1	1	NA	-1	1	-1	NA	NA	1	1	NA	1	NA	NA	-1	-1	-1	NA	-1	NA	NA	1	NA	1	-1	-1	1	1	1	-1	-1	NA	NA	-1	-1	-1	-1	1	1	-1	-1	NA
306	443	Bin443	-1	NA	NA	-1	NA	-1	-1	NA	NA	NA	1	1	NA	-1	-1	NA	1	NA	-1	1	1	NA	1	1	NA	NA	-1	NA	NA	1	1	-1	NA	-1	1	1	-1	NA	-1	-1	NA	1	-1	-1	1	-1	-1
307	444	Bin444	NA	1	NA	1	-1	-1	1	NA	-1	1	-1	-1	NA	NA	-1	1	-1	NA	NA	-1	-1	NA	1	1	NA	-1	1	1	1	1	1	-1	1	1	-1	-1	-1	-1	1	-1	1	1	1	-1	1	1	-1
308	445	Bin445	-1	NA	NA	1	NA	-1	1	NA	-1	-1	1	-1	NA	NA	NA	NA	1	NA	NA	-1	-1	1	NA	NA	NA	NA	NA	NA	NA	1	1	NA	1	1	1	-1	1	NA	1	1	NA	NA	NA	1	1	1	-1
309	449	Bin449	-1	NA	NA	-1	NA	1	-1	-1	-1	1	-1	NA	1	1	1	NA	1	NA	NA	-1	-1	-1	1	-1	NA	NA	NA	NA	NA	NA	1	NA	-1	-1	-1	-1	-1	NA	NA	-1	1	-1	1	-1	1	1	1
310	450	Bin450	-1	1	NA	1	-1	-1	-1	-1	-1	1	-1	-1	-1	-1	-1	1	1	1	-1	-1	-1	-1	1	1	1	NA	NA	-1	NA	NA	-1	-1	1	1	-1	-1	1	NA	-1	1	-1	1	-1	1	-1	-1	-1
311	451	Bin451	-1	NA	NA	-1	NA	-1	NA	1	-1	-1	NA	-1	NA	-1	-1	NA	1	NA	NA	NA	1	NA	1	NA	-1	-1	1	-1	1	NA	-1	1	-1	-1	NA	NA	-1	-1	-1	1	NA	1	NA	-1	-1	1	-1
312	452	Bin452	-1	NA	NA	NA	1	-1	NA	1	1	NA	-1	NA	NA	1	NA	NA	1	NA	NA	NA	-1	1	-1	-1	1	NA	NA	NA	NA	-1	-1	NA	1	1	-1	NA	NA	-1	-1	-1	-1	1	1	NA	-1	-1	NA
313	453	Bin453	NA	-1	NA	-1	-1	-1	1	NA	-1	NA	-1	1	NA	1	NA	NA	1	NA	1	NA	-1	NA	1	NA	NA	NA	NA	-1	NA	NA	1	NA	1	-1	NA	1	-1	-1	1	1	NA	-1	1	1	-1	-1	NA
314	454	Bin454	NA	NA	NA	NA	NA	-1	NA	NA	NA	NA	-1	NA	NA	1	NA	1	-1	-1	NA	1	NA	NA	NA	-1	NA	NA	NA	NA	NA	NA	NA	NA	-1	NA	NA	NA	NA	1	NA	-1	NA	1	NA	-1	NA	-1	NA
315	455	Bin455	-1	-1	1	-1	1	1	-1	NA	1	-1	-1	1	NA	-1	1	-1	1	-1	1	-1	1	-1	-1	1	1	-1	1	-1	-1	-1	-1	-1	1	-1	1	-1	-1	-1	1	1	-1	-1	-1	1	-1	1	1
316	456	Bin456	NA	1	NA	NA	NA	1	1	1	-1	-1	-1	-1	NA	-1	1	NA	-1	1	NA	1	1	-1	-1	-1	NA	NA	1	NA	NA	-1	1	1	NA	1	1	NA	NA	-1	NA	1	NA	-1	NA	1	1	NA	NA
317	457	Bin457	1	NA	-1	1	-1	1	-1	NA	-1	NA	-1	-1	NA	-1	1	NA	1	NA	1	-1	1	-1	-1	-1	1	-1	1	-1	1	-1	-1	1	1	1	1	-1	-1	-1	-1	-1	1	-1	1	1	-1	-1	1
318	459	Bin459	1	NA	NA	1	-1	1	NA	1	1	1	1	1	1	1	-1	NA	1	NA	NA	-1	1	1	-1	1	1	NA	NA	-1	1	-1	1	-1	-1	1	-1	1	-1	-1	1	1	-1	1	1	-1	-1	-1	1
319	460	Bin460	NA	NA	NA	-1	NA	1	NA	NA	NA	NA	1	-1	NA	NA	NA	NA	NA	NA	NA	-1	-1	NA	NA	-1	NA	NA	-1	NA	-1	NA	-1	NA	NA	-1	1	NA	NA	NA	NA	NA	NA	1	1	1	1	NA	NA
320	462	Bin462	1	NA	NA	1	NA	1	1	NA	1	1	NA	-1	NA	-1	-1	NA	1	NA	NA	1	1	NA	-1	NA	NA	1	NA	NA	NA	-1	-1	-1	-1	1	-1	NA	NA	NA	NA	-1	NA	1	-1	-1	-1	-1	1
321	463	Bin463	-1	1	NA	-1	1	-1	1	1	1	-1	-1	1	NA	1	1	NA	-1	NA	NA	1	1	1	-1	1	1	NA	NA	1	-1	1	1	1	-1	-1	-1	1	1	1	-1	1	1	1	1	-1	1	-1	-1
322	465	Bin465	1	-1	1	-1	-1	1	-1	1	1	-1	1	1	-1	-1	-1	NA	-1	-1	1	NA	-1	-1	1	1	-1	1	-1	1	-1	-1	-1	-1	NA	1	1	-1	-1	-1	1	1	1	1	-1	-1	1	-1	-1
323	466	Bin466	-1	NA	NA	-1	1	-1	NA	NA	-1	-1	-1	1	NA	1	-1	NA	-1	NA	NA	-1	-1	1	1	NA	1	NA	-1	NA	1	1	1	1	NA	-1	-1	1	-1	NA	NA	1	NA	-1	1	1	1	-1	NA
324	468	Bin468	NA	NA	NA	-1	NA	-1	1	NA	-1	-1	1	-1	NA	1	1	NA	1	NA	NA	-1	1	-1	-1	NA	-1	NA	NA	-1	NA	NA	NA	NA	NA	1	1	1	NA	NA	NA	1	NA	-1	1	1	NA	1	1
325	469	Bin469	-1	1	NA	1	-1	-1	-1	-1	-1	1	-1	-1	-1	-1	-1	1	1	1	-1	-1	-1	-1	1	1	1	NA	NA	-1	1	NA	-1	-1	1	1	-1	-1	1	NA	-1	1	-1	1	-1	1	-1	-1	-1
326	471	Bin471	1	NA	NA	-1	NA	1	NA	NA	-1	NA	-1	NA	NA	-1	1	NA	1	NA	NA	NA	-1	NA	-1	-1	NA	NA	NA	NA	NA	NA	NA	-1	NA	1	-1	-1	1	NA	-1	-1	-1	NA	1	1	-1	-1	1
327	473	Bin473	-1	NA	-1	1	-1	1	-1	-1	-1	-1	-1	-1	1	-1	-1	NA	1	NA	NA	1	-1	1	-1	-1	NA	-1	NA	-1	NA	-1	-1	1	-1	1	-1	NA	1	NA	NA	1	1	NA	-1	1	-1	1	NA
328	474	Bin474	-1	1	NA	-1	NA	-1	NA	NA	1	-1	-1	1	NA	1	-1	1	-1	NA	NA	NA	-1	NA	-1	NA	1	NA	NA	1	NA	-1	-1	-1	NA	NA	-1	NA	1	NA	-1	-1	1	-1	1	-1	NA	-1	NA
329	475	Bin475	NA	NA	NA	1	NA	-1	-1	NA	-1	-1	NA	1	NA	-1	NA	NA	-1	NA	NA	-1	1	NA	NA	NA	NA	NA	-1	NA	-1	-1	-1	1	NA	-1	NA	NA	NA	NA	NA	-1	-1	1	1	-1	NA	NA	1
330	476	Bin476	-1	-1	-1	1	1	1	-1	-1	-1	-1	-1	-1	NA	1	-1	1	1	-1	-1	NA	-1	-1	-1	NA	-1	1	NA	1	-1	1	1	-1	-1	1	1	-1	-1	NA	1	1	1	-1	1	1	1	-1	1
331	477	Bin477	NA	NA	NA	-1	-1	NA	NA	NA	1	1	-1	-1	NA	1	1	NA	-1	NA	1	-1	-1	NA	1	1	-1	-1	NA	-1	NA	1	1	-1	-1	1	-1	-1	-1	NA	NA	1	NA	-1	NA	1	-1	-1	-1
332	479	Bin479	1	1	NA	-1	-1	-1	1	-1	1	-1	-1	-1	-1	-1	1	-1	-1	NA	NA	-1	-1	-1	1	1	1	NA	1	1	1	1	1	-1	-1	-1	-1	-1	1	NA	1	-1	-1	1	-1	1	1	1	-1
333	481	Bin481	NA	NA	NA	1	1	NA	-1	NA	1	NA	NA	1	NA	-1	1	NA	1	NA	NA	-1	-1	NA	-1	NA	NA	NA	NA	NA	NA	NA	1	NA	NA	1	1	-1	NA	NA	NA	-1	1	1	1	-1	NA	1	-1
334	482	Bin482	1	-1	NA	NA	NA	-1	NA	NA	1	NA	-1	-1	NA	1	-1	NA	1	NA	-1	-1	NA	NA	NA	NA	NA	NA	NA	NA	NA	NA	-1	NA	NA	NA	-1	-1	NA	NA	NA	1	1	1	NA	1	1	-1	NA
335	483	Bin483	1	NA	NA	1	-1	1	-1	NA	1	1	1	NA	NA	-1	-1	NA	-1	1	NA	1	-1	NA	-1	NA	-1	NA	-1	-1	NA	1	1	1	-1	1	1	NA	-1	NA	NA	1	-1	-1	-1	-1	NA	1	1
336	484	Bin484	1	NA	1	1	1	1	1	NA	1	-1	-1	1	NA	-1	-1	-1	1	NA	NA	1	-1	-1	-1	NA	1	NA	-1	NA	-1	NA	-1	1	1	-1	1	-1	-1	NA	1	-1	-1	1	1	-1	-1	-1	1
337	486	Bin486	-1	-1	-1	-1	1	-1	1	-1	-1	-1	-1	NA	-1	-1	1	-1	-1	NA	NA	NA	-1	NA	1	-1	-1	-1	-1	1	-1	1	-1	1	1	-1	1	1	1	1	-1	1	NA	-1	-1	1	1	1	-1
338	488	Bin488	NA	1	NA	-1	NA	1	1	-1	-1	NA	1	-1	NA	NA	-1	NA	-1	NA	-1	-1	NA	1	1	1	1	NA	NA	1	1	-1	-1	1	-1	-1	1	-1	NA	NA	NA	1	1	-1	-1	-1	1	1	-1
339	489	Bin489	1	-1	NA	1	-1	NA	-1	1	-1	-1	-1	1	NA	-1	-1	NA	1	NA	NA	-1	-1	1	-1	1	NA	NA	NA	1	-1	-1	1	-1	-1	1	-1	1	-1	-1	1	-1	NA	1	-1	-1	NA	-1	-1
340	490	Bin490	NA	NA	NA	-1	1	-1	1	NA	NA	1	1	NA	NA	-1	-1	NA	1	NA	1	NA	1	-1	NA	NA	-1	NA	NA	1	-1	NA	-1	1	1	-1	NA	NA	NA	NA	NA	1	1	-1	NA	1	NA	-1	1
341	491	Bin491	NA	NA	NA	NA	1	NA	1	NA	NA	1	NA	NA	NA	-1	-1	NA	1	NA	1	1	1	-1	NA	NA	NA	NA	NA	1	-1	NA	NA	1	1	-1	NA	NA	NA	NA	NA	1	NA	-1	NA	1	NA	-1	1
342	492	Bin492	NA	NA	NA	-1	1	-1	1	1	1	-1	-1	1	-1	1	1	NA	-1	NA	-1	-1	-1	1	-1	NA	NA	-1	-1	NA	-1	-1	1	-1	-1	1	-1	1	1	1	-1	-1	1	1	1	-1	1	-1	-1
343	493	Bin493	1	NA	NA	NA	-1	NA	-1	NA	NA	1	-1	NA	NA	1	NA	NA	-1	NA	NA	1	1	-1	1	NA	NA	NA	NA	-1	NA	NA	1	-1	NA	-1	-1	NA	NA	NA	-1	-1	-1	-1	NA	-1	-1	-1	NA
344	495	Bin495	NA	NA	1	-1	1	NA	1	1	1	NA	-1	1	NA	1	1	1	-1	NA	NA	-1	1	1	-1	1	1	NA	NA	NA	NA	1	1	-1	NA	1	-1	1	1	NA	-1	-1	1	1	1	-1	1	1	NA
345	496	Bin496	NA	NA	NA	-1	1	-1	1	NA	1	NA	-1	1	NA	1	1	NA	-1	NA	NA	-1	NA	1	-1	NA	NA	NA	-1	NA	NA	NA	NA	-1	-1	NA	-1	NA	NA	NA	-1	-1	NA	1	1	-1	NA	-1	-1
346	497	Bin497	NA	NA	NA	-1	NA	1	-1	NA	1	1	1	NA	NA	NA	NA	NA	NA	-1	NA	NA	-1	NA	NA	1	-1	NA	NA	NA	-1	NA	-1	NA	NA	-1	-1	-1	NA	NA	NA	-1	NA	1	1	-1	NA	-1	1
347	502	Bin502	-1	-1	NA	-1	1	-1	-1	1	1	-1	-1	1	NA	-1	-1	NA	1	NA	NA	-1	-1	NA	1	-1	1	-1	-1	1	NA	1	1	1	NA	1	1	-1	-1	-1	-1	-1	-1	-1	-1	-1	1	-1	1
348	506	Bin506	1	NA	NA	1	-1	1	-1	-1	NA	NA	1	1	NA	-1	1	1	-1	NA	NA	-1	-1	NA	NA	-1	-1	NA	NA	1	NA	1	NA	-1	-1	1	-1	1	NA	NA	-1	1	1	-1	-1	1	NA	1	-1
349	508	Bin508	NA	NA	-1	NA	NA	NA	-1	NA	-1	NA	-1	NA	NA	-1	NA	NA	1	NA	NA	1	1	NA	NA	NA	1	NA	NA	NA	NA	-1	-1	-1	NA	-1	NA	1	NA	-1	NA	-1	NA	-1	-1	1	-1	NA	-1
350	511	Bin511	NA	NA	NA	1	NA	-1	-1	NA	1	1	1	-1	NA	-1	NA	NA	1	NA	NA	1	-1	-1	-1	NA	NA	NA	NA	1	-1	NA	1	NA	NA	-1	1	1	NA	NA	NA	1	1	1	-1	1	NA	1	NA
351	512	Bin512	1	NA	NA	1	-1	1	-1	-1	1	-1	1	-1	NA	1	1	-1	1	-1	-1	1	-1	1	-1	-1	NA	NA	1	1	NA	-1	-1	1	1	1	1	1	-1	NA	-1	1	1	-1	-1	-1	1	-1	-1
352	513	Bin513	1	NA	NA	NA	NA	NA	NA	NA	NA	NA	-1	NA	NA	1	NA	NA	NA	NA	NA	1	-1	NA	NA	1	NA	NA	NA	-1	NA	-1	-1	NA	NA	NA	NA	-1	NA	NA	NA	1	NA	NA	-1	1	NA	NA	NA
353	514	Bin514	1	NA	NA	-1	1	-1	-1	-1	1	-1	1	NA	NA	-1	-1	-1	-1	NA	1	1	1	NA	-1	NA	-1	NA	-1	1	-1	1	1	-1	1	-1	1	1	1	NA	1	-1	NA	1	-1	-1	1	-1	1
354	516	Bin516	NA	1	NA	1	NA	-1	1	NA	-1	NA	-1	-1	NA	NA	1	NA	-1	1	NA	-1	1	NA	-1	-1	NA	NA	NA	-1	1	1	NA	-1	NA	1	-1	NA	-1	NA	-1	1	NA	1	NA	1	-1	-1	-1
355	517	Bin517	-1	-1	NA	-1	1	1	NA	NA	1	-1	-1	1	NA	-1	1	-1	1	-1	NA	-1	1	-1	-1	1	1	NA	1	-1	NA	-1	-1	NA	1	-1	1	-1	-1	-1	1	1	-1	-1	-1	1	-1	1	1
356	519	Bin519	NA	NA	NA	1	-1	-1	-1	1	1	1	1	-1	NA	NA	-1	NA	-1	1	1	1	-1	1	-1	1	NA	NA	NA	-1	-1	1	1	1	-1	1	1	1	-1	-1	1	1	-1	-1	-1	-1	-1	1	1
357	520	Bin520	1	1	NA	NA	NA	-1	1	NA	NA	NA	-1	1	1	-1	1	NA	-1	1	NA	NA	1	-1	1	1	1	NA	1	-1	1	-1	-1	NA	1	-1	-1	1	NA	NA	-1	-1	NA	1	-1	-1	NA	1	-1
358	523	Bin523	NA	-1	NA	NA	NA	NA	-1	-1	-1	1	1	1	NA	-1	-1	NA	1	-1	NA	-1	1	1	1	NA	-1	NA	NA	NA	NA	-1	-1	1	NA	-1	1	-1	NA	NA	NA	1	NA	-1	-1	1	-1	NA	NA
359	525	Bin525	-1	NA	NA	NA	1	-1	-1	NA	1	NA	-1	NA	NA	1	NA	NA	1	NA	NA	1	-1	-1	1	NA	NA	NA	NA	-1	-1	NA	1	-1	NA	-1	-1	1	-1	NA	-1	-1	NA	1	1	1	NA	-1	-1
360	526	Bin526	-1	-1	NA	-1	-1	-1	-1	-1	-1	NA	1	-1	NA	-1	NA	NA	-1	-1	NA	-1	1	1	1	1	-1	NA	NA	NA	NA	1	NA	-1	-1	1	-1	1	NA	NA	-1	1	1	-1	-1	1	NA	1	-1
361	534	Bin534	NA	NA	NA	NA	NA	-1	-1	NA	-1	NA	NA	-1	NA	-1	1	NA	-1	NA	NA	-1	1	NA	-1	-1	NA	NA	NA	NA	NA	1	NA	-1	-1	1	NA	NA	NA	NA	NA	1	-1	1	-1	1	-1	-1	NA
362	537	Bin537	NA	NA	NA	1	-1	-1	NA	NA	NA	NA	-1	1	NA	-1	NA	NA	1	NA	-1	1	-1	1	-1	NA	NA	NA	NA	1	NA	NA	-1	1	NA	-1	-1	-1	1	NA	NA	-1	NA	1	-1	-1	1	NA	1
363	538	Bin538	-1	-1	1	1	-1	-1	-1	NA	-1	-1	1	1	NA	1	-1	-1	1	1	NA	1	1	-1	-1	-1	NA	NA	-1	1	-1	-1	-1	1	-1	-1	1	-1	1	1	NA	1	-1	-1	1	1	1	-1	-1
364	540	Bin540	NA	NA	NA	NA	-1	NA	NA	NA	1	NA	NA	NA	NA	-1	1	NA	1	NA	NA	1	NA	-1	NA	NA	NA	NA	NA	1	NA	NA	NA	-1	NA	-1	NA	NA	NA	NA	NA	1	-1	1	NA	NA	NA	NA	NA
365	542	Bin542	NA	NA	NA	1	NA	-1	NA	NA	NA	NA	NA	1	NA	1	NA	NA	1	NA	NA	1	-1	-1	-1	NA	NA	NA	NA	NA	-1	-1	1	NA	NA	NA	-1	-1	1	NA	-1	-1	-1	1	NA	-1	1	1	NA
366	544	Bin544	-1	-1	NA	-1	1	-1	-1	-1	1	1	-1	-1	-1	1	-1	1	1	1	1	1	-1	1	-1	-1	-1	1	-1	-1	-1	-1	-1	-1	-1	-1	-1	-1	-1	NA	1	1	-1	1	1	-1	-1	1	1
367	545	Bin545	1	1	1	1	-1	1	1	1	-1	1	1	-1	NA	-1	1	-1	-1	NA	-1	-1	1	-1	1	1	1	-1	-1	1	-1	1	1	-1	1	1	1	1	-1	-1	-1	-1	1	-1	-1	1	1	-1	-1
368	546	Bin546	NA	NA	NA	NA	NA	NA	NA	NA	NA	-1	1	-1	NA	-1	NA	NA	1	NA	NA	1	-1	1	-1	NA	-1	NA	-1	1	-1	NA	1	NA	1	1	-1	-1	1	NA	-1	1	NA	1	-1	-1	NA	-1	-1
369	547	Bin547	1	1	NA	1	-1	NA	-1	NA	1	1	1	1	1	1	-1	NA	1	NA	1	NA	-1	1	-1	NA	-1	NA	1	-1	NA	NA	1	1	-1	1	-1	1	-1	-1	1	1	-1	-1	1	-1	-1	1	1
370	548	Bin548	-1	NA	NA	NA	NA	NA	NA	NA	NA	NA	NA	NA	-1	-1	NA	NA	1	NA	NA	NA	NA	NA	NA	1	NA	NA	NA	NA	NA	NA	NA	NA	-1	NA	-1	NA	NA	NA	-1	-1	-1	-1	-1	NA	NA	NA	NA
371	549	Bin549	NA	NA	1	-1	NA	NA	1	NA	-1	NA	NA	NA	NA	-1	NA	NA	1	NA	NA	NA	1	NA	-1	NA	NA	NA	NA	NA	NA	NA	NA	NA	1	NA	NA	-1	NA	-1	NA	-1	-1	-1	1	NA	-1	-1	-1
372	550	Bin550	-1	NA	NA	NA	NA	NA	-1	-1	1	NA	NA	-1	NA	-1	NA	NA	-1	NA	NA	-1	-1	NA	NA	NA	NA	NA	NA	NA	NA	NA	-1	NA	-1	1	1	NA	NA	NA	-1	1	NA	NA	NA	-1	NA	NA	1
373	551	Bin551	-1	NA	NA	-1	NA	-1	NA	1	1	-1	-1	NA	NA	-1	NA	NA	1	NA	1	-1	NA	1	1	-1	NA	NA	-1	1	NA	-1	NA	NA	NA	1	1	-1	NA	NA	NA	-1	-1	-1	NA	1	1	-1	NA
374	552	Bin552	NA	NA	NA	NA	NA	1	-1	NA	-1	1	-1	1	NA	NA	NA	NA	-1	NA	NA	NA	NA	NA	1	NA	NA	NA	NA	1	-1	NA	-1	NA	1	-1	NA	-1	NA	-1	NA	1	NA	NA	-1	-1	1	NA	1
375	553	Bin553	-1	1	1	-1	-1	-1	1	-1	-1	-1	-1	-1	-1	-1	-1	NA	-1	1	-1	NA	-1	1	-1	1	-1	1	1	1	1	-1	-1	-1	1	-1	1	-1	1	NA	-1	-1	1	-1	-1	-1	1	1	NA
376	555	Bin555	NA	1	NA	NA	NA	1	1	NA	-1	NA	1	NA	NA	-1	1	NA	-1	-1	NA	-1	1	-1	1	-1	1	NA	NA	NA	NA	1	1	NA	NA	-1	1	NA	NA	NA	NA	-1	1	-1	NA	1	NA	-1	-1
377	557	Bin557	1	-1	NA	1	NA	1	1	NA	-1	1	1	-1	NA	-1	NA	-1	-1	NA	NA	1	-1	1	1	NA	NA	NA	NA	NA	NA	NA	-1	1	NA	1	NA	1	NA	NA	NA	1	NA	1	-1	1	1	1	NA
378	560	Bin560	NA	NA	NA	NA	NA	-1	-1	NA	NA	NA	1	1	NA	1	-1	1	-1	NA	NA	1	1	1	-1	NA	NA	NA	NA	NA	NA	1	1	1	NA	1	NA	NA	NA	NA	NA	-1	1	NA	NA	-1	NA	NA	NA
379	561	Bin561	NA	-1	NA	1	NA	NA	NA	NA	NA	1	NA	NA	NA	-1	-1	NA	-1	NA	NA	-1	-1	1	NA	-1	1	-1	NA	NA	NA	-1	-1	-1	-1	NA	NA	1	NA	NA	NA	1	-1	-1	NA	1	NA	-1	NA
380	562	Bin562	-1	-1	NA	-1	NA	-1	-1	NA	1	1	-1	NA	-1	1	-1	1	1	NA	NA	-1	-1	1	1	-1	NA	NA	NA	NA	-1	1	1	1	1	1	1	-1	-1	NA	NA	-1	1	-1	1	-1	NA	1	-1
381	563	Bin563	NA	NA	NA	NA	NA	NA	NA	NA	-1	NA	NA	NA	NA	NA	NA	NA	-1	NA	NA	1	NA	-1	-1	NA	NA	NA	NA	-1	1	NA	NA	1	1	NA	NA	NA	NA	NA	NA	1	NA	-1	-1	1	NA	1	1
[truncated: 528 more rows]
[truncated: 53 more columns]

## Sheet: Markers for mapping 
Line	2	4	6	7	8	9	11	12	13	14	16	17	18	19	20	22	23	24	28	29	30	31	32	33	34	35	37	38	40	41	44	45	46	50	51	52	53	56	57	59	60	61	62	64	65	66	67	68	69
[truncated: 974 more rows]
[truncated: 42 more columns]
